# Supplementary material for: P-TEFb Activation by RBM7 Shapes a Pro-survival Transcriptional Response to Genotoxic Stress
Source: Mol Cell. 2019 Apr 18;74(2):254–267.e10. doi: 10.1016/j.molcel.2019.01.033 (PMC6482433; doi:10.1016/j.molcel.2019.01.033)
Supplement: Table S1. Analysis of F-RBM7 iCLIP, Related to Figure 1 — (A) Summary of the indicated F-RBM7 iCLIP libraries. (B) Top 50 RNAs in F-RBM7 iCLIP of mock and 4-NQO treated HEK293 cells expressing F-RBM7. (C) Top 50 RNAs in F-RBM7 iCLIP with the greatest percentage increases and decreases upon 4-NQO treatment of HEK293 cells expressing F-RBM7. [file mmc2.xlsx]

## Sheet: Table S1A
Table S1A. Summary of the indicated F-RBM7 iCLIP libraries. Related to Figure 1.
Condition	Total Reads	Unique Reads	Ratio
RBM7, no UV - mock 1	15999	11989	1.33447
RBM7, no UV - mock 2	3970	2616	1.51758
RBM7, UV - mock 1	2465850	1822420	1.35306
RBM7, UV - mock 2	4191300	3113860	1.34601
RBM7, UV - 4-NQO 1	1268980	846206	1.49961
RBM7, UV - 4-NQO 2	354575	188377	1.88226
RBM7, UV - 4-NQO 3	823074	551911	1.49132
RBM7, UV - 4-NQO 4	361635	180958	1.99845
Group condition	Total Reads	Unique Reads	Ratio
No UV - mock	19969	14605	1.36727
RBM7, UV - mock	6660000	4940000	1.34818
RBM7, UV - 4-NQO	2810000	1770000	1.58757

## Sheet: Table S1B
Table S1B. Top 50 RNAs in F-RBM7 iCLIP of mock and 4-NQO treated HEK 293 cells expressing F-RBM7. Related to Figure 1.
Mock-treated				4-NQO-treated
Gene name	Gene segment type	% cDNAs		Gene name	Gene segment type	% cDNAs
XIST	intron,ncRNA	1.46002		XIST	intron,ncRNA	2.52812
NEAT1	ncRNA	0.686043		7SK-ENSG00000202198	ncRNA	1.09987
AUTS2	3UTR,5UTR,ORF,intron	0.321766		NEAT1	ncRNA	0.81171
WWOX	3UTR,5UTR,ORF,intron	0.308897		28S	ncRNA	0.244574
SLIT2	3UTR,5UTR,ORF,intron	0.285349		WWOX	3UTR,5UTR,ORF,intron	0.230382
7SK-ENSG00000202198	ncRNA	0.285101		AUTS2	3UTR,5UTR,ORF,intron	0.207675
EFNA5	3UTR,5UTR,ORF,intron	0.205743		SLIT2	3UTR,5UTR,ORF,intron	0.167059
PRKG1	3UTR,5UTR,ORF,intron	0.200618		U2-ENSG00000222414	ncRNA	0.150907
PTPRG	3UTR,ORF,intron	0.195832		SKI	3UTR,5UTR,ORF,intron	0.145636
FHIT	3UTR,5UTR,ORF,intron	0.186417		U2-ENSG00000222328	ncRNA	0.145568
TTC28	3UTR,5UTR,ORF,intron	0.182195		EFNA5	3UTR,5UTR,ORF,intron	0.140568
MECOM	3UTR,5UTR,ORF,intron	0.17339		PRKG1	3UTR,5UTR,ORF,intron	0.134485
PARD3	3UTR,5UTR,ORF,intron	0.16235		PTPRG	3UTR,ORF,intron	0.1282
EIF4G3	3UTR,5UTR,ORF,intron	0.157632		FHIT	3UTR,5UTR,ORF,intron	0.115428
RAD51L1	3UTR,5UTR,ORF,intron	0.145666		TTC28	3UTR,5UTR,ORF,intron	0.114684
ERBB4	3UTR,5UTR,ORF,intron	0.144402		EXT1	3UTR,5UTR,ORF,intron	0.110832
EXT1	3UTR,5UTR,ORF,intron	0.14377		IMMP2L	3UTR,5UTR,ORF,intron	0.106101
SDK1	3UTR,5UTR,ORF,intron	0.143408		RAD51L1	3UTR,5UTR,ORF,intron	0.102385
IMMP2L	3UTR,5UTR,ORF,intron	0.142934		RORA	3UTR,5UTR,ORF,intron	0.102114
GNGT1	3UTR,5UTR,ORF,intron	0.141241		MECOM	3UTR,5UTR,ORF,intron	0.0989379
EXOC4	3UTR,ORF,intron	0.1372		E2F3	3UTR,5UTR,ORF,intron	0.0969781
AKT3	3UTR,5UTR,ORF,intron	0.135529		ERBB4	3UTR,5UTR,ORF,intron	0.0954237
ERC1	3UTR,5UTR,ORF,intron	0.135032		ERC1	3UTR,5UTR,ORF,intron	0.0926529
NFIA	5UTR,ORF,intron	0.13221		GNGT1	3UTR,5UTR,ORF,intron	0.0906255
TRIO	3UTR,5UTR,ORF,intron	0.130494		SDK1	3UTR,5UTR,ORF,intron	0.0894766
DIP2C	3UTR,5UTR,ORF,intron	0.123405		DDX17	3UTR,5UTR,ORF,intron	0.0880574
RORA	3UTR,5UTR,ORF,intron	0.122999		PRKCA	3UTR,5UTR,ORF,intron	0.0858949
MSI2	3UTR,5UTR,ORF,intron	0.119612		RFC3	3UTR,5UTR,ORF,intron	0.0850163
HS6ST3	3UTR,5UTR,ORF,intron	0.118641		NLGN1	3UTR,5UTR,ORF,intron	0.0828537
AGAP1	3UTR,5UTR,ORF,intron	0.116632		DIP2C	3UTR,5UTR,ORF,intron	0.0817724
SND1	5UTR,ORF,intron	0.116203		ANKRD11	3UTR,5UTR,ORF,intron	0.0816373
GPC6	3UTR,5UTR,ORF,intron	0.113629		HS6ST3	3UTR,5UTR,ORF,intron	0.0802181
CDH4	3UTR,5UTR,ORF,intron	0.113471		NCRNA00183	intron,ncRNA	0.0792044
FRMPD4	3UTR,5UTR,ORF,intron	0.111914		EIF4G3	3UTR,5UTR,ORF,intron	0.0785962
ANKRD11	3UTR,5UTR,ORF,intron	0.111597		XKR6	3UTR,ORF,intron	0.0780555
POLA1	3UTR,5UTR,ORF,intron	0.110852		AKT3	3UTR,5UTR,ORF,intron	0.0770418
NLGN1	3UTR,5UTR,ORF,intron	0.110311		PARD3	3UTR,5UTR,ORF,intron	0.0767715
TIAM1	3UTR,5UTR,ORF,intron	0.110198		U4-ENSG00000202538	ncRNA	0.0761633
CUX1	3UTR,5UTR,ORF,intron	0.110085		AC015574.2	ncRNA	0.0753523
FAF1	3UTR,5UTR,ORF,intron	0.110085		RP4-695O20__B.10	3UTR,5UTR,ORF,intron	0.0749468
CTBP2	3UTR,5UTR,ORF,intron	0.109566		PCDH7	3UTR,5UTR,ORF,intron	0.0737304
RERE	3UTR,5UTR,ORF,intron	0.109498		DNAH14	3UTR,ORF,intron	0.0726491
KCNQ5	3UTR,5UTR,ORF,intron	0.109453		ZSWIM6	3UTR,ORF,intron	0.0725139
PRKCA	3UTR,5UTR,ORF,intron	0.108504		U5-ENSG00000200156	ncRNA	0.0712975
PCDH7	3UTR,5UTR,ORF,intron	0.108098		CTBP2	3UTR,5UTR,ORF,intron	0.0710947
BCAS3	3UTR,5UTR,ORF,intron	0.105253		CDH4	3UTR,5UTR,ORF,intron	0.070892
SKI	3UTR,5UTR,ORF,intron	0.103583		ACTN4	3UTR,5UTR,ORF,intron	0.069608
IGF1R	3UTR,5UTR,ORF,intron	0.103267		KCNQ5	3UTR,5UTR,ORF,intron	0.0693376
RP4-695O20__B.10	3UTR,5UTR,ORF,intron	0.102296		NFIA	5UTR,ORF,intron	0.067986
ARID1B	3UTR,5UTR,ORF,intron	0.102093		RERE	3UTR,5UTR,ORF,intron	0.0674454

## Sheet: Table S1C
Table S1C. Top 50 RNAs in F-RBM7 iCLIP with the greatest percentage increases and decreases upon 4-NQO treatment of HEK 293 cells expressing F-RBM7. Related to Figure 1.
Largest increase in % cDNAs upon 4-NQO				Largest decrease in % cDNAs upon 4-NQO
Gene name	Gene segment type	% cDNAs		Gene name	Gene segment type	% cDNAs
XIST	intron,ncRNA	1.0681		SLIT2	3UTR,5UTR,ORF,intron	-0.11829
7SK-ENSG00000202198	ncRNA	0.814772		AUTS2	3UTR,5UTR,ORF,intron	-0.114091
28S	ncRNA	0.186597		PARD3	3UTR,5UTR,ORF,intron	-0.0855788
NEAT1	ncRNA	0.125666		EXOC4	3UTR,ORF,intron	-0.0843517
U2-ENSG00000222328	ncRNA	0.0994891		EIF4G3	3UTR,5UTR,ORF,intron	-0.0790356
U2-ENSG00000222414	ncRNA	0.0989354		WWOX	3UTR,5UTR,ORF,intron	-0.0785148
AC015574.2	ncRNA	0.068963		MECOM	3UTR,5UTR,ORF,intron	-0.0744525
U5-ENSG00000200156	ncRNA	0.0619506		SND1	5UTR,ORF,intron	-0.0740329
U4-ENSG00000202538	ncRNA	0.0474455		FHIT	3UTR,5UTR,ORF,intron	-0.0709897
U5-ENSG00000199377	ncRNA	0.0446333		TRIO	3UTR,5UTR,ORF,intron	-0.0679148
SKI	3UTR,5UTR,ORF,intron	0.0420534		PTPRG	3UTR,ORF,intron	-0.0676315
U5-ENSG00000199568	ncRNA	0.0416396		TTC28	3UTR,5UTR,ORF,intron	-0.0675112
SLC5A3	3UTR,5UTR,ORF,intron	0.04039		FAF1	3UTR,5UTR,ORF,intron	-0.0662251
U5-ENSG00000199347	ncRNA	0.0393381		PRKG1	3UTR,5UTR,ORF,intron	-0.0661328
DDX17	3UTR,5UTR,ORF,intron	0.0381851		EFNA5	3UTR,5UTR,ORF,intron	-0.0651755
CHST8	3UTR,5UTR,ORF,intron	0.0373206		NFIA	5UTR,ORF,intron	-0.0642242
RNaseP_nuc-ENSG00000252678	ncRNA	0.0326727		MSI2	3UTR,5UTR,ORF,intron	-0.0639259
MALAT1	intron,ncRNA	0.0291936		POLA1	3UTR,5UTR,ORF,intron	-0.0632082
NUFIP2	3UTR,5UTR,ORF,intron	0.028318		CUX1	3UTR,5UTR,ORF,intron	-0.0612241
SLC9A1	3UTR,5UTR,ORF,intron	0.0282996		AKT3	3UTR,5UTR,ORF,intron	-0.0584872
U12-ENSG00000199382	ncRNA	0.02781		AGAP1	3UTR,5UTR,ORF,intron	-0.0575667
INTS6	3UTR,5UTR,ORF,intron	0.0271777		TIAM1	3UTR,5UTR,ORF,intron	-0.0545114
TIMP3	3UTR,5UTR,ORF,intron	0.0268435		ATXN1	3UTR,5UTR,ORF,intron	-0.053969
POLR2A	3UTR,5UTR,ORF,intron	0.0267245		SDK1	3UTR,5UTR,ORF,intron	-0.0539317
HEXIM1	3UTR,5UTR,ORF	0.0262422		ARID1B	3UTR,5UTR,ORF,intron	-0.0529616
HNRNPH1	3UTR,5UTR,ORF,intron	0.0261789		CACNA2D3	3UTR,5UTR,ORF,intron	-0.0516698
ZNF283	3UTR,5UTR,ORF,intron	0.0249752		GNGT1	3UTR,5UTR,ORF,intron	-0.0506154
DDX5	3UTR,5UTR,ORF,intron	0.0244023		CDKAL1	3UTR,5UTR,ORF,intron	-0.049975
PIK3R3	3UTR,5UTR,ORF,intron	0.024398		SFMBT2	3UTR,5UTR,ORF,intron	-0.0497367
RFC3	3UTR,5UTR,ORF,intron	0.0234718		ERBB4	3UTR,5UTR,ORF,intron	-0.048978
HOXD10	3UTR,5UTR,ORF,intron	0.0232267		IGF1R	3UTR,5UTR,ORF,intron	-0.0485264
SFRS6	5UTR,ORF,intron	0.0230987		LPP	3UTR,5UTR,ORF,intron	-0.0478414
RPL37	3UTR,5UTR,ORF,intron	0.0225756		GPC6	3UTR,5UTR,ORF,intron	-0.0471302
FUS	3UTR,5UTR,ORF,intron	0.0222151		TBC1D22A	3UTR,5UTR,ORF,intron	-0.0470396
RP11-325F22.3	intron,ncRNA	0.0220028		ADK	3UTR,5UTR,ORF,intron	-0.0463103
RP11-74C1.4	intron,ncRNA	0.0215061		FOXP1	3UTR,5UTR,ORF,intron	-0.0459647
DNAJC9	3UTR,5UTR,ORF,intron	0.0214771		RPTOR	3UTR,5UTR,ORF,intron	-0.04569
BAT1	3UTR,5UTR,ORF,intron	0.0209959		FRMPD4	3UTR,5UTR,ORF,intron	-0.0454143
SRGAP3	3UTR,5UTR,ORF,intron	0.0209775		PDE4D	3UTR,5UTR,ORF,intron	-0.0448809
RPS24	3UTR,5UTR,ORF,intron	0.0208871		BCAS3	3UTR,5UTR,ORF,intron	-0.0447688
NCRNA00188	intron,ncRNA	0.0207026		DOCK4	3UTR,5UTR,ORF,intron	-0.0443469
U8-ENSG00000200463	ncRNA	0.0204457		ZFAND3	3UTR,5UTR,ORF,intron	-0.0433354
SYNCRIP	3UTR,5UTR,ORF,intron	0.0201458		RAD51L1	3UTR,5UTR,ORF,intron	-0.0432815
U5-ENSG00000200169	ncRNA	0.0200635		DOCK3	3UTR,5UTR,ORF,intron	-0.0432323
EFNB2	3UTR,5UTR,ORF,intron	0.0200034		PVT1	intron,ncRNA	-0.0429589
C7orf55	3UTR,5UTR,ORF,intron	0.0193654		CDH4	3UTR,5UTR,ORF,intron	-0.0425794
U5-ENSG00000202444	ncRNA	0.019184		ERC1	3UTR,5UTR,ORF,intron	-0.0423794
U7-ENSG00000238923	ncRNA	0.019129		FOXP2	3UTR,5UTR,ORF,intron	-0.0421436
TUG1	intron,ncRNA	0.019104		KLF12	3UTR,5UTR,ORF,intron	-0.0421425
DDX3X	3UTR,ORF,intron	0.0188731		RERE	3UTR,5UTR,ORF,intron	-0.0420525
