# Supplementary material for: P-TEFb Activation by RBM7 Shapes a Pro-survival Transcriptional Response to Genotoxic Stress
Source: Mol Cell. 2019 Apr 18;74(2):254–267.e10. doi: 10.1016/j.molcel.2019.01.033 (PMC6482433; doi:10.1016/j.molcel.2019.01.033)
Supplement: Table S2. Differential Expression and IPA Upstream Regulator Analyses of Transcripts Regulated in 1- and 2-h 4-NQO-Treated HeLa Cells, Related to Figure 5 — (A) Differentially expressed mRNAs that were regulated upon 1 and 2 h of 4-NQO treatment. (B) Differentially expressed lincRNAs that were regulated upon 1 and 2 h of 4-NQO treatment. (C) Differentially expressed uaRNAs that were regulated upon 1 and 2 h of 4-NQO treatment. (D) Differentially expressed eRNAs that were regulated upon 1 and 2 h of 4-NQO treatment. (E) Summary of differential expression analysis of mRNA, lincRNA, uaRNA and eRNA. (F) Top 50 regulators of the common DE coding genes in 1 and 2 h 4-NQO-treated HeLa cells as predicted by IPA Upstream Regulator analytic tool. [file mmc3.xlsx]

## Sheet: Table S2A
Table S2A. Differentially expressed mRNAs that were regulated upon 1 and 2 hours of 4-NQO treatment. Related to Figure 5.
gene_name	chr	start	end	type	log2FC_1h-4NQO-30_mock-30	adj.PValue_1h-4NQO-30_mock-30	log2FC_2h-4NQO-30_mock-30	adj.PValue_2h-4NQO-30_mock-30	log2FC_2h-4NQO-FP-30_mock-30	adj.PValue_2h-4NQO-FP-30_mock-30	log2FC_2h-DMSO-30_mock-30	adj.PValue_2h-DMSO-30_mock-30
GPR50	chrX	151176653	151181465	protein_coding	9.39702754652378	1.12767940235157e-05	7.28856206239013	0.0168129497331099	6.88463195778548	0.119007388758011	NA	NA
RNF183	chr9	113297093	113303376	protein_coding	8.99210507664926	0.00124987520797877	9.07257924888342	0.00260374898910689	8.47042066445457	0.0303641022546262	4.43902200639348	1
TCTE1	chr6	44278743	44297688	protein_coding	8.4466196863239	0.00187217100642574	7.4196200358549	0.00981804267745104	8.54406779507199	0.00431396773869612	4.61685076691209	1
EGR2	chr10	62811996	62919900	protein_coding	8.22108201528574	2.57441301015137e-38	5.61775717176389	8.51574651685411e-06	4.11394471489817	0.115579859992217	-0.764875639873717	1
POU3F1	chr1	38044611	38046794	protein_coding	8.20175574276768	0.00183475620958643	7.77842625122482	0.00739417933747922	6.39210633244967	0.34302992756471	NA	NA
ARC	chr8	142611044	142614472	protein_coding	8.07852291026323	3.50567598083069e-39	7.03766285343775	4.53614168319813e-21	7.10264131193953	4.36860404961641e-17	0.474159900338879	1
SBSN	chr19	35523367	35528351	protein_coding	7.82850058078427	0.00512102298961126	7.95939503452536	0.00274518486964111	7.31170826405873	0.0668132241399553	NA	NA
HIST1H4G	chr6	26246681	26246977	protein_coding	7.60055452510099	0.00863796461376823	7.41962003216983	0.00981804267745104	NA	NA	NA	NA
PTGER3	chr1	70852353	71047808	protein_coding	7.50259525944331	1.28217299439866e-11	6.71982557594126	5.03832179233226e-07	8.1434773794356	2.26015587177639e-16	2.54634299993721	1
JUN	chr1	58780788	58784327	protein_coding	7.41867407937424	6.78750125705865e-61	7.0572509330138	3.89163947087536e-52	3.82427736719993	7.25583831781425e-12	0.137018713100051	1
PGF	chr14	74941834	74955784	protein_coding	7.33401131906653	3.27070120973656e-10	7.46308178843716	3.09723125071284e-12	6.26181622288288	0.00173081927746452	2.61497942362841	1
GRIK5	chr19	41998321	42069498	protein_coding	7.28652319726492	0.0243792930984436	8.00137386856761	0.00283529094878404	5.00507542288242	0.544926264376844	5.00511125918487	1
SPAG6	chr10	22345445	22454224	protein_coding	7.18756253099731	0.0207355562390517	8.12065827205101	0.00385536887581411	7.15275568782118	0.0813716019658145	NA	NA
ZNF662	chr3	42905731	42917641	protein_coding	7.10766243623472	0.0302903650686291	8.38474421537636	0.000811799043778325	8.07484226617435	0.0190852382792795	NA	NA
C3orf20	chr3	14675099	14773034	protein_coding	6.86377821435262	0.048322164049093	7.72684365854137	0.00589001951971318	7.71836164515407	0.0336943361275537	4.1311044834892	1
FOSB	chr19	45467995	45475179	protein_coding	6.62151226474592	2.57441301015137e-38	5.59099903906951	1.60944218785459e-35	5.59294114749343	4.63413841765371e-08	-0.733068225617979	1
EGR1	chr5	138465490	138469315	protein_coding	6.61300191377037	1.21836610768968e-31	4.96259242074025	3.44297193686257e-19	4.64671127277415	5.8130224474868e-15	-0.257592083916896	1
FRG2B	chr10	133623895	133626795	protein_coding	6.21941070457447	0.0930291507309189	7.62310347504261	0.00561172195973029	5.39189213305687	0.420957406222869	NA	NA
FRG2	chr4	190024351	190027257	protein_coding	6.07842504592649	0.214172928850179	8.43069986997145	0.000652849060316594	4.47087063651153	0.693687398523557	NA	NA
SOCS1	chr16	11254405	11256179	protein_coding	5.86700626909316	2.14543624048244e-33	5.94460725799436	4.09238871484058e-32	4.77847822407559	2.45763792550458e-13	-1.09150627763595	1
DISP3	chr1	11479166	11537584	protein_coding	5.85886456728278	6.14405539333528e-05	6.10586789097649	7.68285456543473e-06	5.16181860034301	0.0210360671128185	0.432029111434979	1
ASTL	chr2	96123850	96138436	protein_coding	5.53728326596821	1.37959930599575e-13	4.08260756325095	0.000293053981472749	3.99595500517436	0.0197729245263516	0.40897845448762	1
HES6	chr2	238238267	238240662	protein_coding	5.49363529801493	6.18216386556549e-12	4.39143188334078	0.000140439560800209	2.51105958966642	0.414729645845111	2.10089385956682	1
C12orf57	chr12	6942978	6946003	protein_coding	5.36782234793824	1.29279720718922e-19	5.35672385295466	2.43352437550554e-15	7.3007940814964	2.61627098631083e-15	0.130474351894878	1
SAT1	chrX	23783173	23786226	protein_coding	5.31453902744397	2.10166772372422e-33	4.39688787113328	3.76300684899687e-23	3.00379354815699	6.91485709536623e-08	-0.0431884075069749	1
TEX14	chr17	58556678	58692055	protein_coding	5.30799552993483	4.40182959070066e-12	5.87213991845185	9.77200003790668e-19	3.26023992474202	0.112703520087314	-0.508384291674161	1
RASD1	chr17	17494437	17496395	protein_coding	5.30654528660922	6.65254027521326e-17	4.67628322247908	3.93510323137029e-08	4.81598049962642	4.76061155517027e-07	0.542293224907491	1
LRRC4	chr7	128027071	128032107	protein_coding	-5.2292106031769	0.0527179139979296	-7.11913502762794	0.00739417766963965	-4.15525315205866	0.258640353484008	-0.266996429323527	1
MYD88	chr3	38138478	38143022	protein_coding	5.20720746648605	1.72825098133401e-05	4.47250787871834	0.000933621543925435	1.1383746306091	0.861422529015787	0.132219409965802	1
C1orf162	chr1	111473792	111478512	protein_coding	5.17502458443231	0.0078880448366692	6.0135575826898	0.000170703539551133	7.40731749547777	2.02006988444989e-08	NA	NA
AC016549.1	chr5	14341288	14343089	protein_coding	-5.17492289175238	4.039094272904e-08	-5.54295455759614	1.24361442003852e-08	-4.44579317313808	0.00021935754759291	-0.252696001485238	1
CTB-50L17.14	chr19	4528427	4540067	protein_coding	5.12950026149261	0.00802692726178267	4.71974346722918	0.0231206378929407	4.70114861759534	0.0947860666801578	1.33567209452388	1
AZIN2	chr1	33081104	33120530	protein_coding	5.12442198314378	0.00820118760683336	5.13247542664465	0.00774534814864943	3.38393432749461	0.430413528008652	1.47634928974753	1
RPL3L	chr16	1943974	1957606	protein_coding	5.1222834018773	2.64693122184924e-09	4.61432832391014	1.84073857538596e-05	5.54088307949177	3.25958446018344e-10	0.122713168062248	1
ATP1B2	chr17	7646627	7657768	protein_coding	5.11647284024658	0.000318174537520222	4.96150064332893	0.00098219515717084	4.81177951223358	0.0513324803036712	-4.12012285674216	1
BAAT	chr9	101360417	101383519	protein_coding	5.01623391675683	0.0196218974543988	5.73405461564753	0.000663103307026043	6.3319028545086	0.000645896544020334	NA	NA
GDF9	chr5	132861181	132866884	protein_coding	5.00188035311014	0.000175091668949103	4.47183314930497	0.00284396057798733	3.52223490423668	0.18106435276411	0.844862536091453	1
CCDC80	chr3	112596794	112649530	protein_coding	4.99951183133523	1.84625976137625e-26	4.87464881144421	4.21569857784309e-19	6.90460777528644	8.27688132804499e-33	0.631562887094602	1
TAS2R50	chr12	10985913	10986912	protein_coding	-4.95025108998257	0.0234679352280095	-7.8667491694635	0.00348374192116301	-2.51831540922961	0.417381089619871	-0.497622714620972	1
FOS	chr14	75278774	75282230	protein_coding	4.87529442592377	2.10166772372422e-33	3.45705582081842	1.24737222122933e-17	3.03334956825718	3.33770522496302e-05	0.012573602758156	1
DIO3	chr14	101561351	101563452	protein_coding	4.79750002172286	0.00255474979820293	5.0590035368683	0.000910651573548111	2.82262293679991	0.394344289174645	-4.12012036032716	1
NR4A1	chr12	52022832	52059507	protein_coding	4.73664948387486	1.42094427778792e-28	2.78786727936694	2.59232141200492e-12	2.09180052555496	0.0185798146334756	-0.038178554244323	1
DLL4	chr15	40929340	40939072	protein_coding	4.73385128275312	5.07024739011956e-23	4.69436279673878	4.33843134053858e-20	2.06071687976322	0.31441581936393	-0.584054333391951	1
POU5F2	chr5	93733220	93741637	protein_coding	-4.7310410980678	0.00151338356981844	-5.06855034687832	0.00251913581811499	-3.07691672277852	0.121763733232103	-0.096166153125084	1
SCHIP1	chr3	159839861	159897360	protein_coding	-4.7176792660803	0.00102730554952283	-3.86014233144636	0.00356436991683961	-2.53675072911838	0.189916498452344	0.142243383182979	1
MAFF	chr22	38200767	38216511	protein_coding	4.66105386489301	5.44355210653496e-30	4.44400752808738	1.91356931177432e-24	3.50818772965371	1.27600388651756e-10	0.248536610369042	1
ART5	chr11	3638503	3642316	protein_coding	4.64029515771448	1.1150102174142e-15	4.20638511036208	1.02665510774285e-09	5.3039654186186	9.079752699587e-17	0.503577490777028	1
CREB5	chr7	28299321	28825894	protein_coding	4.63234197981396	0.000808508892970686	6.40141491380396	7.38508103487094e-14	4.82711458414109	0.00391511486899056	-2.49995479699365	1
SPX	chr12	21526307	21537377	protein_coding	4.6248590594533	0.00801897326876345	5.17967257398862	0.000678920584148528	5.49346001617882	0.00428999007136264	-0.884317724098751	1
MAFB	chr20	40685848	40689240	protein_coding	4.55226816963319	9.34624600489237e-22	4.24145499121906	1.48857716242765e-18	1.71182739712691	0.237299322042409	-0.125169548031367	1
C10orf10	chr10	44970981	44978810	protein_coding	4.50697095420533	0.00497783728638159	4.20847297029023	0.0133398868881697	2.55043341014372	0.529838163286818	0.505687296915064	1
GDF15	chr19	18374731	18389176	protein_coding	4.49019664546995	8.76762060825845e-25	3.83875605821739	2.16951922120493e-17	2.43758102724107	0.00634183049907922	-0.244717257049954	1
ZFP36	chr19	39406813	39409412	protein_coding	4.44806364081355	7.36163391406337e-26	2.86452049071758	1.94720673380313e-12	2.25088961164943	0.000597017049876421	0.111405446636614	1
PCK2	chr14	24094053	24110598	protein_coding	4.41100462189448	3.64120166242024e-23	4.40722813333282	5.34487144902395e-21	2.2208277983492	5.75567607575074e-05	0.502298083633639	1
ATF3	chr1	212565334	212620777	protein_coding	4.39380038929729	1.28106502668555e-21	4.30062370274835	9.5371123457482e-20	3.05534742454302	4.19702659529818e-06	-0.160742097379929	1
CTGF	chr6	131948176	131951373	protein_coding	4.35648116809468	1.02889262210911e-22	3.26501515800042	2.72091325806302e-14	2.13282483731266	0.000451287580560637	0.238886094438759	1
TSPYL2	chrX	53082367	53088540	protein_coding	4.33858308715765	6.03570206113319e-24	4.05323817085393	3.44297193686257e-19	0.5497778753411	0.583034767365741	0.0495876488486579	1
OXTR	chr3	8750408	8769628	protein_coding	-4.32797956395339	0.0164165734996976	-3.87475422963216	0.00969743158299802	-1.98339199728095	0.413340185109848	-0.152588552079518	1
RP11-849F2.7	chr17	8368638	8383187	protein_coding	4.31303222374071	0.00260309038023435	4.89004673448213	6.14220101478411e-05	6.12040236848231	2.9988531406776e-10	0.150004429588202	1
CDKN1A	chr6	36676460	36687339	protein_coding	4.28975817628677	2.20398802612804e-17	3.76369178731426	3.38295597254647e-14	2.9309358258003	7.23001299705464e-07	0.29727065878826	1
MAP1LC3B	chr16	87383995	87404779	protein_coding	4.26601223440551	2.29949494295896e-23	4.23742474324449	1.76692835073905e-20	3.90873671264574	1.53796777019203e-16	0.17172742820595	1
BTG2	chr1	203305491	203309602	protein_coding	4.20460459150319	3.08191552615753e-25	3.20406451857527	3.86146368976389e-15	1.06062740095331	0.114732536965663	0.154318870307085	1
HEXIM1	chr17	45148502	45152101	protein_coding	4.17896847643583	9.52604698254243e-26	4.12779372265804	1.72230723899871e-22	0.039963824338898	1	-0.0116698242183836	1
NPIPB5	chr16	22479121	22536521	protein_coding	-4.16955943909004	4.32366202080326e-06	-2.01131862549793	0.0777005776073479	-0.797428231765985	0.704357882708978	0.295892279617581	1
IER2	chr19	13150415	13154908	protein_coding	4.12449470885766	2.32659578978848e-16	2.7932250573739	2.15584476689075e-08	1.36656593765335	0.0372310328985697	0.178188399707846	1
ADRB2	chr5	148825245	148828687	protein_coding	4.09268087306778	4.14187025353269e-17	4.02270095225977	8.08657931154012e-15	-0.0246231143875833	1	0.0759107496313643	1
PHLDA2	chr11	2928273	2929455	protein_coding	4.08695139840255	1.41819406008117e-22	3.1669306685803	4.27278137155557e-15	1.70610435956896	0.00238319691170162	-0.0200832740036084	1
FAM43A	chr3	194686544	194689037	protein_coding	4.08084064022467	1.36974586548757e-24	3.75222923606467	5.88774573086244e-20	1.11034092236316	0.119007388758011	0.231337599561124	1
ASNS	chr7	97852118	97872542	protein_coding	4.07202729142074	2.44444029870006e-19	4.25638780734965	9.22047244791084e-19	2.33946620610955	4.00098984330938e-05	-0.268459504247364	1
NFKBIZ	chr3	101827991	101861022	protein_coding	4.04612802917797	4.94205847663605e-23	3.91920625868192	7.53957025716707e-19	2.04031491111847	0.000155113751295098	-0.0692746649612693	1
TAS2R19	chr12	11021619	11022620	protein_coding	-4.02109529456241	0.0247740173050924	-5.01030439834121	0.00127134997916434	-4.62764484188939	0.0292896026410804	-0.631854492465677	1
APOE	chr19	44905754	44909393	protein_coding	4.01099081401975	0.00269525101697964	3.01584547650646	0.0562846033254613	4.39666248295346	0.00446042246915247	1.40912920646461	1
CTSV	chr9	97029679	97039643	protein_coding	3.99971244586627	4.35635004351216e-07	4.13250745123174	8.2604632679614e-08	2.40351863740635	0.240842878525624	0.219495993577987	1
MSH4	chr1	75796882	75913238	protein_coding	3.99565340048994	2.24282099499646e-11	4.47008458479768	4.27278137155557e-15	4.93961781924347	1.08476253415283e-13	-0.00991657155509162	1
CDKN1C	chr11	2883213	2885881	protein_coding	3.99100443349593	1.46534984178729e-12	3.8208987112497	5.78520073994084e-11	2.65261494111478	0.00441525270001202	0.155625450358832	1
RP11-211G3.2	chr3	187743686	187746028	protein_coding	3.96836914702872	7.10635909098733e-05	4.42097396899508	1.14406025098384e-07	3.61398640760077	0.0292896026410804	0.488458173408975	1
PMAIP1	chr18	59899948	59904306	protein_coding	3.96013243422037	2.60721069474253e-21	4.00749865847108	6.97192170977898e-19	2.174455239451	0.000118304449540089	0.154785040434291	1
SPRY4	chr5	142310427	142326455	protein_coding	3.93379555581577	1.08090333015316e-07	3.77219681282461	7.83142981351245e-07	0.169794585660703	1	0.327011188798112	1
JUNB	chr19	12791496	12793315	protein_coding	3.93300682097839	3.00418900411919e-23	2.07379725995579	3.73266286285531e-07	1.01911040747694	0.225701603424204	0.062948083396446	1
NUPR1	chr16	28532708	28539174	protein_coding	3.93268838039527	5.2597652155171e-17	4.43838062149797	3.49447791705886e-18	2.62933074050356	8.55106224885973e-07	0.0945852404642046	1
NEU1	chr6	31857659	31862906	protein_coding	3.89624958597197	3.83296986038822e-22	3.77655689140144	1.21811527470499e-19	1.93504506354772	0.00807903761147289	0.170567890732745	1
SUMO4	chr6	149400227	149401292	protein_coding	-3.84558952520742	0.046651124060277	-7.97060987588715	0.00308677936309356	-2.86901102804679	0.378707751336655	-0.408344855857706	1
CHAC1	chr15	40952962	40956519	protein_coding	3.84545033888789	9.65729518480523e-20	4.27241086228251	4.01400335403965e-20	2.00970114163825	0.000155113751295098	0.0553438395829003	1
PLIN5	chr19	4522531	4535224	protein_coding	3.80470481034467	1.87247847931971e-08	3.34227660372886	4.64114434744516e-05	3.40001322832239	0.000971671864979333	-0.157144299633528	1
FOSL1	chr11	65892049	65900573	protein_coding	3.76986241350736	2.09371110018624e-16	3.16445289901674	4.9587090085892e-11	2.61584919361404	9.99740421367679e-07	0.228204442320855	1
EBLN2	chr3	73061659	73063337	protein_coding	-3.75423662457057	0.000213242996534142	-4.33256591274619	3.51811759469233e-05	-2.87301133381686	0.0874622743019415	-0.025908047406264	1
ULBP1	chr6	149964007	149973710	protein_coding	3.73911395569807	0.000655668382534527	3.78980392203664	0.000584996902808099	2.63813704390267	0.230543883149322	0.487945004993612	1
KIAA1683	chr19	18257097	18274509	protein_coding	3.73680639933994	7.07337272388816e-05	4.08112536285383	7.05352261338994e-08	3.8664961800536	0.00112705926261212	-0.711214908747612	1
PLK3	chr1	44800225	44805990	protein_coding	3.70725630357558	8.77195339655887e-19	2.53319444616169	4.6516406332858e-09	1.32938848584125	0.111114245642945	-0.20695621149858	1
PTPN6	chr12	6946468	6961316	protein_coding	3.70293410754064	3.13696758953796e-11	3.82571313155072	6.64007429084099e-11	3.07728513152498	0.000372090789250509	-0.268254404181124	1
H3F3C	chr12	31791185	31792241	protein_coding	3.68319974865588	0.00533888965287889	3.69801853782788	0.00438281243073359	1.5476548867903	0.654488435407208	0.399236662809548	1
KLHL38	chr8	123645527	123652950	protein_coding	3.67886040907778	0.00615228491164163	3.17100085175975	0.0383660486608685	4.64988303417841	0.000295856607088704	0.169474137975215	1
LINC00854	chr17	43216941	43305397	protein_coding	3.66115418122279	0.0251957073317722	4.68620766799423	0.000107316842466749	2.23759253007036	0.529838163286818	0.537815268520455	1
ZNF773	chr19	57499915	57518404	protein_coding	3.6556226417384	0.0140358736082677	4.56591469783194	0.000298716788421983	5.03912063843624	5.75567607575074e-05	-0.652251473364122	1
SNAI1	chr20	49982999	49988886	protein_coding	3.65029164552935	1.99135089502155e-20	3.10399485247156	1.58174047768459e-14	2.0794470062488	0.000111683367458951	0.128323339543009	1
SERTAD1	chr19	40421592	40426025	protein_coding	3.64913805828704	2.13328231196221e-20	3.54820653007608	7.75213824078498e-18	1.17547306880723	0.15103094924239	0.304264411342788	1
ULBP2	chr6	149942000	149949235	protein_coding	3.61433665562537	0.0326666885731781	3.89502546155291	0.00992486651409436	1.345281323593	0.786220937491242	-0.140913003855543	1
SEMA3G	chr3	52433053	52445085	protein_coding	3.60526517341655	3.18341313472469e-11	3.5788025750032	5.32285908850679e-11	0.815849747227933	0.780398241522326	0.331044107327273	1
KLF2	chr19	16324817	16327874	protein_coding	3.59222098194834	4.39128598244453e-16	3.32255633699664	8.71171419153891e-11	0.619831221268165	0.860529095867649	-0.0434839839109713	1
CCT6B	chr17	34927859	34981078	protein_coding	3.59042769192831	0.0301854452035297	4.35970196174168	0.00228686337485156	3.40888946209999	0.20098113990594	1.08566727981642	1
GADD45B	chr19	2476122	2478259	protein_coding	3.580303736323	2.44444029870006e-19	3.30837140475455	2.13563865765618e-16	1.61201077855577	0.00478108843674989	0.103263713358585	1
TAS2R46	chr12	11061365	11062294	protein_coding	-3.57737259174746	0.0352842340405293	-5.20806803879548	0.00873878575290602	-2.26437205457886	0.408453984315538	-0.172304899111927	1
SLC9A1	chr1	27098815	27166981	protein_coding	3.57531050946104	1.25238409265307e-14	3.6751385309594	6.70583732468956e-13	1.64861941758485	0.0167126563128731	0.0869174912813807	1
LETM2	chr8	38386207	38409527	protein_coding	3.54212306647287	0.00041997905329451	3.62854979838605	0.000154409538181049	-0.428286448660708	0.973103459559577	0.286215155255578	1
EGLN3	chr14	33924231	34462774	protein_coding	3.53540316424403	5.27657409075144e-19	3.02743563830072	3.70073097313954e-13	0.557829864532687	0.589599054007079	-0.0986757652404232	1
SEPP1	chr5	42799880	42887392	protein_coding	3.53220633364255	7.20751568963559e-05	3.63320372094644	0.000333445226987543	2.14443139069374	0.419128562974201	-0.440818601144121	1
FGF21	chr19	48755559	48758330	protein_coding	3.52583114607021	0.0328602077476697	3.92578861041621	0.00496105528113926	2.2513640418615	0.507322022014803	-0.862142724850816	1
C1orf116	chr1	207018521	207032756	protein_coding	3.52481662918167	0.000362949911963606	5.03910967244216	1.31723429030544e-18	5.28092908590821	3.09255035149364e-11	0.176590865468285	1
MCL1	chr1	150574551	150579738	protein_coding	3.50240025787536	2.18202663208324e-18	2.80072312749637	1.63890632851908e-10	1.8606219413367	0.000329837580933378	0.00611353324938703	1
ANKRD37	chr4	185396021	185400628	protein_coding	3.49801608419745	1.08458849029706e-13	2.76077866878836	3.48160382181413e-06	2.2268907939399	0.0672766498041844	-0.0117579785376203	1
FNDC7	chr1	108712657	108742740	protein_coding	3.49324234591672	0.00164771380986485	3.85119057430228	6.76417038333651e-05	5.31920629597423	2.99099451080221e-13	-0.217343600198689	1
PHLDA1	chr12	76025447	76033932	protein_coding	3.49218376318713	1.22540861290692e-14	3.84358332260546	5.43195940907173e-16	2.30750541600991	0.00020088712800758	0.0836950548575846	1
NBPF14	chr1	148531385	148679751	protein_coding	-3.48363193699568	2.51423232282929e-16	-3.44709585495576	7.06579551948598e-12	-2.67392567418946	1.09836081763296e-07	-0.135432483001971	1
DNAJB1	chr19	14514770	14529770	protein_coding	3.47733245959283	4.91704528491629e-18	2.11655754068256	2.73739963502081e-07	1.29137870002686	0.0268612082544976	0.124368644908864	1
SLC6A8	chrX	153688099	153696593	protein_coding	3.46371635954891	5.31098357033881e-07	3.1327312517202	4.0928868556874e-06	1.39894574462167	0.326858267517641	0.324562897055549	1
HSPA2	chr14	64535905	64546173	protein_coding	3.46221512070026	1.79466584834143e-17	3.04197559017365	2.96624274405319e-11	1.05924197710193	0.53897431389191	-0.0455580727999768	1
ID2	chr2	8678845	8684453	protein_coding	3.45680548187104	3.99325680201357e-11	3.46122421584898	5.12918987604627e-12	0.422952377339206	0.828350320991416	0.38720941905281	1
BTG1	chr12	92140278	92145897	protein_coding	3.44372061209985	7.35941175094395e-17	3.49644571088301	2.6290987172085e-16	0.144635694083776	0.929766385428765	-0.283079408716322	1
BBC3	chr19	47220822	47232766	protein_coding	3.41600735667302	0.000468636489387524	2.81754691470388	0.00064556679250614	1.13573342793227	0.381299636270432	-0.0420238121485498	1
SP6	chr17	47844908	47855874	protein_coding	3.39299845820926	0.00255420432749457	3.6743050881087	0.000330690017447067	0.87635493862387	0.847569348035813	0.559829120095427	1
DUSP10	chr1	221701424	221742176	protein_coding	3.36985291313589	4.36703460293082e-09	3.8191629001181	2.47002991310216e-11	0.763900501319055	0.800191677553454	0.292103171099384	1
CRISPLD2	chr16	84819984	84920768	protein_coding	3.35755251506633	0.00126808513640238	3.79196609006103	2.25291614210799e-05	3.60853213901912	0.0089393240715896	0.0468623715946316	1
MARCKSL1	chr1	32333832	32336379	protein_coding	3.35501585311642	2.84429652276305e-16	3.14417539361731	9.31089625635896e-14	1.60327785379879	0.00924706077946537	-0.0631004165033503	1
LAG3	chr12	6772512	6778455	protein_coding	3.33586849069456	0.00564226446725828	1.82585437001296	0.266965497888498	1.60046917564733	0.619383094412954	-0.632682856928743	1
RND1	chr12	48857145	48865898	protein_coding	3.33025218073257	5.36720265788184e-08	3.29763435311637	1.36151870853139e-07	0.937316793222689	0.736737854176237	-0.348666003207416	1
ALDOC	chr17	28573115	28577264	protein_coding	3.3243810945785	4.32629303114489e-05	3.22852322324311	0.000196720951598378	1.32055542030891	0.625279417178959	0.124696784201925	1
MAFA	chr8	143419182	143430406	protein_coding	3.2856704878801	1.78615838542085e-12	2.28318996281076	0.00153844071285446	1.13170139677938	0.574366772352725	-0.319929921166815	1
CT83	chrX	116461682	116463003	protein_coding	3.28556400245971	0.051478293622549	4.04655652946092	0.00477576248515578	1.47424827959401	0.734552633115718	-1.23581580772077	1
PPARGC1B	chr5	149730298	149855022	protein_coding	-3.26369727534661	1.45481259438495e-16	-3.73269577254339	9.77200003790668e-19	-2.64113730882054	9.22106676962204e-07	0.157700957632681	1
AFAP1	chr4	7758714	7939926	protein_coding	-3.2500549753126	2.08664684422641e-16	-3.19620672003383	9.1060606064252e-15	-1.74882946978057	0.0033279716491114	-0.136374395152453	1
BTBD19	chr1	44808482	44815585	protein_coding	3.24612990090822	4.95805100249711e-08	2.39750652880611	0.00135075124864045	1.65979242859447	0.329824784997613	-0.271848365231639	1
SLPI	chr20	45252239	45254564	protein_coding	3.23898630159531	2.37220254356985e-08	3.00281125283822	2.99163521121121e-06	2.11697220329489	0.0563208428736051	-0.160038814155382	1
NXF1	chr11	62792123	62806302	protein_coding	3.23163589883382	4.6747900709272e-15	3.25943761022262	1.47088500693774e-14	2.43828319437911	9.70146143575971e-07	-0.0285163689211661	1
STARD5	chr15	81309053	81324183	protein_coding	3.21606659585103	1.64790588640152e-07	3.42069706417095	9.87094588482516e-08	0.321428830799784	0.951359398470569	0.0158415432622282	1
TUBB2A	chr6	3153669	3157526	protein_coding	3.21519749557466	7.28950767103946e-16	2.87887908153483	4.84412590350099e-12	1.29869826262538	0.055863709802126	0.271814115533206	1
DALRD3	chr3	49015488	49022293	protein_coding	3.21422794497114	1.65650094544147e-13	2.28549910169531	4.36650966103129e-08	0.352854443771525	0.79800642383138	-0.0439785832228422	1
MT1X	chr16	56682424	56684196	protein_coding	3.21097260711511	1.78615838542085e-12	2.67132218772275	1.1529178190282e-08	0.814613990077007	0.558816506343379	0.4795205594938	1
CCDC168	chr13	102729369	102759070	protein_coding	3.20023412375322	0.00291975783660626	3.69191191666265	2.11449733039102e-05	3.19518288118812	0.06815233156682	-1.28184999499408	1
GSTO2	chr10	104268873	104304945	protein_coding	3.19693236731939	0.00210679607868384	3.70515733743253	0.000107316842466749	3.69307440305403	0.0160386401297569	0.817480515610848	1
SFMBT2	chr10	7158624	7411486	protein_coding	-3.19286809391187	1.32282358883237e-14	-3.61342242763532	4.27278137155557e-15	-2.55119817550073	9.290885199382e-06	-0.230234612345398	1
IER5	chr1	181088712	181092899	protein_coding	3.19052722538978	2.50309367292887e-16	2.97808951286476	1.00056341323477e-13	0.407181569899136	0.677928869214168	0.298778114481102	1
KCND3	chr1	111770662	111989155	protein_coding	3.18405439388155	0.0291868607692295	4.06828584973069	0.000101505457762932	4.64743745913978	0.000263413405185593	0.282307133439729	1
FAM53C	chr5	138331935	138349729	protein_coding	3.17564340194005	2.37042342061541e-13	3.24036500491189	3.2648086847047e-12	1.03128631163037	0.115142879572652	0.115686653857909	1
C18orf32	chr18	49477250	49487252	protein_coding	3.16367692136655	8.39381646907796e-10	3.8970846635197	1.94257298795635e-17	4.61595722174012	3.01953098707652e-18	0.479263059090302	1
TUBB3	chr16	89921392	89938761	protein_coding	3.1593745163009	1.17166555642944e-10	2.68175947693017	6.91752776055072e-06	2.24536021064479	0.0394771655009761	0.543719572586331	1
GPR52	chr1	174448111	174449198	protein_coding	-3.15235814436819	0.0881436613090171	-8.15566357140122	0.00191389809216277	-2.0228093096406	0.541187916052063	-0.278016048206732	1
ADHFE1	chr8	66430185	66471601	protein_coding	3.14343051311839	0.0252599687312778	3.57241885677299	0.00389724311494854	3.98683721614364	0.00964210069488613	0.337977339654963	1
OSGIN1	chr16	83948282	83966332	protein_coding	3.13740465506249	1.66180587728486e-14	1.49941113552159	0.00222768894374769	-0.937368484331764	0.619422336012544	-0.273726214456117	1
HIVEP2	chr6	142751467	142945201	protein_coding	-3.13655304041472	1.77546441266591e-07	-3.32299194348623	3.63755800078889e-06	-1.69715108524303	0.0371611193716153	-0.174170204034663	1
SLC7A11	chr4	138164097	138242349	protein_coding	3.13167353626588	9.77507760475113e-10	3.48479087469778	4.43983707928099e-09	2.27360505535704	0.00582411237145638	0.268695813192932	1
TGFBR3	chr1	91680343	91906335	protein_coding	-3.10025700647236	1.48134904117765e-15	-3.62434422028778	4.39873552793106e-19	-2.33966452423639	2.48451294654919e-06	-0.0904838944292558	1
FAM179A	chr2	28956611	29061373	protein_coding	-3.09635848254571	0.0414954933076632	-3.80455293601657	0.00158785496002848	-1.38803297215682	0.575393923136631	-0.648906103267263	1
METTL12	chr11	62665309	62668496	protein_coding	3.09323204035052	0.00791177396989982	2.18634849644556	0.100021131968077	0.687081967512176	0.861907284139921	-0.124750634209535	1
FIGN	chr2	163593396	163736012	protein_coding	-3.08510997393634	0.00432965200009779	-2.99244642850356	0.00390696661944712	-2.12462545092799	0.16481972630894	-0.497899137742025	1
NPY4R	chr10	46461099	46465881	protein_coding	-3.05717205445332	0.00411469413440342	-3.87022814753701	0.000451696160087803	-2.01434550215396	0.199838190652658	-0.404478265869891	1
BLID	chr11	122115354	122116215	protein_coding	-3.0538153699024	0.117781526131784	-7.82676877511905	0.00359236892367444	-3.26424922955424	0.296303040809836	0.434147001810339	1
HBEGF	chr5	140332843	140346631	protein_coding	3.0461947526869	5.19352848325686e-13	3.38102994053424	8.08657931154012e-15	1.45238047501819	0.0477970376929791	0.0942609189598004	1
IDI1	chr10	1039908	1049170	protein_coding	3.02986512876881	1.5407766299838e-14	2.45616694219173	3.66482621341831e-09	0.95862612779175	0.198671956880366	0.0602820808510944	1
NRARP	chr9	137300482	137302251	protein_coding	3.02111734260302	3.26800335721533e-13	2.43639810306107	1.06827282724445e-08	0.773161195684454	0.328455109863901	0.11605220293907	1
SETBP1	chr18	44680173	45068510	protein_coding	-3.01387672553492	5.23839178690419e-06	-2.59342404935118	6.68845485826975e-05	-2.09383866434816	0.0240692354765399	-0.138202753345392	1
ZNF292	chr6	87152833	87264196	protein_coding	-3.01163945543533	6.61967480371284e-13	-2.9690025730382	3.19958025875396e-12	-2.31238757161851	2.56911600418596e-05	-0.158421644900356	1
CYTH1	chr17	78674048	78782297	protein_coding	-3.01085115399778	3.61473741688113e-13	-2.91489693088972	4.81950198619893e-11	-1.54375066699095	0.00805985288704868	-0.0508912395782075	1
SIPA1L2	chr1	232397965	232561558	protein_coding	-3.010066831032	4.00685713920296e-14	-3.25943190436634	1.19843512372725e-14	-2.25438127254212	2.98262414156088e-05	-0.00816585936722287	1
CYP1A1	chr15	74719542	74725610	protein_coding	3.00887979485688	4.15003723372582e-06	3.90971431936798	8.87902091771338e-10	2.44061651939692	0.0372323849143185	0.129175728507571	1
PHYH	chr10	13277796	13302412	protein_coding	3.00011824841356	0.0036672939338203	2.43628500197224	0.0486535240894324	0.899523005903727	0.810345947973395	0.48568822206841	1
HSPA1B	chr6	31827735	31830255	protein_coding	2.99015400557701	1.72667609026095e-10	2.07422785104416	3.97538325401343e-06	1.35551045112336	0.0430184870034095	0.167327073506505	1
IFI30	chr19	18173162	18178117	protein_coding	2.98401283518424	5.49685477415442e-14	2.57627537176711	1.08156241890673e-08	0.052350173254875	1	0.186614299925636	1
NBPF10	chr1	146064699	146144942	protein_coding	-2.97229000178382	1.70950101117028e-12	-3.08816699829096	2.71748571928234e-13	-3.00036443851167	2.51277116643639e-08	-0.263831385397532	1
KIAA0556	chr16	27550133	27780369	protein_coding	-2.95859331751335	0.000371149574639454	-2.81837739828514	0.000686218017501961	-1.26061197157718	0.320534995610462	-0.209630206304207	1
PSD3	chr8	18527301	19084730	protein_coding	-2.95846578691735	1.84795501348606e-11	-3.19385900536798	1.94391432095161e-11	-1.83729822852997	0.0110261707944605	-0.220643682742356	1
HSPA1A	chr6	31815464	31817946	protein_coding	2.9406769032283	5.3803016757354e-14	2.24620555249817	3.545689841951e-08	1.1075380672208	0.0806884532216166	0.153987877307042	1
LEKR1	chr3	156825481	157046129	protein_coding	2.93884193315831	0.000127494244246572	3.67921381776307	1.35371661753565e-10	3.72488452270198	5.62451503500916e-06	0.823538238523372	1
DUSP5	chr10	110497838	110511544	protein_coding	2.93728530703271	9.74083542845075e-14	2.66321234484041	7.65880742206603e-11	2.38423173321529	0.00169932565452921	-0.0396441852396478	1
MICAL3	chr22	17787649	18024559	protein_coding	-2.93604588087396	1.29587385519803e-13	-3.22469052280982	9.79078823012433e-14	-2.14470728343701	4.34200545691799e-05	-0.00421970092770281	1
TP53INP2	chr20	34704290	34713439	protein_coding	2.91846235294885	7.07337272388816e-05	2.52015130058287	0.00275542810595311	0.811924347352084	0.772470756302291	0.641664557940747	1
EPOR	chr19	11377205	11384342	protein_coding	2.91794190590368	7.53632439573606e-12	2.5877608033073	7.42674941576431e-08	0.358706679761865	0.90464691943341	-0.00435975117111172	1
PLEKHA7	chr11	16777317	17014443	protein_coding	-2.90739222702972	0.000462880188371233	-3.29159111292366	0.000162333750487958	-1.43376197388803	0.248651865466661	-0.0928773006875584	1
THAP2	chr12	71663009	71680639	protein_coding	2.90680508421786	1.7188238078328e-07	3.09197656485573	4.19401644528409e-07	2.25080583366038	0.000964351594079292	0.209350959147479	1
DYNLL1	chr12	120469850	120498493	protein_coding	2.89782853715481	8.3723945446221e-13	2.91889024002393	8.74473626389948e-13	0.286579807430529	0.805013303903822	0.119789502304134	1
TRIM73	chr7	75395063	75410996	protein_coding	2.88403216204302	0.00248291452041032	1.11050500167325	0.650196987189262	3.57977914697333	0.00242234671648294	1.26802031615797	1
C11orf71	chr11	114391443	114400550	protein_coding	2.88307357161888	8.99986234823397e-05	3.40078373289354	2.39236444772211e-08	2.08166430149091	0.18934162590363	0.365191258014521	1
MFGE8	chr15	88898683	88913411	protein_coding	2.88294558689875	0.0342717289909771	3.45964221989405	0.00220265529659321	1.17544228719691	0.758717839375286	0.267908568123626	1
CFAP44	chr3	113286947	113441610	protein_coding	-2.88140417031387	0.01706060519135	-3.27467127359762	0.00952096466969514	-2.07884464434597	0.282004127619792	-0.16821743117614	1
LPXN	chr11	58526871	58578220	protein_coding	2.88107599087243	0.00566708955363755	2.79008419436867	0.00855103179732941	1.82775064393716	0.433286772689541	0.982841339681166	1
DUSP6	chr12	89347232	89353271	protein_coding	2.87920813878352	0.0156058736970589	3.11708141888369	0.00242989867048542	-0.77617305256692	0.890521114924381	-0.556987001064754	1
FRAT1	chr10	97319267	97321915	protein_coding	2.87643711025344	9.51805299105226e-09	2.89166025902991	5.0489194631624e-08	-0.24111728103925	0.975325782725673	0.552361506811927	1
FNDC3B	chr3	172039628	172401665	protein_coding	-2.86768653263525	8.57519269130081e-12	-3.18058602540507	6.56024958953474e-13	-2.28912955178336	9.23192747198792e-05	-0.132008688918381	1
MYO1G	chr7	44962662	44979098	protein_coding	2.86766805160861	0.00666330366930477	3.29165385534606	9.3573255555647e-05	3.32389936069567	0.00219196882500618	0.355402979109899	1
ARID5B	chr10	61901300	62096944	protein_coding	-2.85810214265322	1.60809208053186e-12	-2.02045134110509	8.36020796492859e-07	-2.26002416034364	0.000288744834283474	-0.0693439308828757	1
ZNF521	chr18	25061926	25352190	protein_coding	-2.85594916059349	1.35900745314264e-05	-3.29528082709548	1.21478890707474e-06	-2.32226459840717	0.0208159136334619	-0.0250652408847901	1
DDIT3	chr12	57516588	57520517	protein_coding	2.85518104824489	5.36720265788184e-08	2.69701923958969	4.79790781598946e-07	-0.620620240887909	0.574220781643932	-0.101668018675795	1
KDM4B	chr19	4969113	5153595	protein_coding	-2.85288037793183	7.53952781184676e-12	-3.00483272694409	4.27640444761112e-11	-1.48317336495599	0.0134924480442701	0.108989350097169	1
HES1	chr3	194136145	194138732	protein_coding	2.85266807291177	3.61473741688113e-13	1.91809139892769	2.5522281506426e-06	-0.497775137918337	0.616922219191596	0.111904289619216	1
RREB1	chr6	7107597	7251980	protein_coding	-2.84167665898168	5.19352848325686e-13	-2.78762430801557	2.16476098255183e-12	-1.74514967321614	0.00126673091095568	0.0731831584996649	1
NBPF19	chr1	149390623	149556361	protein_coding	-2.81501358775165	3.42268272293458e-13	-3.38370431717861	7.3615787977187e-17	-2.4420745525265	1.01791513127169e-06	0.0673903281386079	1
CYCS	chr7	25120091	25125361	protein_coding	2.81176616526723	1.95057762289108e-11	2.99832916094914	5.07826171593062e-11	1.18371439079904	0.0612790566051641	-0.0241249999343622	1
KANK1	chr9	470291	746106	protein_coding	-2.8096841099407	4.94513470164852e-12	-2.85253777973719	5.12845395410562e-11	-1.68842731044607	0.00677905915855202	-0.00878700326322342	1
DNMBP	chr10	99875577	100009919	protein_coding	-2.78937660729221	2.2918746512559e-10	-3.67679185589623	1.15296496726452e-14	-2.1412439111973	0.000274120995623136	-0.183956975541233	1
PPP1R15A	chr19	48872392	48876057	protein_coding	2.77898335854773	6.00113648127703e-13	2.72944755610386	6.64007429084099e-11	1.93407132306706	0.000273231691395224	0.0482779916610504	1
GADD45A	chr1	67685061	67688338	protein_coding	2.77525740855939	7.90758547437877e-13	3.67467546302781	3.44297193686257e-19	1.23834377943201	0.0829147474326842	0.0600923935769678	1
ZBTB20	chr3	114314501	115147271	protein_coding	-2.76701984773152	0.000108643631228224	-2.00061138427987	0.00473567861269878	-2.09373538776224	0.043929781835832	-0.408412206153189	1
DUSP2	chr2	96143166	96145440	protein_coding	2.75944050549378	1.26831237806994e-08	0.561562723017822	0.360441437062319	-0.148918237356908	0.941434018520653	0.234714250450558	1
HN1	chr17	75135248	75168281	protein_coding	2.75683279348306	1.29415629999641e-12	2.50979698415128	5.5424993915266e-09	0.875511838112914	0.230851131087517	-0.0723676563166974	1
CHCHD7	chr8	56211686	56218798	protein_coding	2.75475958395682	1.23646976374036e-11	2.85068943129697	3.47818479632514e-11	0.548845571458095	0.569181171709468	-0.0252897815636583	1
GNB1L	chr22	19783224	19854939	protein_coding	-2.74914089638896	0.00124456432804426	-2.56107396214376	0.00265092848385966	-1.29186245942734	0.32420315865372	0.0392021084211895	1
GCH1	chr14	54842008	54902852	protein_coding	2.74549829463607	9.17173119751819e-06	2.12854551831355	0.0095064544934672	1.19522122480195	0.57509055054977	0.000130109939508096	1
COBL	chr7	51016212	51316818	protein_coding	-2.74319659079058	4.61343762236639e-12	-2.51458046809458	1.58458870630725e-09	-1.03798913528356	0.133102803596728	0.127401485911888	1
SOCS3	chr17	78356778	78360077	protein_coding	2.74146140159038	1.93871088609219e-12	1.68651648104688	2.60487892080533e-05	0.275892087967293	0.812115159262739	0.0732102404347815	1
DNAJC6	chr1	65248219	65415869	protein_coding	-2.73735170057907	4.61343762236639e-12	-2.45002691714318	1.30925592002901e-09	-1.82611988080227	0.00433534204197424	-0.0657768402618222	1
TMEM107	chr17	8173237	8176399	protein_coding	2.73581644589291	3.25878276318189e-08	2.68104294811755	2.33028250338853e-09	5.1663726831611	3.17346259398182e-25	0.202277764398379	1
BICC1	chr10	58513140	58831437	protein_coding	-2.73437294749835	0.000431197508334383	-1.68620536199562	0.0251422768417706	-1.06147193506968	0.384769581952642	-0.0445522164403102	1
ZFAT	chr8	134477788	134713049	protein_coding	-2.73132092171375	9.74295576463354e-06	-2.80898516324274	1.12509485683217e-05	-1.49609037313578	0.0923075836057779	-0.136792836029014	1
MAMDC2	chr9	70043581	70226970	protein_coding	-2.72750959537562	7.49202612486117e-12	-2.19796025008076	1.62958302668505e-07	-1.25462738847642	0.0466006630602197	0.0374577450186337	1
ARHGAP32	chr11	128965060	129279324	protein_coding	-2.72703722815699	0.000317489693732416	-2.68302088446171	0.000668399925117141	-1.59542374567677	0.15103094924239	-0.191405877611665	1
ARHGEF28	chr5	73626158	73941993	protein_coding	-2.71621441761099	3.98695542109792e-07	-2.81861936690424	9.64366391322275e-07	-1.8980937658503	0.00588535263670278	0.0257597467598725	1
MITF	chr3	69739435	69968337	protein_coding	-2.71543478533028	2.68979062412999e-06	-1.24381258355701	0.0219371319066486	-1.28483705920191	0.122044245395931	-0.0722614801806916	1
ARRB1	chr11	75264182	75351705	protein_coding	-2.714897219035	0.00013738431004929	-3.27325149606212	1.37684649094227e-06	-1.29528297730647	0.255286465859543	-0.10090441352613	1
AMPD3	chr11	10308313	10507579	protein_coding	2.71280464828246	0.0522222781465605	3.29495665852198	0.00220741705906873	1.5375847768826	0.625279417178959	-0.300389340967777	1
CDYL2	chr16	80597906	80804329	protein_coding	-2.71248675744344	3.22201356952972e-12	-2.69751148107072	2.96624274405319e-11	-1.38912945379667	0.0257027587348967	0.054184622795276	1
ARHGEF10L	chr1	17539835	17697874	protein_coding	-2.70811954205727	0.00113596546424421	-2.84694902045562	0.000933499363505299	-2.26437995587445	0.0565347557173164	0.234023553311818	1
FTL	chr19	48965301	48966878	protein_coding	2.70330110499176	1.36123974054768e-08	1.88158694849887	3.91039914920814e-05	1.65423473419557	0.00527881545274211	0.152178723739624	1
S100A13	chr1	153618787	153631360	protein_coding	2.7012005121908	1.97212766745348e-11	2.58662578850307	2.21480155815129e-09	-0.0834092963917503	1	0.194448308460243	1
UTRN	chr6	144285701	144853034	protein_coding	-2.69996024870758	2.82732141389034e-11	-2.71129077529417	3.04523053132368e-09	-1.73467680024874	0.00327047847773177	-0.189194736144586	1
MPRIP	chr17	17042545	17217679	protein_coding	-2.6935284727168	1.77958068307684e-12	-2.71914363570205	6.63658144877632e-12	-1.58647438443734	0.00431396773869612	-0.0209388268915513	1
HIBCH	chr2	190189735	190344193	protein_coding	-2.69162089944213	0.00867223074127234	-2.36725969902307	0.0174426086816338	-2.29022373697773	0.14929328828898	-0.536161301777773	1
PPP2R2B	chr5	146581146	147084784	protein_coding	-2.68586103945469	0.00348081548499811	-2.4055332078259	0.00588850988446373	-2.20970700771218	0.0844814796751175	-0.120341585155248	1
MED13L	chr12	115953872	116277338	protein_coding	-2.68476740799789	2.68539016227134e-12	-2.75677175102925	5.22468523456735e-12	-1.65290535922118	0.00219196882500618	-0.0265748587376361	1
TANC2	chr17	63009556	63427699	protein_coding	-2.68449775946002	8.70959461948178e-12	-3.23468456342269	1.18611637434037e-15	-1.72104896707485	0.00319072156086737	-0.170662168312752	1
TCTA	chr3	49412206	49416475	protein_coding	2.6818246942387	2.61685121655983e-10	2.1398518808961	2.94466195409733e-06	-0.948639243233604	0.393591342990237	0.256367208983381	1
H2AFJ	chr12	14774383	14778002	protein_coding	2.67887022577805	9.91790410957458e-09	3.17613389163088	2.53416014938924e-11	1.17674977842057	0.53167180582335	0.629844715018728	1
RP1-34B20.21	chr6	26195595	26199293	protein_coding	2.67678084844145	3.4641344463762e-06	3.38507523832315	1.33472572598507e-08	0.821299321414107	0.705475086636358	1.0187784712547	1
TNS3	chr7	47275154	47582558	protein_coding	-2.67577863400844	1.37216000423289e-11	-2.72402008814222	1.89066952530541e-11	-1.52351494037662	0.00749264274198383	-0.00901275847479578	1
NR4A3	chr9	99821855	99866891	protein_coding	2.67234447448207	3.51759090310263e-11	1.7241137360838	2.81383118719395e-05	1.11902213477594	0.352774651074852	-0.201590030686541	1
HLA-E	chr6	30489467	30494205	protein_coding	2.67232938429885	1.85013890611877e-11	2.23497779138109	9.23157955332204e-08	0.0559151034845254	1	0.0198646335339425	1
FARP1	chr13	98142562	98455176	protein_coding	-2.6711560741844	1.7030317272112e-11	-2.86438856341963	3.62927345407054e-12	-1.34720029889223	0.0462394306204342	-0.179548692273251	1
PDE8B	chr5	77210449	77429807	protein_coding	-2.66334175297738	6.74074883628742e-08	-2.91565293645783	7.89276276791483e-09	-1.17634340330261	0.105986130462437	-0.0185113181615928	1
CHRNA10	chr11	3665587	3671384	protein_coding	-2.66085783260275	0.0271488915601898	-3.3366639265055	0.00546471458303447	-1.98043931567106	0.301339457335321	-0.488754057956117	1
VAMP1	chr12	6462237	6470987	protein_coding	2.65934247027043	1.67703781712132e-09	2.42503988149615	9.11255640805753e-08	0.0416431977777856	1	0.0595341895362921	1
HIVEP3	chr1	41506365	42035925	protein_coding	-2.65145827212918	0.000668141033047467	-2.99092939053925	0.000106917751521088	-1.32219130323574	0.243029372966262	-0.0247959647652882	1
KIRREL	chr1	157993273	158100262	protein_coding	-2.65122803929815	1.32222053506969e-11	-2.50272062877306	5.63927380872635e-09	-0.949883121712227	0.238954461867595	0.107117086028208	1
RASL11A	chr13	27270327	27273690	protein_coding	2.64715253475639	2.84214008843458e-11	1.87381231883715	0.000192204644254312	2.16123253962789	0.000337041254565793	0.0182453125684095	1
S100P	chr4	6693069	6697170	protein_coding	2.64668178730039	1.33571067093827e-06	2.00506030811818	0.00307477592414702	1.84161140358416	0.0550208456267869	0.177378878490324	1
INO80D	chr2	205993721	206086303	protein_coding	-2.64266252183562	2.85805589224764e-08	-2.29695078610168	2.06085897372403e-06	-1.49200511712632	0.0259402686312664	-0.34497479987172	1
STOX2	chr4	183798022	184023526	protein_coding	-2.63871826287033	1.09139080747796e-10	-2.46404309617068	4.73620526517629e-09	-1.25833512443437	0.0454873370791705	-0.00472914149709679	1
MID1	chrX	10445310	10833654	protein_coding	-2.63187190643841	2.41110761139795e-10	-2.70415319436596	2.14530584445853e-09	-1.74042035228719	0.00964210069488613	-0.0219757064329412	1
GSTT2B	chr22	23957414	23961186	protein_coding	2.62776373277531	4.25269429411917e-06	1.90808003795942	0.0157391961217936	0.687632493230875	0.783693029827128	0.437257125198232	1
MOB2	chr11	1469457	1501247	protein_coding	-2.62281670811341	0.0101743680772556	-2.58462477450284	0.00753502101037266	-1.45212188678452	0.356506757717715	-0.318988730723962	1
ING1	chr13	110712736	110723339	protein_coding	2.62050573457943	2.92492833506601e-07	2.18723478942586	0.000143324632840101	0.644866319371226	0.697103674524633	0.232530099396947	1
DLG2	chr11	83455012	85627922	protein_coding	2.62005538964628	0.00457306095341263	2.83143296841541	0.000943806532340706	1.93046822226446	0.309265201411198	-0.479074093479586	1
CYP26C1	chr10	93060808	93069536	protein_coding	-2.60979513972705	0.0956328406824959	-8.56216673421134	0.00034369554026322	-3.68545251847954	0.191422112792928	-0.434776004252461	1
PAPPA	chr9	116153804	116402322	protein_coding	-2.60796674856471	1.43718891970902e-10	-2.68719169973673	1.50508826768415e-10	-2.3342216468956	1.42545798124771e-05	-0.0751823226539482	1
CDKN2B	chr9	22002903	22009363	protein_coding	2.60736876270083	4.36703460293082e-09	3.23236931747693	6.80819439984562e-12	1.07008178257504	0.213004833717947	-0.0930296424871963	1
NANOS1	chr10	119029716	119033732	protein_coding	2.60618133313604	1.1656953020359e-06	2.43157470901428	3.25473283746514e-05	0.961846808720901	0.731876975700242	-0.543330743768033	1
CCDC180	chr9	97307304	97378524	protein_coding	-2.6050206456318	0.0253694227172921	-4.41192281412594	0.000241564761949661	-3.19870898597628	0.0450946609666623	-0.100154601070755	1
CHD7	chr8	60678778	60868028	protein_coding	-2.60410559674978	1.84795501348606e-11	-2.87615553319487	8.06336415356062e-13	-1.68003671748784	0.00178390489999025	0.0169819976750312	1
RBMS1	chr2	160272151	160493794	protein_coding	-2.60065169133519	1.09512353295678e-08	-2.5989090477609	3.4762396682224e-09	-2.2843312723466	2.78076961412501e-05	-0.0501619782438407	1
TNRC6A	chr16	24610209	24827632	protein_coding	-2.59805803556439	1.18783580568378e-10	-2.7519340335663	6.68954163238274e-11	-1.35627529924306	0.0268612082544976	-0.0176336716055442	1
BNC2	chr9	16409503	16870843	protein_coding	-2.59401761200721	2.76164369708158e-06	-1.80740312220096	0.000899474457678656	-1.7987093745727	0.0215928304879018	-0.173619149863528	1
PNPLA2	chr11	818902	825573	protein_coding	2.59378980203511	5.68076564429517e-11	2.13323952253971	2.53192921605022e-07	1.41079350906124	0.0279404144958333	0.4132469946474	1
CTH	chr1	70411218	70439851	protein_coding	2.59223578133898	6.72839750655996e-11	2.93021078825258	9.85363717287717e-11	2.75203955855973	2.02006988444989e-08	0.0473069500978858	1
FOXP1	chr3	70954693	71583989	protein_coding	-2.59033974158496	4.48858165510615e-09	-2.61225414664114	2.03928276535235e-08	-1.84971472988155	0.00266700649725714	-0.11349128591374	1
HERPUD1	chr16	56932048	56944863	protein_coding	2.589959932428	2.35605203263711e-08	2.5674660686847	4.3275864549707e-07	1.01200352437892	0.140477328687232	-0.028617207610341	1
DUSP1	chr5	172768090	172771195	protein_coding	2.58883196458268	4.83628171318202e-11	2.16729901826501	2.39851945242655e-07	1.5046086329346	0.196887135625469	0.1250256125882	1
TRIO	chr5	14143702	14532128	protein_coding	-2.58563441189227	2.61685121655983e-10	-2.62893021780346	3.6125604785563e-10	-1.60671205439986	0.00592914766825862	0.0446192067854244	1
H3F3B	chr17	75776434	75785893	protein_coding	2.57775104469582	4.58215708635521e-11	2.90018958122673	3.44430049309355e-13	0.922687789471783	0.156280164727909	0.119781842969178	1
RSRP1	chr1	25242237	25338213	protein_coding	2.5774800947187	3.01834806099556e-11	2.61805209368493	1.06391822507376e-10	0.359855492037967	0.74708862645883	0.0298877221682547	1
RGS2	chr1	192809039	192812283	protein_coding	2.57744793196967	3.26602425584827e-11	2.51274081935808	5.54384355301333e-10	-0.594891447172807	0.553112675967794	-0.0364380885163467	1
CMIP	chr16	81445170	81711762	protein_coding	-2.57675082167563	2.82732141389034e-11	-2.57201772857647	2.22396261341855e-08	-1.92612821135302	0.000295856607088704	-0.0505526072190568	1
SLC22A15	chr1	115976498	116070054	protein_coding	-2.57217914053608	0.000671375846041316	-3.53865813142346	1.8336626180309e-05	-2.32094486478487	0.0353804451311524	-0.564172996383302	1
LUZP1	chr1	23084023	23177808	protein_coding	-2.57000309987072	1.1727531969857e-10	-2.50572058122138	2.5349467119482e-09	-1.372327641231	0.0246267513510691	-0.143085115663669	1
KLF12	chr13	73686089	73995056	protein_coding	-2.56862953757029	0.0108499421503026	-3.06419131559788	0.00219034425811351	-1.79087256426123	0.264070231182601	-0.111850629504481	1
NUAK1	chr12	106063340	106140033	protein_coding	-2.56649134090355	1.11214245190673e-06	-2.54197177373669	5.00253320717235e-06	-2.36661151793543	0.00120578513507511	-0.203296249555548	1
BCL2L12	chr19	49665142	49673916	protein_coding	2.56323421111498	2.95733593820411e-07	1.53935313750971	0.0371523944314181	0.975440743590697	0.530400555840875	0.534331339865215	1
SPECC1L	chr22	24270817	24417740	protein_coding	-2.56152208298727	3.88013601790597e-06	-2.58312579218462	1.24019914433711e-05	-1.3366354158965	0.11461750464936	0.118049730261901	1
GAB2	chr11	78215297	78418348	protein_coding	-2.56142544458628	3.67534591981444e-05	-2.96592397961192	2.27951963679478e-06	-2.01533386196516	0.0167126563128731	0.0750466123518529	1
ERG	chr21	38380027	38661780	protein_coding	-2.5543553403376	0.00030422456923139	-2.69861143727183	0.000187406551379675	-1.40303914637518	0.183850997637891	-0.131496182186843	1
MTCL1	chr18	8705661	8832778	protein_coding	-2.55376930774894	4.86440056285141e-10	-2.30764118173064	8.84134009600148e-07	-1.62882686189898	0.00354515306645731	0.0356689986136118	1
B4GALT5	chr20	49632945	49713878	protein_coding	-2.55275773158311	5.14950789048806e-10	-2.96589409320358	1.29353703718619e-10	-1.91929980041438	0.000435544246923209	0.130339555939549	1
CSNK1G1	chr15	64165517	64356259	protein_coding	-2.5520814006702	6.9562524467526e-06	-1.96653695662988	0.000678920584148528	-0.980541515906219	0.30309985996664	-0.0421306060135486	1
ELMSAN1	chr14	73715122	73790285	protein_coding	-2.55058079701841	6.39734478987604e-11	-3.16790664404416	1.4488553375248e-14	-2.29697811262945	8.05958828361667e-06	0.024648514930932	1
CYR61	chr1	85580761	85583962	protein_coding	2.54850701853765	3.7304680648168e-11	2.25797241301832	2.29821171264577e-08	1.48958981238141	0.0401922367344696	0.140196745384194	1
ATF7IP2	chr16	10326434	10483638	protein_coding	2.53885794845251	6.40479818811027e-06	2.7924171678229	6.17309859440571e-08	0.194401042813516	0.984965767935579	0.363399111318731	1
AGAP1	chr2	235494089	236131800	protein_coding	-2.52808327874793	1.03022734189289e-09	-2.17781209709194	8.22446574674409e-08	-1.39885833201599	0.0259402686312664	0.0047073961719544	1
PGPEP1	chr19	18340587	18369950	protein_coding	2.52763449282974	0.000335376315560025	2.23837051887552	0.00300401734680517	1.96853066148676	0.158570674449803	-1.24541608985245	1
CEBPB	chr20	50190734	50192689	protein_coding	2.52686521231421	4.00856031099581e-10	2.29912996709257	3.1723080994448e-08	0.856159983733612	0.244605244076888	0.145143819457465	1
ZNF618	chr9	113876282	114056591	protein_coding	-2.52269882703683	2.27553568672287e-08	-2.6987206679997	1.66713674636407e-08	-1.34382521284804	0.0662242425831772	0.0396867252120833	1
TBC1D2B	chr15	77984036	78077724	protein_coding	-2.52192293775862	6.83047900046762e-07	-2.96504646892049	5.20385051351169e-08	-1.83822947989952	0.0100055188222614	0.0196995345165487	1
USP31	chr16	23061406	23149270	protein_coding	-2.51925204450392	1.72661233634666e-07	-2.27895162562524	1.39660190490071e-06	-1.53389312580123	0.055172676245142	0.0826093505342436	1
MKL2	chr16	14071321	14266773	protein_coding	-2.51890981409296	1.34283514394847e-07	-2.59687386754813	8.01739344093513e-07	-1.51358850864098	0.045992878209629	-0.148719149788733	1
IL18BP	chr11	71998541	72005715	protein_coding	-2.51816886049833	0.00099556777973369	-2.84624825522444	0.000316293597023839	-1.32876506715648	0.253763744494904	0.11731515100719	1
KIAA1671	chr22	24952730	25197448	protein_coding	-2.51631775247763	6.6615437091841e-10	-2.52382489138883	4.12077938822961e-08	-1.29651146511419	0.0423085503812195	0.0800442798994696	1
ROR1	chr1	63774022	64181498	protein_coding	-2.51365738894489	7.07071432928891e-07	-2.69084321836037	3.46368538831513e-08	-1.56688665253598	0.0524638252905114	0.0871687002365616	1
TXNIP	chr1	145992435	145996600	protein_coding	2.50899141048316	4.36703460293082e-09	2.13836504633354	1.48366287516098e-06	-2.20389329984454	0.000111683367458951	-0.0937009037442915	1
SRGAP3	chr3	8980591	9363053	protein_coding	-2.5063120414199	0.00653056906787952	-2.5185460950287	0.0133676077542432	-1.57020420605552	0.34302992756471	-0.113818140055282	1
ARHGEF7	chr13	111114559	111305737	protein_coding	-2.49864363299611	7.84158361029661e-09	-2.47619063439297	8.6193795273074e-09	-1.71652494524108	0.00391071329413415	0.000748443956467876	1
NBPF26	chr1	120723923	120841481	protein_coding	-2.49403565938538	1.4144572341817e-09	-2.59375856932035	5.51907708034286e-09	-1.69921814181079	0.00413211000773726	0.0670788213714302	1
HLX	chr1	220879400	220885059	protein_coding	-2.49346542264204	0.0064552947105306	-4.75043489325806	6.05596050215053e-06	-2.41992405377869	0.115940103163818	0.279078091274628	1
TLCD2	chr17	1702790	1710438	protein_coding	2.4928530325552	5.84890059957748e-05	2.42752540221084	9.14367934374036e-05	2.41641189968219	0.00241736600180919	0.388594208686866	1
PPM1H	chr12	62643982	62935037	protein_coding	-2.48909655316087	7.96193786070952e-11	-2.47570523462455	1.71029313200247e-09	-0.874964439417433	0.254686637267989	-0.152813163404779	1
UBE2W	chr8	73780097	73878910	protein_coding	-2.48480026612545	0.000127631984261073	-2.82622606001272	3.96311730272713e-05	-1.9298231665093	0.0313477557821537	-0.181850414072928	1
TIAM2	chr6	154832697	155257723	protein_coding	-2.48430512939427	0.0727594824241876	-3.76237002852891	0.00548227075193597	-2.23576545570471	0.301339457335321	-0.439609494480238	1
PDE4B	chr1	65792514	66374579	protein_coding	-2.47684575282244	2.11236303576407e-10	-1.9238305187065	4.44471389759068e-06	-2.11428458283579	6.27955181067368e-05	-0.157714686781414	1
PLEKHG3	chr14	64704102	64750247	protein_coding	-2.47600835156528	2.24164321631411e-08	-2.90457488768179	2.32733649354568e-11	-1.752183844587	0.00385740258315085	0.12386610700987	1
ADM	chr11	10304680	10307397	protein_coding	2.46732934072809	2.23614281358371e-10	2.44548632466704	9.69446435922797e-10	0.557538794865831	0.522266771625086	-0.0741499860384336	1
DNAJB4	chr1	77979175	78017964	protein_coding	2.46429962902639	5.20205578924151e-10	2.55764188593899	5.48139391506844e-09	1.59603257654506	0.00380893354811526	-0.0316417769465324	1
HIST2H3A	chr1	149852619	149854274	protein_coding	2.46409039622937	0.000554212094024107	2.21110710171831	0.011839815713639	0.922645832909293	0.682006942978356	0.393808696664994	1
USP6NL	chr10	11453946	11611754	protein_coding	-2.46074232923645	9.43270519593225e-07	-2.35271113464147	8.6443088743653e-06	-1.64401897301218	0.0707678818392724	-0.236771449804914	1
CTIF	chr18	48539046	48863217	protein_coding	-2.46041287101136	6.98383843798913e-09	-2.65603885536341	1.12429225974468e-09	-1.26327783185911	0.0662242425831772	-0.001225157119314	1
GPX1	chr3	49357176	49358600	protein_coding	2.45963912501153	1.99322210181291e-10	1.2180236002755	0.00491156182675908	0.39771311659488	0.712537879408641	0.11437989867982	1
TAS2R20	chr12	10996495	10997875	protein_coding	-2.45885132155496	0.168184812673632	-8.15133358574269	0.00198532350233059	-4.25331287481339	0.161703313420457	0.0613315058363398	1
GLI2	chr2	120735623	120992653	protein_coding	-2.45830166554468	0.102714084343053	-3.77217516818479	0.00853520064818472	-1.82827197492136	0.446458084429841	0.158979025384449	1
HELZ2	chr20	63558086	63574239	protein_coding	2.45352414507621	3.62252798149452e-08	1.60721569903172	0.000692855853719644	-0.0900915095770444	0.999647829596103	0.0834914233565105	1
MYL12A	chr18	3247481	3256236	protein_coding	2.45320973010733	2.81495227800793e-10	2.45934979001155	2.83309891186515e-09	2.28047586097414	0.00241736600180919	0.179673420971736	1
PIM2	chrX	48913182	48919024	protein_coding	2.44612038411641	1.59623236123377e-09	2.17394041873316	2.32768158018957e-07	-0.105250724983913	0.989285290555078	-0.199845573910225	1
CHD6	chr20	41402101	41618494	protein_coding	-2.44598094467324	6.61342880851066e-10	-3.08452995668329	4.5356583262301e-14	-1.73261363858587	0.00502961448495052	-0.0533718375492662	1
JADE2	chr5	134524312	134583230	protein_coding	-2.43815923705929	1.87906411817265e-09	-2.74336853338995	4.06907765403322e-11	-1.88965678792754	0.000733140129777679	0.204836020012974	1
PTPRM	chr18	7566782	8406861	protein_coding	-2.43677795652117	2.30643270919979e-10	-2.21135308101287	9.29059580602407e-08	-1.35883502503326	0.0662242425831772	-0.0144501506500334	1
MOB3B	chr9	27325209	27529781	protein_coding	-2.43231377364097	3.59263660879121e-06	-2.12245679424214	5.08162699806525e-05	-0.956593594005097	0.351002834479848	-0.0796949543527596	1
ARHGAP28	chr18	6729718	6915716	protein_coding	-2.43196792531236	0.00313756166293941	-2.1045842930279	0.0074455795002144	-2.27890590666782	0.045022897143274	-0.0120224632641178	1
TET3	chr2	73986404	74108176	protein_coding	-2.43128586229779	7.41882605959663e-10	-2.78955186194407	3.20554435011194e-11	-1.77706589534568	0.00133562968565761	0.0632063007639964	1
RPS27	chr1	153990759	153992150	protein_coding	2.43114876812417	5.06417634656941e-10	2.58220261846531	2.19782740663118e-10	2.17042143155266	4.61447989629975e-05	0.0658109341882622	1
HLA-A	chr6	29941260	29945884	protein_coding	2.4303604756479	1.589001700787e-06	2.3989345012807	9.593284313153e-06	1.34061736985279	0.127884447591348	-0.146718315777431	1
GFPT2	chr5	180300690	180353387	protein_coding	2.4288315077918	0.00109682203578208	1.82709807383053	0.0572212544363736	2.17427692526887	0.0720748550008739	0.0253629043741384	1
PIK3R3	chr1	46040140	46133036	protein_coding	2.42516589937363	2.84478858574181e-10	2.393562165704	2.15083706147719e-09	0.103636934491278	0.970598847748565	0.205173057038117	1
TULP4	chr6	158232236	158511828	protein_coding	-2.42477005079144	8.96051080939486e-08	-2.48663581074976	1.2669073410501e-06	-0.896766856472387	0.352952842838921	0.126695173371515	1
PIK3CB	chr3	138652699	138834938	protein_coding	-2.42221182124547	3.19693796649314e-08	-2.50440965283795	1.92314124115366e-08	-1.09331744136751	0.129336265341986	0.0133799154322356	1
CIT	chr12	119685790	119877291	protein_coding	-2.42091085540456	6.96973085326078e-08	-1.8970441040592	4.91178175116893e-05	-1.04904084199154	0.190532225665494	-0.0637692700092085	1
ZFHX3	chr16	72782885	73059698	protein_coding	-2.41908699605286	2.07997284875072e-09	-2.29246442310915	4.83042532241299e-08	-1.16175227855039	0.0558994494590458	0.058238078545886	1
LNP1	chr3	100401193	100456319	protein_coding	2.41871531954657	0.00233097370284328	2.12850052465887	0.0222720286268721	0.986088095708676	0.699430662487215	0.832464068330601	1
RDH10	chr8	73294612	73325281	protein_coding	2.41686637273688	6.24579997191418e-10	1.83967632221293	7.29815781641787e-06	-0.150988309186632	0.940458617110568	0.0216259252990372	1
PCNX1	chr14	70907405	71115382	protein_coding	-2.4152218377542	8.28735137437747e-10	-2.22627463063746	2.79408907815922e-08	-1.05636122420411	0.105626557299406	-0.138091355089653	1
ERN1	chr17	64039142	64130819	protein_coding	2.41358572885426	1.03022734189289e-09	1.99757404697269	1.87231702764187e-06	1.08155450516089	0.191895409434706	0.105963515472031	1
TBC1D9	chr4	140620765	140756120	protein_coding	-2.41347549814471	0.000201589709894027	-1.80748873941329	0.00421903688408564	-1.13893249228092	0.260755294304089	-0.14100414056271	1
ST7	chr7	116953238	117230103	protein_coding	-2.41109483300037	6.03994090404768e-05	-1.81120355822389	0.00398430730225395	-1.79069935434257	0.00561418751214396	-0.0925722592043132	1
CCDC163P	chr1	45493866	45500079	protein_coding	2.40957060569199	0.00604405290065493	2.31113481761803	0.00627883900512651	3.07143052980202	0.000165989335610871	-0.104902020745846	1
SESN2	chr1	28259527	28282491	protein_coding	2.40801258831652	1.29754267921995e-08	2.8357886312047	3.48582306650577e-10	2.39377352913303	3.78531155198799e-06	0.152258868546467	1
ARID1B	chr6	156777374	157210779	protein_coding	-2.40798015908041	1.3942836925388e-09	-2.41400879825651	2.56562125398392e-09	-2.12406895864016	7.0443900406314e-05	-0.0707121503764571	1
ZNRF3	chr22	28883592	29057487	protein_coding	-2.40684623466256	8.26855719220564e-10	-2.87284932600356	9.24538539049749e-12	-1.73010410190408	0.00169932565452921	0.137885718981957	1
SNX29	chr16	11976737	12574289	protein_coding	-2.40345326085775	0.0158802048912083	-3.03071751754735	0.0017959121072913	-1.62770862781402	0.271332769064863	0.137362098356732	1
NRP1	chr10	33177492	33336262	protein_coding	-2.40343139604325	0.00114917433766675	-2.63711866205684	0.00103692540501636	-1.42442361508381	0.233266669634927	-0.38142422016573	1
CCDC71L	chr7	106656765	106660996	protein_coding	2.40328190854577	0.00271783127388228	2.73408277447724	0.000126315352656183	0.996927465400393	0.685031390065315	0.563393457704175	1
TANC1	chr2	158968634	159232659	protein_coding	-2.39882061270593	1.07210915008437e-08	-2.73814495557573	5.43127798371033e-10	-1.43328230220155	0.0234442036090096	0.0466135189761574	1
BEST1	chr11	61949821	61965515	protein_coding	2.39688045769745	0.0736799977249501	3.3359251560273	0.000510619315897781	3.22026384681887	0.0229627962948632	-0.272134057573863	1
HYAL1	chr3	50299889	50312381	protein_coding	2.39615060162563	6.60455463886563e-10	1.08761959876396	0.0148875240881349	-0.0404669006335739	1	0.124068238632658	1
TIPARP	chr3	156673235	156706770	protein_coding	2.39612091331335	7.40404946526331e-08	3.13843645265737	1.41286865786816e-08	3.20285667678632	7.48483369924724e-10	-0.0312952175547028	1
NACC2	chr9	136006537	136095285	protein_coding	-2.39567940422144	2.26553287009772e-09	-2.54320739755902	8.32583845059251e-10	-1.37157774593367	0.0499497742735231	0.0694434811912935	1
TACC2	chr10	121989174	122254545	protein_coding	-2.39472047715438	9.38833756844508e-09	-2.50266405484066	2.49934680389526e-09	-1.465857125859	0.0119830593856275	0.0125496493933629	1
LDLRAD3	chr11	35943981	36232136	protein_coding	-2.39323435963072	0.00463478032055238	-2.4075946216891	0.00428831187073188	-1.03994834211429	0.488835929815881	-0.182594936376369	1
PATJ	chr1	61742477	62178675	protein_coding	-2.38748667644826	2.62664014843819e-09	-2.78070222795204	2.22519473961643e-11	-1.29153336595478	0.0549264533821643	0.0219537044056225	1
ADM2	chr22	50481556	50486440	protein_coding	2.3812995309451	0.00014432316236308	2.2986055689684	0.000198411770987941	2.01390629191861	0.00805985288704868	-0.0768180502856289	1
WWC2	chr4	183099293	183320777	protein_coding	-2.38107996761889	1.91272505392349e-09	-2.00239917134057	1.23258962330466e-05	-1.23575608431396	0.0559247833281192	0.0353296154870604	1
RBM27	chr5	146203600	146289132	protein_coding	-2.38040006758642	0.00794951577780961	-2.76838265694874	0.00333714877632585	-1.57785266054027	0.21371749823409	-0.31093030971134	1
EVL	chr14	99971449	100144236	protein_coding	-2.38000443998112	6.74074883628742e-08	-1.69744373415425	9.16583052591763e-05	-1.1410465680563	0.106892991509642	-0.0636430501480101	1
ANKRD33B	chr5	10564330	10657816	protein_coding	-2.37867754554593	1.07051788617539e-05	-2.41774746795548	1.13085250927816e-05	-1.81334200511065	0.025890131085836	0.0764513686555421	1
PTGER4	chr5	40679498	40693735	protein_coding	2.37735606761711	4.69412007456312e-08	2.34852787578035	7.20111134087827e-07	-0.458345999901153	0.884952103849351	-0.042889143572683	1
CACNB2	chr10	18140677	18541869	protein_coding	-2.37632703711042	0.000337815859266897	-2.43089970437312	0.000337873888592733	-1.42320304487799	0.138442272895587	-0.235225042352632	1
DNASE2	chr19	12875211	12881468	protein_coding	2.3723527694449	0.000272590019098085	2.70232316826551	5.34100519001202e-06	1.20004863370411	0.40169385571477	0.542780790133393	1
SYNE2	chr14	63852983	64226433	protein_coding	-2.3693758263169	4.44883273132809e-08	-2.62095449065699	2.49934680389526e-09	-1.07940671155062	0.1225114459977	-0.163857323348596	1
ZMYND8	chr20	47209214	47356889	protein_coding	-2.36871028293093	7.15142802716492e-09	-2.54189349523867	7.58012962894147e-08	-1.9376243008284	0.00120176779713356	-0.00919188959131718	1
PCYOX1L	chr5	149358007	149369653	protein_coding	2.36758092159235	0.00675425686776072	1.86641135580426	0.0751121865884165	1.2594261464741	0.578881474601676	0.657161775779023	1
ASH1L	chr1	155335268	155562807	protein_coding	-2.36739747555091	2.84799731544461e-09	-2.34571999391748	7.33413092663258e-08	-1.21787727402824	0.0466006630602197	-0.00287026106042734	1
SEPW1	chr19	47778572	47784686	protein_coding	2.36589933293847	6.90816028279165e-09	2.21413141423932	2.69236066686327e-07	-0.064668303642385	0.997331304808206	0.28822137276017	1
BICD2	chr9	92711363	92764812	protein_coding	-2.36498900380618	3.36693924828138e-09	-2.27594639722864	5.94608252908205e-08	-1.33908493305314	0.0275346990498176	0.0758966447734794	1
UXS1	chr2	106093303	106194339	protein_coding	-2.36320151386062	0.000936075143678572	-2.67983572715769	0.000373536344292997	-1.70413940465927	0.109174908174156	-0.276867481567433	1
CEP170	chr1	243124428	243255348	protein_coding	-2.36200949402362	1.02399990579454e-07	-2.34177919948618	1.00862374024827e-06	-1.81662700891794	0.00360229937522634	-0.0741236747753685	1
WWC1	chr5	168291651	168472303	protein_coding	-2.36108285577574	2.82912371828701e-09	-2.30332827450638	5.33133791266914e-08	-1.47440083190148	0.0134681868148439	0.0581332441177451	1
DAAM1	chr14	59188646	59371405	protein_coding	-2.35912300608509	0.00487381907383399	-1.90304977493891	0.0377375332282601	-0.931945986630644	0.525565979688436	-0.240760726049823	1
EPS15L1	chr19	16355239	16472085	protein_coding	-2.35846986732017	1.7285996083833e-08	-2.47023370347182	3.00133365052342e-08	-1.32707048185896	0.0455900718493527	0.0522362469852217	1
LCOR	chr10	96832260	96995959	protein_coding	-2.35845424673878	6.93041607292597e-09	-3.01447114362287	5.02825889030642e-12	-1.9911207234748	0.000383616401620447	-0.114787616657887	1
AKAP13	chr15	85380571	85749358	protein_coding	-2.35826220483629	9.78818586715365e-10	-2.11094247871555	1.09791820955118e-07	-1.34056981779661	0.0198428180911998	-0.0989911244512884	1
GBX2	chr2	236165236	236168369	protein_coding	2.35810786806436	0.000131258481959038	1.70370825019201	0.0451851335354962	-0.346598294983895	0.941990304037445	-0.157511547197484	1
ATRIP	chr3	48446710	48465716	protein_coding	2.35807914361976	7.43414358584119e-07	2.24930684405154	1.44002484395386e-05	-0.373878538697921	0.918069488690699	0.159971067314505	1
CAMSAP1	chr9	135808487	135907228	protein_coding	-2.35556605554674	8.74026123617934e-09	-2.50072726947811	3.1723080994448e-08	-1.23480484097396	0.0666531205529302	0.063302000197656	1
NEK6	chr9	124257606	124353307	protein_coding	-2.35463430534484	4.90387076689059e-09	-2.94588255652467	1.94869974151721e-11	-1.33883915758516	0.0487055157197096	0.120496947905216	1
NR4A2	chr2	156324432	156342348	protein_coding	2.35405011811236	8.26855719220564e-10	1.76994724540512	1.0513745573334e-05	1.53053612943132	0.220354183159204	-0.0847865323398623	1
AMOTL1	chr11	94706431	94876753	protein_coding	-2.35054760838045	1.2138377367789e-09	-2.3060396823945	9.54334603389626e-09	-1.18061540857991	0.0847178248841237	-0.0340686357387948	1
JUND	chr19	18279760	18281622	protein_coding	2.34636854469204	1.12293134363019e-08	1.69920575628369	7.83520097774468e-05	1.53195005871144	0.032753840291236	0.10420405423705	1
SLCO3A1	chr15	91853695	92172435	protein_coding	-2.34524088781213	5.36720265788184e-08	-2.43257219065381	8.72775305799724e-08	-1.40715881426348	0.048335865033088	-0.0413902285672392	1
MAP3K5	chr6	136557047	136792518	protein_coding	-2.34306723554947	0.000329483266719144	-2.00406305773338	0.00180122297252445	-1.71266944559045	0.0454848182784555	-0.110472448622166	1
TXNDC12	chr1	52020131	52056171	protein_coding	2.34211783720936	1.14737563871246e-08	2.36366898364044	3.68566449907148e-08	2.38971784679907	2.50630163322361e-05	0.0155931625533979	1
ARHGAP35	chr19	46918676	47005077	protein_coding	-2.34178475444554	2.49371377138855e-09	-2.11706478713464	2.143993827514e-07	-0.826202960658371	0.278907268902489	-0.0322650680298169	1
FAM83E	chr19	48600810	48614854	protein_coding	2.34090772627052	0.00179986944662411	2.59866136218554	6.85346012584518e-05	2.34283391340101	0.015302920716886	0.305402510821742	1
INSL4	chr9	5231419	5235304	protein_coding	2.33908845334404	0.000759126049241686	2.49088577274268	0.000124832925666438	0.192885421751072	0.989277189076341	-0.561242068957383	1
NRIP1	chr21	14961235	15065936	protein_coding	-2.33885257928517	1.69303967548563e-08	-2.80827937741231	1.36380678880855e-10	-1.72268807284466	0.00522204983599168	-0.116388370149088	1
NOS1AP	chr1	162069774	162370475	protein_coding	-2.33844817195929	2.14518221101733e-06	-2.58636742577077	1.99010350185427e-06	-2.65268746763349	0.000175466082523326	-0.149969407514034	1
BTBD9	chr6	38168451	38640148	protein_coding	-2.33319381030147	0.0137938490504024	-3.17365065367698	0.00062200955049399	-1.63227483092444	0.261259571420486	0.192264870601443	1
RICTOR	chr5	38937919	39074408	protein_coding	-2.33311547258874	2.83235216411544e-09	-2.41200324992588	3.04523053132368e-09	-1.16324456075857	0.0882009169680711	-0.161021190019105	1
PLCL2	chr3	16802651	17090594	protein_coding	-2.33245760177627	3.87862600473351e-09	-2.86637359952759	1.76274362191838e-12	-2.0280168802249	0.000196608580355709	-0.158916690587991	1
CSGALNACT1	chr8	19404161	19758029	protein_coding	-2.33110643245249	9.47102284741164e-05	-1.6445435363715	0.00569773795161782	-1.07652695658472	0.261259571420486	-0.220348667250181	1
CCDC88C	chr14	91271323	91417844	protein_coding	-2.33010392651613	3.28637542718845e-06	-2.75593502503448	2.03961761191921e-07	-1.36839930773153	0.156280164727909	-0.0144228056926235	1
CEBPA	chr19	33299934	33302564	protein_coding	2.32935268835725	1.8348691282612e-09	1.68544468632163	4.045037163892e-05	-0.368541087472265	0.754837583014637	0.347617414811315	1
CDK6	chr7	92604921	92836594	protein_coding	-2.32772851160343	1.55439157590883e-08	-2.26219248680558	6.03029104580694e-07	-0.9931582581253	0.266208505855761	-0.183279040287321	1
ARHGEF10	chr8	1823976	1958641	protein_coding	-2.32510857505024	0.129401152129362	-4.69323431746977	0.00515661679774498	-3.29667054432478	0.158533217732305	0.265176530823795	1
HMGN5	chrX	81113701	81201942	protein_coding	2.32318153111887	0.000600186833381366	3.07916077125771	7.91262899834753e-10	4.2584409780269	1.4292425198012e-13	0.282623372414443	1
ARHGEF4	chr2	130836916	131047263	protein_coding	-2.32268368354344	1.92489312868813e-05	-2.18539095381386	6.26157289543512e-05	-0.910793521215385	0.321938081522976	0.0660760957700004	1
ZNF704	chr8	80628451	80874781	protein_coding	-2.32248387374954	0.000321670257178679	-2.74266206764657	9.06866262311908e-05	-1.46561442744295	0.122539467557936	-0.14576149245489	1
WDR74	chr11	62832342	62841809	protein_coding	2.32061742138561	1.81372535023457e-08	2.31591422658404	4.35768227297711e-08	3.6583641906924	1.4292425198012e-13	-0.00614085582808221	1
RAD54L2	chr3	51541144	51668667	protein_coding	-2.31985773500782	4.80158710733917e-09	-2.14683095651112	5.19246114507144e-07	-1.20791446253326	0.0675449134485125	0.071258939780173	1
ZNF81	chrX	47836902	48002561	protein_coding	-2.31797740706025	0.0130046193050963	-2.6780570575435	0.00435185353630682	-1.91343773896151	0.176229541490623	-0.186203492291754	1
CDYL	chr6	4706159	4955551	protein_coding	-2.3165066179391	9.22114583396467e-09	-2.13434848543478	6.58497090300014e-07	-1.15876197198122	0.0829147474326842	0.0410682258787374	1
ARIH2OS	chr3	48917788	48919385	protein_coding	2.31528257614295	2.26972443528477e-05	2.29102572418606	8.13435425616286e-06	1.95937723948061	0.0611413273386491	0.26677617815959	1
LPP	chr3	188153284	188890671	protein_coding	-2.31512416855205	1.15903647162896e-08	-2.19818865105716	1.91456848709962e-06	-1.06640391720736	0.133732958799856	-0.0610709301541487	1
KIAA1614	chr1	180913154	180951614	protein_coding	-2.31452090688108	0.0146588314113095	-3.80559506557968	0.000125184642395719	-1.5330020544428	0.252546554148766	0.0868915664919901	1
YEATS2	chr3	183697818	183812625	protein_coding	-2.31221770817255	3.04276051832266e-08	-2.36359384258966	2.87951957356722e-08	-1.0978193992201	0.114090266300886	-0.0292071537821017	1
FRS2	chr12	69470349	69579789	protein_coding	-2.31168203858599	6.07783737256949e-07	-2.3396253888059	5.40935528886864e-07	-1.65701484344589	0.00964210069488613	-0.0610474998017658	1
TRAF3	chr14	102777476	102911500	protein_coding	-2.31008686792783	0.00224256261100363	-2.01352839669027	0.0047774927710266	-0.795008317075277	0.58638643898036	-0.100694122928748	1
ASPH	chr8	61500556	61714640	protein_coding	-2.31005820354698	1.43608434627589e-08	-2.12493227033135	1.99794410500038e-07	-1.38925270156431	0.0162622983740729	-0.185900454233734	1
SSH1	chr12	108778192	108857590	protein_coding	-2.30666354556125	6.30706206826731e-09	-2.71990406644181	9.07888471959839e-11	-2.05123276569953	0.000165989335610871	0.0733561178848982	1
MAPK4	chr18	50560078	50731824	protein_coding	-2.304912037559	1.76819352073997e-09	-1.98009963314938	6.4791784875805e-07	-1.19215184086587	0.0558994494590458	-0.116679359466042	1
PCSK1	chr5	96390415	96434143	protein_coding	-2.30310617338739	1.08706843261969e-07	-2.47152020719137	5.01702130394416e-09	-1.26431277586001	0.0444053477440325	-0.146861851074237	1
TCTE3	chr6	169740114	169751587	protein_coding	2.29956349918509	5.46313037506918e-06	2.08657545017564	0.000155009838919326	1.3046100345084	0.299460978918546	0.199921830837153	1
NDST1	chr5	150485818	150558211	protein_coding	-2.29584956825697	6.63147938538755e-09	-2.25060074794466	4.18033394705932e-08	-1.03839488416176	0.136610900564714	0.0265010404104594	1
RBFOX2	chr22	35738736	36028425	protein_coding	-2.29490031670294	6.68127798979244e-09	-1.94408412316066	4.62196118287708e-06	-1.22066139560765	0.0801163913621925	-0.0301659998502853	1
SV2A	chr1	149903318	149917882	protein_coding	2.29474196199745	0.208846096019438	3.33727737984693	0.00907246383312349	2.92979695983479	0.154902247539821	0.581534223625627	1
DOCK1	chr10	126905409	127452517	protein_coding	-2.2913405017273	2.89331228321569e-06	-2.49174056428157	2.0295762445919e-06	-1.08874265613462	0.194363652155215	-0.047948365995085	1
ARF4	chr3	57571363	57598220	protein_coding	2.29124090219185	4.36703460293082e-09	1.89359329832398	6.53330865373302e-06	0.842123471620676	0.271766535026042	0.0145145204967798	1
ZRANB1	chr10	124942123	124988189	protein_coding	-2.28399814533304	0.00275405101674181	-2.01326493569883	0.0064754094763143	-0.685643548774115	0.612440746792209	-0.0361234932255709	1
TSC22D3	chrX	107713221	107777342	protein_coding	2.28268948852532	1.16991515062154e-08	2.18380913508924	1.8370410606648e-07	0.313288001221434	0.835574856421569	0.194283749598404	1
SETD9	chr5	56909260	56925532	protein_coding	2.28197909466616	9.98363992667547e-06	2.3803524162916	1.91919774081103e-05	1.05538849062522	0.421241164774128	0.0428801093790909	1
EGFR	chr7	55019021	55211628	protein_coding	-2.28115264831235	4.36703460293082e-09	-2.02637398856802	1.13564020706664e-06	-0.869914734658193	0.279745040274725	-0.124375184706932	1
KIAA0232	chr4	6781375	6884170	protein_coding	-2.28060125450193	2.64652484603615e-07	-2.98419144644608	9.10595011365094e-10	-1.76513288921726	0.00431396773869612	0.0163192118797297	1
FRYL	chr4	48497361	48780322	protein_coding	-2.27958415189614	1.41872624871338e-06	-2.29589971255934	2.81887238337414e-06	-1.18126841051581	0.124335313412706	-0.102053571200344	1
TTC28	chr22	27978014	28679865	protein_coding	-2.27828991196565	2.48340298290026e-07	-2.39153396048617	6.03029104580694e-07	-1.38016541130694	0.0420718475866226	-0.169699659400629	1
MKLN1	chr7	131110096	131496636	protein_coding	-2.27581305080892	1.2034456884183e-08	-2.19437456257616	8.3684388699147e-07	-1.22200344688461	0.0688742029697372	-0.186206928770606	1
KRBA2	chr17	8368637	8376711	protein_coding	2.27485003232221	0.00780488037210374	2.74510959198575	4.30984684015833e-05	3.59159430478449	6.43637334391541e-08	-0.386304337617314	1
PTPN14	chr1	214348696	214552449	protein_coding	-2.27318907847912	3.59227427661613e-09	-2.11883951930109	1.23570929899864e-07	-1.59171409124585	0.00305630638826225	-0.145099163838957	1
CXXC5	chr5	139647299	139683882	protein_coding	-2.27217287634903	3.14757692096648e-06	-2.36075611841573	4.04714866655847e-06	-1.0710626609066	0.162209483768965	0.235607561421689	1
BCOR	chrX	40049815	40177329	protein_coding	-2.27140737187205	6.14001067135384e-09	-2.912999704716	4.73256920453321e-13	-1.60503441939932	0.00491248337155206	0.0218677832395664	1
SHROOM3	chr4	76435100	76783253	protein_coding	-2.27118153465159	2.17328660910579e-08	-2.20586535351326	8.85291041988345e-08	-1.68966687559385	0.0053949517257832	0.0396878111106067	1
ALMS1	chr2	73385758	73610793	protein_coding	-2.26833342563804	2.52907680316158e-08	-2.32913943892985	3.2401691095491e-08	-1.01480483649043	0.180513641564338	-0.265837480918852	1
CBL	chr11	119206276	119313926	protein_coding	-2.26766486954357	3.55701521130899e-07	-2.16840462813778	5.39165494025431e-06	-1.16503828370064	0.123897767212888	0.0462532069570643	1
RFX7	chr15	56087280	56243266	protein_coding	-2.26603801306462	7.19468768490161e-05	-2.15356208672219	0.00289458612133445	-1.60416095767045	0.0759152017214036	-0.0770260050063635	1
PEAK1	chr15	77100656	77420144	protein_coding	-2.2651206915537	2.8108921016995e-07	-2.37641556475822	3.13154468806365e-07	-0.908306875580326	0.332982307561857	-0.263648102129533	1
SFN	chr1	26863138	26864457	protein_coding	2.26473733536605	5.94284660004449e-07	1.66914508522237	0.000414040889802493	0.117149180406277	0.973485892889401	0.292066169824998	1
ATOH8	chr2	85751344	85788066	protein_coding	-2.26413498771157	5.60329962017129e-05	-3.22995926381976	3.47838802944311e-09	-2.19672877511866	0.00213262586929618	0.0991480242221029	1
STON2	chr14	81260656	81436465	protein_coding	-2.26253034060085	1.45548396533477e-06	-1.38052597691653	0.00578035241421578	-1.83486488374484	0.00652194354924882	0.0692225384053706	1
TBL1XR1	chr3	177019340	177228000	protein_coding	-2.26209905745392	4.57407404982637e-08	-2.01786042717561	4.66690193524048e-06	-0.701927758693028	0.45813537430499	-0.116962220562007	1
ATP11A	chr13	112690329	112887168	protein_coding	-2.26052223460506	1.29616099650764e-08	-2.13574052507337	4.3275864549707e-07	-0.838151383645405	0.33099318564362	-0.0500307774475789	1
PLXNA3	chrX	154458281	154477779	protein_coding	2.25934482214196	0.000104098184669063	1.70345712975739	0.0263015099071188	0.364680592273884	0.913257574254093	0.268494409860654	1
LATS2	chr13	20973032	21061547	protein_coding	-2.25895836287567	7.31950936092861e-09	-2.15600671349466	8.31796188181484e-08	-1.61104293917016	0.00433534204197424	0.00940365707920191	1
PTPN3	chr9	109375466	109498313	protein_coding	-2.25847112998026	1.43516341831137e-06	-2.60287507726324	6.86573487172331e-08	-1.61673955682911	0.0268109017088741	-0.0475312424169193	1
RAI1	chr17	17681473	17811453	protein_coding	-2.25763961645399	2.08061362299732e-08	-2.62422496533713	1.57308759172019e-10	-1.64356351828076	0.00335682168141519	0.0279273126066198	1
ABCC4	chr13	95019829	95301446	protein_coding	-2.25246505228002	1.43048698521187e-08	-2.36574970682973	6.01362965846613e-08	-0.967638850714947	0.297221613721336	-0.239598668553412	1
TGFBR2	chr3	30606502	30694142	protein_coding	-2.25094385856385	0.000114957367031286	-2.29920886065008	0.000294842974436838	-1.82691371474321	0.0290067132984314	-0.185434946796351	1
STS	chrX	7219456	7354810	protein_coding	-2.24605180034902	0.00487392161392065	-2.90564017317607	0.00070448200764967	-0.884974070303538	0.531576735299337	-0.096746672378942	1
LHX4	chr1	180230286	180278982	protein_coding	-2.24579624565468	8.49215272788112e-07	-2.55025902198975	5.17600095462937e-07	-2.04480369589802	0.00173760643490575	0.135989580240473	1
MAP3K1	chr5	56815574	56896152	protein_coding	-2.24288343847964	1.16274340300365e-07	-2.24592674084951	5.90133627664245e-07	-1.91704467244287	0.00214864756940029	-0.076744059061141	1
UBE2D1	chr10	58334975	58370753	protein_coding	2.24251440551401	0.000700663512181339	2.12194822282198	0.00348374192116301	1.04711507846901	0.592925388894213	-0.557554341958808	1
NR6A1	chr9	124517275	124771310	protein_coding	-2.24222133085382	1.2281752220354e-05	-2.29090461395072	1.35904295154893e-05	-1.80110117384557	0.0798002480013639	-0.0276175371041669	1
ALKBH2	chr12	109088188	109093631	protein_coding	2.23721964878996	2.8689744069142e-07	1.7281449254048	0.000303390244479782	3.37351182644966	1.27600388651756e-10	0.0823428825868585	1
SPEN	chr1	15847864	15940460	protein_coding	-2.23718116144072	6.37905758046272e-09	-2.26913916960585	1.0941259842264e-08	-0.974854459485682	0.132727654957166	0.0211717817738686	1
DENND1A	chr9	123379654	123930152	protein_coding	-2.2371654244653	1.90635249760885e-05	-2.17037041085272	5.53764096828149e-05	-0.570140358840988	0.641433992662253	0.0377025275384888	1
CYTH3	chr7	6161776	6272644	protein_coding	-2.23716235663175	8.46285615647217e-07	-1.98381221504831	3.02206875180906e-05	-0.916263977306482	0.300126554968633	0.017294319321614	1
TEAD1	chr11	12674591	12944483	protein_coding	-2.23686912154979	3.26021032557603e-08	-1.93795587899511	1.78313196906391e-06	-0.998515779448858	0.118130429122841	-0.0727337478813897	1
SRGAP1	chr12	63844293	64162221	protein_coding	-2.23583877948798	1.37954526091897e-08	-1.00350639601328	0.0214095919141377	-0.941429309739561	0.169749450454075	-0.157134495482096	1
CREM	chr10	35126791	35212958	protein_coding	2.23582240543008	3.51953410404326e-06	1.96711557138617	0.000429354334567563	1.48119166140915	0.165801045745862	-0.288186295175921	1
SNAPC5	chr15	66490135	66497813	protein_coding	2.23578556030944	2.08294622293263e-06	2.22740582769877	1.49048434120957e-06	3.13818435414824	1.44940984716299e-09	-0.0855618321049591	1
LRP5L	chr22	25351418	25405377	protein_coding	-2.23490124191932	3.45506865282345e-05	-3.93023010077691	3.37924621136348e-09	-2.6523987030602	0.000363660571502604	0.136584035975088	1
LIMCH1	chr4	41359607	41700044	protein_coding	-2.2334884841826	5.24860109884924e-09	-2.08708838306834	2.50297936979621e-07	-0.957896500399795	0.146331048154462	-0.102785234463224	1
SYNJ2	chr6	157981887	158099176	protein_coding	-2.23331176092321	0.00208339197328722	-2.52502275276233	0.00209492102883278	-1.43788400735241	0.204325509750292	0.250637676418505	1
FZD7	chr2	202034587	202038445	protein_coding	2.23243938773	4.99834390533172e-08	2.1602949090158	8.27492054414391e-07	-1.17383727361969	0.417116481688037	0.371228443670559	1
FAM53B	chr10	124619292	124744269	protein_coding	-2.23229199055768	5.69043053806265e-07	-2.57219838932409	4.5292654065336e-08	-1.50518375495003	0.0213133804845535	0.00708003832779832	1
TLE4	chr9	79571773	79726882	protein_coding	2.23078164816813	2.73299586959928e-08	2.78541713233747	2.22519473961643e-11	-0.329773622169321	0.870118726439843	0.292188100448803	1
SVIL	chr10	29457338	29736781	protein_coding	-2.23009785564447	6.42945530065409e-08	-2.29352640218631	1.91441402019876e-07	-0.772658698617449	0.378655017405732	-0.0659798098286986	1
RGS16	chr1	182598623	182604408	protein_coding	2.22973241891608	1.81753335025e-08	1.89859377861355	5.22201562249644e-06	-0.275983794993509	0.876456982494117	0.150670638150883	1
SIPA1L1	chr14	71320449	71741229	protein_coding	-2.22880069514939	0.00456181800337558	-2.29785001852204	0.00574203225479041	-1.46467480063167	0.228787383661841	-0.34081927241148	1
R3HCC1L	chr10	98134624	98244897	protein_coding	-2.22838923500678	0.000261090501915478	-2.46598529120937	3.41663644439346e-05	-1.96081118498991	0.0216939532449784	0.171666934791824	1
IER3	chr6	30743199	30744554	protein_coding	2.22673485574001	4.899470157647e-07	1.76760766604156	0.000167254145259399	0.104195241358921	0.973911289154766	0.0226703140279682	1
ZNF407	chr18	74597870	75065671	protein_coding	-2.22320041292188	2.86448968463054e-06	-2.67978856959891	6.71813317420507e-08	-1.5246047058399	0.0234442036090096	-0.0902206644545193	1
CCDC93	chr2	117915478	118014133	protein_coding	-2.22318226212145	2.15134699087928e-07	-2.69168390955208	4.88556729622343e-10	-1.88394681164778	0.00182262722084636	0.104962749996093	1
AP3B2	chr15	82659281	82709914	protein_coding	2.22200791089491	0.00744764033903625	2.23647258500099	0.00744849022206302	0.562448207559821	0.8684536853455	-0.147969074875491	1
TMEM187	chrX	153972327	153983195	protein_coding	2.22187649388012	0.00348033336361637	1.59030657032492	0.136528740571087	1.39854712544231	0.484860563131195	-0.511310114299202	1
MLLT3	chr9	20341665	20622543	protein_coding	-2.22104623294081	8.11627724302886e-06	-1.83272905516935	0.00035100156531738	-1.20065843155981	0.15103094924239	-0.124632601945618	1
ARHGAP10	chr4	147732063	148072780	protein_coding	-2.21809423058009	1.33699420480169e-05	-2.88844795281288	4.37944313612309e-07	-2.2669995512857	0.00169932565452921	0.0749760162414368	1
RASA2	chr3	141487047	141615342	protein_coding	-2.21797930287645	0.0135453429324921	-2.44182226962782	0.00569773795161782	-1.72536835627121	0.278904890160393	-0.0779473363945527	1
SASH1	chr6	148272304	148552050	protein_coding	-2.21677437127439	0.0034801727700443	-1.99521150021042	0.0096695867711249	-1.16423373852128	0.372499744749534	-0.164514869501916	1
HIVEP1	chr6	12008762	12164999	protein_coding	-2.21532362715075	4.73789793661841e-08	-2.21005105970779	1.51114796586586e-07	-1.46802429925764	0.0165865200714223	-0.272100866589466	1
FSCN1	chr7	5592823	5606655	protein_coding	2.21447047443367	1.127005966345e-08	1.74656287909522	1.43748021487441e-05	0.969547194591312	0.136652797889468	0.174711466331231	1
CALM1	chr14	90396502	90408261	protein_coding	2.21368370371508	2.82061063207748e-08	2.31110188332132	3.64348483966222e-08	0.16454223287377	0.91318698095971	0.0328596222629495	1
DLX3	chr17	49990005	49995224	protein_coding	2.21289325221837	9.97663182198364e-05	1.94667575202251	0.00205368464967946	-1.80973447250301	0.367909270387627	-0.161249572051369	1
SOCS5	chr2	46698952	46763129	protein_coding	-2.21287965802756	0.000458089049951297	-2.8471658914417	0.000152882378284411	-1.67790986644426	0.0753477460085044	-0.14579843781309	1
PTBP2	chr1	96721665	96823738	protein_coding	-2.20839463843197	1.44103074679964e-06	-2.33831911707714	7.26146996707002e-08	-1.20766719735766	0.0609104849185935	-0.354616033810911	1
LLPH	chr12	66116555	66130768	protein_coding	2.20674891567472	6.18507320768591e-05	2.86099274463619	3.11532077515255e-08	3.14578294396065	2.46373861829413e-08	0.200227655191868	1
PPP6R3	chr11	68460731	68615334	protein_coding	-2.20582625988755	4.49438163232309e-08	-2.0653092890239	1.0584770379196e-06	-0.754778455660243	0.390887088440265	1.60806777630246e-06	1
CUX1	chr7	101815904	102283957	protein_coding	-2.20505084996723	2.82061063207748e-08	-2.28012078417315	2.50613600874328e-08	-1.12984210647999	0.0774379846226796	0.0322900509390028	1
STX7	chr6	132445867	132513198	protein_coding	-2.20425031771533	0.00777630506929416	-2.3892183034825	0.00985165933191444	-1.67607509718156	0.241490098976875	-0.326413742858224	1
RGS3	chr9	113444731	113597743	protein_coding	-2.20185196809736	2.18165158775393e-07	-3.14361160211836	2.32733649354568e-11	-2.26361095974165	0.000237571110829616	-0.0885501460391781	1
POU2F1	chr1	167220829	167427345	protein_coding	-2.20021386135442	7.51904503432234e-08	-2.04297696035236	7.77596741831051e-06	-0.965567542508551	0.297912857687682	-0.0671718972065329	1
TRAM2	chr6	52497402	52576915	protein_coding	-2.20005267826193	6.19360167444542e-08	-2.08493186384453	3.48160382181413e-06	-0.902310786719069	0.26722923390243	-0.0244120079236696	1
C9orf3	chr9	94726701	95087218	protein_coding	-2.19792669722626	2.76222903883e-08	-1.72193599356118	2.5069533361074e-05	-2.21545348326851	0.000282394570261066	-0.181044381320371	1
SFMBT1	chr3	52903572	53046750	protein_coding	-2.19758667221324	5.40909314693814e-07	-2.20651239110945	1.70033107472766e-06	-1.19235404017322	0.0813716019658145	-0.0153559353094626	1
EXTL2	chr1	100872372	100895998	protein_coding	2.19693296805607	1.82107346124408e-07	1.74986847166184	6.23820211913203e-05	1.22398541429587	0.0946617305848641	-0.0771637665364689	1
UBC	chr12	124911604	124917368	protein_coding	2.19559904896479	8.03888759096735e-09	1.90992536272161	1.94516035738822e-06	0.589503054883928	0.511063726920943	0.10205297070944	1
DIS3L2	chr2	231961245	232344350	protein_coding	-2.19488537761675	3.50123553991403e-07	-2.6222774322965	4.94606312905252e-08	-1.79841299592904	0.00233602558190213	0.0148975049001753	1
LARP4B	chr10	806914	931705	protein_coding	-2.19319419126729	1.98214875031e-08	-2.40140971909863	3.45929216124707e-09	-1.14254635834465	0.0711031438308932	-0.0933059606410021	1
LYRM5	chr12	25195216	25209645	protein_coding	2.18965982672991	0.000729979871711698	2.44845349289926	6.23820211913203e-05	1.30297351856145	0.439899012990841	-0.31662676212102	1
TAOK1	chr17	29390464	29551904	protein_coding	-2.18842161560692	3.26021032557603e-08	-2.38641204594137	9.26542821878905e-08	-1.2362497584264	0.106191160121125	0.00658002907999591	1
TRIM33	chr1	114392777	114511160	protein_coding	-2.1863615722306	3.80056040311307e-08	-2.36728506850429	8.23897194992964e-09	-1.34693074171612	0.0425603203158902	-0.0691343598990004	1
BUD31	chr7	99408641	99419616	protein_coding	2.185399801341	2.42222926279838e-06	2.2510322423104	7.36976189637309e-06	1.72245178142254	0.00472646816458704	0.130008917507248	1
TRIT1	chr1	39841022	39883511	protein_coding	-2.1852468501521	0.000228827202506114	-1.75451459226809	0.00415004529787366	-0.931335931005335	0.337238716558172	-0.197465070804455	1
GLI3	chr7	41960950	42237870	protein_coding	-2.18515845690203	0.000340197091512874	-3.1303549220397	2.19982780106222e-06	-1.42883462569062	0.103285053415792	-0.236655237068108	1
ST3GAL1	chr8	133454848	133571940	protein_coding	-2.18338068383643	5.82043000381517e-08	-2.52429037435292	2.13811860258137e-09	-2.1974931328176	5.30135216588875e-05	0.070237395005189	1
LRP2	chr2	169127109	169362685	protein_coding	-2.18204208008104	2.07986295381066e-06	-2.33408659668437	8.18788878813062e-07	-0.740083923640502	0.410865069435271	-0.151816497119524	1
STARD9	chr15	42575659	42720981	protein_coding	-2.1804447577563	0.000432014076869494	-2.84436134903727	3.13214890562471e-06	-1.52242180857311	0.0730618791587281	0.137878881537836	1
C6orf62	chr6	24704861	24720836	protein_coding	2.17960212180994	3.3244066396023e-08	2.14896774542227	2.96141420211515e-07	0.259177684596473	0.813652138701524	-0.00740025033365934	1
MED15	chr22	20495913	20587632	protein_coding	-2.17842627941866	7.14678668563247e-08	-1.48898904822782	0.000314748768086274	-1.03746106188265	0.132007593551656	0.156623611902476	1
LHFPL2	chr5	78485215	78770021	protein_coding	-2.17612346612685	8.00213703924847e-08	-2.69391507009508	8.27523220205988e-10	-1.35207964198306	0.0939179248212755	-0.100176914550091	1
CTBP2	chr10	124984317	125161170	protein_coding	-2.17592835416511	6.62502164219709e-08	-2.41617812303144	1.71084158076967e-08	-1.28602604810755	0.0390020027722946	-0.12656815392103	1
GRASP	chr12	52006940	52015889	protein_coding	-2.17530030688174	0.203410778719455	-6.48823176762534	0.000705993574374853	-2.38347898619531	0.292592512111356	0.141433169947833	1
SIAH1	chr16	48356364	48448402	protein_coding	2.17525220674573	1.59695000149666e-05	2.59379487266224	1.72042437317242e-06	0.86901935078718	0.342114149297938	0.191559521100047	1
VAV3	chr1	107571160	107965144	protein_coding	-2.17504268716352	3.22605504925181e-08	-1.53727361759347	0.000274481143362786	-1.82399134088167	0.00208778403812715	-0.198373808844587	1
GTF2IRD1	chr7	74453790	74602604	protein_coding	-2.17478649582899	5.06494836338825e-05	-2.21825577425022	4.46267952857283e-05	-1.02411081352864	0.240500878294781	-0.0380900667126597	1
ATP6AP1L	chr5	82279462	82386977	protein_coding	2.17036871598679	0.0425711980635841	2.46659871119048	0.00873878575290602	0.725312047901954	0.832298389547295	0.0550802144565209	1
PIEZO2	chr18	10666483	11148762	protein_coding	-2.16722618520575	5.12816132176339e-06	-1.86740922886344	0.000139104490620354	-0.544359112057971	0.59710528202257	-0.0412879795411047	1
RXRA	chr9	134317098	134440585	protein_coding	-2.16523196437747	8.49215272788112e-07	-2.3876375838317	8.19547884226857e-07	-1.62695970853655	0.0167869519787224	0.0652655667940258	1
GPATCH8	chr17	44395284	44503430	protein_coding	-2.16442687344254	4.75385096728748e-08	-2.1169654216659	1.00332942592196e-06	-0.999573025091367	0.151176714472918	-0.0498751811906506	1
PRTG	chr15	55611546	55743090	protein_coding	-2.16393842547319	6.01255525340242e-07	-2.33811884669643	2.53192921605022e-07	-2.08028881184756	0.00214864756940029	-0.0998969199419319	1
ZC3H12C	chr11	110093361	110171841	protein_coding	-2.15957917580213	0.00700694490038912	-1.96042477770524	0.0172401942005268	-1.47650367619676	0.221609817278046	-0.200270160824843	1
EIF1	chr17	41688885	41692668	protein_coding	2.15875159669179	5.41572376724096e-08	2.26630468734833	1.36151870853139e-07	0.650539933291076	0.414729645845111	0.0737254501051216	1
DHFRL1	chr3	94047836	94063389	protein_coding	2.15411713570794	0.0225992076868337	2.77208731888564	0.000292357789333051	0.551384270202128	0.880320794932153	-0.652459019992828	1
MTUS1	chr8	17643795	17800917	protein_coding	-2.15364789743846	1.19365642781576e-07	-1.95594215697773	3.18081982968293e-06	-0.665595347477103	0.442545121207616	-0.109311105984785	1
PDE9A	chr21	42653636	42775509	protein_coding	-2.1529235421736	0.143484585456152	-4.12084868667845	0.00802629489705456	-1.03265241177584	0.730541880036248	0.297075602406191	1
LCORL	chr4	17841199	18021876	protein_coding	-2.1524376430677	0.00661648856757503	-1.97317692375891	0.029848665185013	-1.06432351359095	0.410865069435271	-0.0927364741124853	1
NPHP4	chr1	5862811	5992473	protein_coding	-2.14954998111073	0.000432014076869494	-3.14648087979284	3.32940698328812e-06	-2.34974015762832	0.0089393240715896	0.110534395770235	1
SLC1A5	chr19	46774883	46788594	protein_coding	2.1479025565576	0.000875174798753854	1.83597811010599	0.00461678283320397	0.730140181177459	0.500276912204848	0.0796050475195219	1
FAM160A1	chr4	151409216	151663632	protein_coding	-2.14424209274488	0.00327776077997883	-1.68097898863816	0.0209922728913062	-1.45788389315125	0.196743398284842	0.103509615665869	1
RILPL2	chr12	123410683	123436717	protein_coding	2.14339466556361	0.00205942937326658	1.15718770995708	0.295032279383006	1.8997274106276	0.107742460035723	0.288505997594433	1
BEND3	chr6	107065182	107115269	protein_coding	-2.14331343679717	7.95387774511337e-08	-2.65379744113976	3.10595230651934e-09	-1.74668384257062	0.00260249807667988	-0.0796685379116022	1
SH3BP4	chr2	234951973	235055714	protein_coding	-2.14305434244694	3.98695542109792e-07	-1.58123114871152	0.000371773919069351	-1.31980140039865	0.0418939835308887	0.26558511090207	1
VPS41	chr7	38722963	38932394	protein_coding	-2.14185831995834	0.00781610539107874	-2.36332921156701	0.00364403990517214	-0.467712951177682	0.785816743250071	-0.192694654517518	1
MYL6	chr12	56158161	56163496	protein_coding	2.14069730109392	3.15207378237416e-08	1.81846922187846	6.00711890336516e-06	0.291164204157759	0.796822678422964	0.185714057563926	1
KLF4	chr9	107484852	107490482	protein_coding	2.13936143050022	6.48370694795707e-08	2.32072145876358	9.75486065324035e-09	-0.224290899455562	0.879353358242716	0.0580771885721531	1
ZBED9	chr6	28571630	28616212	protein_coding	2.1380404709416	0.00151956758966728	2.64308278294973	2.11012039016676e-06	0.449896470814644	0.89369578613417	0.652071315986941	1
B2M	chr15	44711477	44718877	protein_coding	2.13779272034696	1.23411893278894e-07	2.31398463163834	3.33096117467443e-07	0.69057541654826	0.410536905938804	-0.127806303360474	1
JRKL	chr11	96389989	96507574	protein_coding	2.13608782448036	0.000343771862648567	2.11245162357067	0.000639332525117798	-0.276932863850317	0.962389028836567	0.557922531244209	1
CLASP1	chr2	121337776	121649587	protein_coding	-2.1350120836854	7.29024073500946e-08	-2.23333159892649	1.51623108550826e-07	-1.4400851338354	0.0325668069481793	-0.0807354130115686	1
ZNF609	chr15	64460742	64686068	protein_coding	-2.13335184516863	1.63411147510224e-07	-1.88531538177828	7.68285456543473e-06	-0.621598347330731	0.498132596412418	0.019716408970622	1
KLF13	chr15	31326855	31435665	protein_coding	-2.13153269089988	3.83799391859276e-07	-2.2740108348463	2.10108407081318e-07	-1.53753390919077	0.00873578845045895	-0.0369046067847748	1
ASL	chr7	66075798	66093558	protein_coding	2.13095666582991	9.80932858513573e-05	1.8033152437693	0.00444563926391226	0.950244615670185	0.553007513371385	-0.192626756947723	1
FBXO42	chr1	16246839	16352454	protein_coding	-2.13093118984609	7.54367707405392e-05	-2.12055582101503	0.000141782281412998	-1.40765843343148	0.0865442915565952	0.0280421205776865	1
SUSD6	chr14	69611596	69715142	protein_coding	-2.12960877181976	0.000385604126152499	-2.00175885585849	0.000975674670845386	-1.98781385170008	0.0234264486638453	0.135958895549144	1
FOXN3	chr14	89124871	89619149	protein_coding	-2.12807607997533	0.00019366014793639	-1.98288545426438	0.00398020763185598	-0.732933374372398	0.558301656453507	0.0675179962245036	1
FDPS	chr1	155308748	155320666	protein_coding	2.12763082665136	1.37953883909004e-07	0.914366481663634	0.0385693707591052	1.18756100710458	0.0588738231585783	0.00573779102938146	1
MANBA	chr4	102631488	102760994	protein_coding	-2.12661046476956	0.0386335144207875	-2.70490091913476	0.00669021899380843	-0.734575682334167	0.686248421764454	-0.138338445833619	1
MDN1	chr6	89642499	89819723	protein_coding	-2.12581105535972	3.71521156900846e-07	-2.04219106791394	5.11474408159582e-07	-1.00208810410821	0.125588962867672	-0.0927671466025286	1
CHD9	chr16	53055033	53329150	protein_coding	-2.12554784163556	1.2084943226566e-06	-2.28133977548296	4.61406744962945e-07	-1.73241197661951	0.0134681868148439	-0.19703959871498	1
SRSF5	chr14	69726900	69772005	protein_coding	2.12445380553952	6.74074883628742e-08	2.17192162522162	9.41052491045647e-08	0.980020032619535	0.148531912056641	0.0295256543836724	1
ASAP1	chr8	130052104	130443660	protein_coding	-2.12404528303888	3.80056040311307e-08	-2.23113170961363	7.26146996707002e-08	-1.21596349453696	0.0527216893773685	0.0274710510747097	1
CLU	chr8	27596917	27615031	protein_coding	2.1234736747295	2.28478728769083e-07	2.04695259783491	1.15754372883675e-06	1.70403140096796	0.00379764199207744	-0.0513819495778233	1
NES	chr1	156668763	156677397	protein_coding	2.12155782863231	1.47626306202463e-05	1.54426946620826	0.0184482095876734	0.382115298350545	0.895003237086625	-0.0349112712802494	1
ARID2	chr12	45729665	45908040	protein_coding	-2.12119998202596	1.20310028892276e-07	-2.07379969926906	5.4465728433409e-07	-0.803998162312454	0.288654858468047	-0.0379830322164105	1
EHMT1	chr9	137618963	137870016	protein_coding	-2.11995721913909	5.31485136495436e-06	-2.21604028161703	7.97208630238676e-06	-0.867572305280838	0.369997199039241	-0.0386694512242407	1
DCXR	chr17	82035136	82037732	protein_coding	2.11922207352276	1.60186363311562e-06	1.74280703705426	0.000125184642395719	0.607173847486763	0.623770265375874	0.274653055234237	1
NINL	chr20	25452705	25585517	protein_coding	-2.11820632971731	0.00102131491058458	-3.87529421111947	2.39163991602685e-07	-1.81505916978736	0.0527216893773685	-0.0197002576862891	1
PDIA5	chr3	123067062	123225227	protein_coding	-2.11734541855028	4.15003723372582e-06	-2.73704088705093	4.99142041008348e-08	-2.66519533459418	5.75567607575074e-05	-0.0667960515974053	1
ANO6	chr12	45215987	45440404	protein_coding	-2.11068581172465	1.44543024379331e-07	-2.06996738717899	6.50323689139768e-06	-0.97934734854823	0.234870200788228	-0.105058178588535	1
PPP1R10	chr6	30600400	30618612	protein_coding	2.10746857739833	2.09514095581298e-07	1.89853857380514	7.52886453418487e-06	0.522422349910166	0.618918338446768	0.0379115964026837	1
CHST3	chr10	71964365	72013564	protein_coding	-2.10488082172814	1.08438596474768e-07	-2.33889845713857	2.79408907815922e-08	-1.02626398206093	0.195153482579468	0.122729794054953	1
ROR2	chr9	91563091	91950162	protein_coding	-2.10483308894291	7.56112816930874e-06	-2.45225007037632	4.46062566448176e-07	-1.11039738871105	0.211986657975147	0.0101603789439206	1
LRBA	chr4	150264531	151015727	protein_coding	-2.10384548705188	7.07071432928891e-07	-2.15993491130565	1.20736826038442e-06	-1.13302016034849	0.135291325434637	-0.0634435237945339	1
MTMR12	chr5	32226994	32313009	protein_coding	-2.10372864138467	4.90122439587473e-07	-2.21331112312396	3.77662663375161e-06	-1.20713469496598	0.133732958799856	-0.0403804668583801	1
ATP9B	chr18	79069285	79378283	protein_coding	-2.10273819031061	0.007661382383651	-2.20811547526255	0.00549243105230421	-1.7744451168366	0.123265148139058	0.205028939961798	1
VWA8	chr13	41566837	41961120	protein_coding	-2.10208196636821	4.28565902140589e-07	-2.55079385716656	5.63233602407867e-08	-1.20859572922925	0.119007388758011	-0.123528420820084	1
KSR1	chr17	27456714	27626438	protein_coding	-2.10188521556729	0.00331794524809744	-2.26581380352256	0.00421082991607614	-1.80225235374472	0.111114245642945	-0.0276610109476694	1
DDR2	chr1	162631373	162787400	protein_coding	-2.10125376401475	3.89575147277038e-07	-1.1432212415575	0.0285643662658842	-0.525203004000803	0.613338279516986	-0.250199958142433	1
RPRD2	chr1	150363091	150476566	protein_coding	-2.10097557529589	9.49260492762425e-08	-2.2228874744476	4.99142041008348e-08	-1.07951021866993	0.121763733232103	-0.0413333887475816	1
RPL36A	chrX	101390824	101396154	protein_coding	2.1004278486298	1.46611675789481e-06	2.41679794243604	1.52907595748044e-07	1.54400854863124	0.0104157063401166	0.147641432052335	1
ZBTB40	chr1	22451851	22531157	protein_coding	-2.10031512764601	1.16274340300365e-07	-2.04423547618019	1.6756164321345e-06	-0.802997109469769	0.280821900018933	0.187335446099244	1
AAK1	chr2	69457997	69674349	protein_coding	-2.09964589426418	8.77345777330394e-07	-1.87414116398071	2.98821744040435e-05	-0.828133048033951	0.382304751521129	0.00245822903388451	1
ARL4D	chr17	43398959	43401137	protein_coding	2.09814967549309	3.44111231195657e-07	1.72112220713251	9.03475924854046e-05	-0.468803858665271	0.647163630498109	-0.112961442042162	1
DIDO1	chr20	62877738	62937952	protein_coding	-2.09797390681541	4.56833440022239e-08	-2.02353240401556	3.43438011928117e-07	-0.98716250385331	0.133805548549675	-0.0210066990828751	1
KIAA0922	chr4	153466346	153636711	protein_coding	-2.09741770632435	0.000268139560552129	-2.25158348801263	0.000249425980939777	-1.65293852043028	0.0480578461182814	0.0472756535454114	1
LYST	chr1	235661041	235883640	protein_coding	-2.09552572227464	0.0187175602868544	-2.46602398172664	0.00635998084833932	-1.45229605018903	0.329543341495445	-0.206700531016924	1
FOXN2	chr2	48314637	48379294	protein_coding	-2.09496659405943	0.00484480996441026	-2.22523323147566	0.00314375002645201	-1.84618493060483	0.113666602381342	0.342503471027949	1
MBNL2	chr13	97221434	97394120	protein_coding	-2.09481320110812	3.50913144176514e-07	-0.957535841422974	0.0425503433409071	-0.207217025234465	0.905466682021386	-0.122977422040586	1
COA1	chr7	43608456	43729717	protein_coding	-2.09413490631577	5.93741203315373e-07	-2.12016667297993	1.34003258276504e-06	-1.61011468447777	0.0117218954430589	-0.0213064041733308	1
ARL6IP1	chr16	18791667	18801678	protein_coding	2.09331657590356	6.67735159660959e-08	2.06712517768539	6.15788372128985e-07	0.745475109625708	0.367954816892877	0.113193293640684	1
FAM110B	chr8	57994509	58204279	protein_coding	-2.0923425502033	0.00199449269871624	-2.72530315511044	0.0001762003864663	-1.99783122826878	0.0420134736836955	0.123929335560159	1
ASXL2	chr2	25733753	25878516	protein_coding	-2.09027111366698	1.16274340300365e-07	-2.45054337236029	2.57442727885264e-09	-1.65557797087163	0.014381080610657	0.0234028978357123	1
NPR3	chr5	32689070	32791724	protein_coding	-2.08990672502675	5.50778459598525e-07	-2.11522205401529	3.71092781135267e-07	-1.35323731242828	0.028526488326539	0.00199620751489458	1
RIN2	chr20	19886521	20002457	protein_coding	-2.08910387632139	0.00160858900745141	-1.46059448255332	0.0226175353905381	-1.48012164186054	0.12828709157562	-0.0652655931758217	1
LFNG	chr7	2512529	2529177	protein_coding	2.08703719620164	0.000110265235378103	1.95936761248015	0.000577320169152668	-0.116206338114615	1	0.316115593962016	1
PNP	chr14	20468954	20477094	protein_coding	2.08523626906361	4.05930871141031e-06	1.84998401079714	0.000291668930232549	1.29431456161357	0.0605769204934306	-0.073699706662815	1
EFCAB12	chr3	129401321	129428651	protein_coding	2.08307993378611	0.0340276972180693	2.29062701416382	0.00838840795134799	2.43116585387421	0.086920322550806	-0.19098581392889	1
TCF20	chr22	42160013	42343616	protein_coding	-2.08195245127549	2.53633198519058e-07	-2.36206773704488	5.15672254651625e-09	-0.60807787394502	0.474100406971562	-0.0773560862030143	1
VPS13B	chr8	99013266	99877580	protein_coding	-2.08188233128068	7.59760231553447e-06	-1.76361702688846	0.000912932259696234	-0.739160685222067	0.449409600993975	-0.192502395690262	1
IBA57	chr1	228165815	228182257	protein_coding	2.08125251192098	1.16274340300365e-07	1.73556855088211	1.89128701004576e-05	-0.28406036650109	0.808597668963391	0.103405249804763	1
SVEP1	chr9	110365251	110579880	protein_coding	-2.07989880376421	1.81049669303516e-07	-2.13321455724457	1.33373243156188e-07	-1.39193310047368	0.0198428180911998	-0.0688126012811503	1
KANSL1	chr17	46029916	46225374	protein_coding	-2.0780083922666	7.12116531087615e-08	-1.54240129653395	0.000205199691940298	-1.06266666282035	0.0949247006079915	0.00378052056976392	1
CKB	chr14	103519659	103523111	protein_coding	2.07220271666087	9.34752070327878e-08	1.50445113227003	0.000287943953481391	1.3071418326828	0.0433409568159828	0.255861057638804	1
NCOA3	chr20	47501902	47656877	protein_coding	-2.07087094098986	2.62180968074132e-07	-1.89802402878512	0.000167479740480362	-0.376089339519659	0.754837583014637	-0.00442961645977026	1
KIAA1549	chr7	138831381	138981318	protein_coding	-2.07030976007491	1.06020389791488e-06	-2.48662646018555	3.63629930567914e-09	-0.951074435624177	0.271766535026042	-0.140706032971913	1
DOCK5	chr8	25184723	25418082	protein_coding	-2.06919621315781	1.42822843092352e-07	-2.22686733289866	5.98537301532541e-08	-0.972676298903269	0.143998165858539	0.0364346156887292	1
PTCH1	chr9	95442980	95517057	protein_coding	-2.06901439542619	3.50123553991403e-07	-2.57982305614579	4.82998722096484e-09	-1.93127410170781	0.000309231649818846	-0.00571494124237418	1
ABCC1	chr16	15949577	16143074	protein_coding	-2.06844020826147	3.01324203019966e-05	-2.16890414639711	2.06194532136849e-05	-0.766673451545624	0.511063726920943	0.112893080624408	1
KATNAL1	chr13	30202630	30307484	protein_coding	-2.06751893850685	0.0248301901646597	-2.60938904637656	0.00588850988446373	-1.01948857067168	0.54737269709747	-0.161691886209068	1
GLTSCR1	chr19	47608196	47703277	protein_coding	-2.06578902691844	0.000783519800675615	-1.8616572890208	0.00415918918086854	-0.816549440645526	0.49957452971943	-0.509800611759524	1
CREBBP	chr16	3725054	3880726	protein_coding	-2.06533720971835	2.8835167451717e-07	-1.95418477768731	2.82523796682953e-06	-1.13234215561074	0.0850801737846335	0.00576852123590866	1
SNX30	chr9	112750838	112881671	protein_coding	-2.06188645254148	0.00361986010256625	-1.21420585310085	0.0802422476007068	-0.733436068263537	0.601843325251092	-0.0370194408246293	1
C1orf123	chr1	53214099	53220617	protein_coding	2.06011655475315	4.06936156083033e-07	2.36511304057893	1.43910820240474e-08	0.564151993155435	0.622400683534051	0.138524986276166	1
EXOC6B	chr2	72175984	72826041	protein_coding	-2.05875464460698	0.00478767789598214	-2.08188797041277	0.00534014349822687	-0.748375212577388	0.591745831655325	-0.0901058806182447	1
ITPKB	chr1	226631690	226739323	protein_coding	-2.05755843769125	0.000846889290298639	-2.03155465880997	0.000502053154100733	-0.614280361662084	0.588702849168695	-0.208998152680212	1
RASSF8	chr12	25959029	26079892	protein_coding	-2.05668325117616	5.32390955524537e-06	-2.29344198335418	8.3684388699147e-07	-0.842487413231425	0.306612070814674	-0.150805799632142	1
ISL2	chr15	76336724	76342476	protein_coding	2.05465530726984	0.000496194963902177	2.14080435380176	0.00042821929750917	1.44678379306815	0.276995977851147	-0.243819579103276	1
RUSC2	chr9	35490127	35561898	protein_coding	-2.05325471842086	0.00052391841242591	-1.71281784515429	0.00468594085710091	-0.729475422035932	0.513843510839189	0.119280696033359	1
TNRC6B	chr22	40044817	40335808	protein_coding	-2.05238529401499	2.08805162590987e-07	-2.21093931865067	5.33133791266914e-08	-1.13687689034732	0.0723735651243206	0.0206364976503641	1
ZNF236	chr18	76822607	76970727	protein_coding	-2.05234085628642	0.00015322791536279	-1.94489092682766	0.000436504057699683	-1.00457217109475	0.28798193250004	-0.16604479758828	1
ACACA	chr17	37084988	37406818	protein_coding	-2.05176891666778	1.52802385261977e-06	-2.29929057503505	1.46115935476361e-07	-1.42336295168439	0.0234150736487317	-0.0160149286325664	1
EIF4A3	chr17	80135214	80147183	protein_coding	2.04763082004377	2.01664025140529e-07	1.73951204413344	2.36123350581283e-05	1.27746584429526	0.0344158067974115	0.153899128265954	1
CCNL1	chr3	157146508	157160760	protein_coding	2.04732571680624	1.16887629373113e-06	1.930761138656	1.83861714601783e-05	1.59413400295478	0.00607793468204574	-0.0869826920522218	1
SYNE1	chr6	152121684	152637801	protein_coding	-2.04687808569936	0.000201589709894027	-0.766568974250798	0.233570240154362	-0.972374141525524	0.245532773190248	-0.301322868089974	1
TENM3	chr4	182143987	182803024	protein_coding	-2.04478954681358	0.000559654842098056	-1.86186687704821	0.00179718047041963	-1.0425176388346	0.314831145826201	-0.0863196186336146	1
JARID2	chr6	15246296	15522040	protein_coding	-2.04468044048979	5.89925362389403e-07	-1.9444038189671	4.78464555937376e-06	-1.7714698673014	0.00179272205374784	-0.0922873816428618	1
GAS1	chr9	86944363	86947189	protein_coding	-2.0437235290239	6.80333005437736e-06	-1.93344594992197	0.000108390445658606	-2.4116984021733	4.08842221173699e-05	0.162194951895384	1
PROSER2	chr10	11823339	11872277	protein_coding	-2.04359266912074	0.00152467539467103	-1.61848735380575	0.0101748698371677	-0.780678499312222	0.481641980018842	0.0230071397274448	1
MVD	chr16	88651935	88663161	protein_coding	2.04154662536963	1.16274340300365e-07	0.842670768994316	0.0782679056484181	0.979912532237586	0.229302472668418	0.184743970867449	1
ABI2	chr2	203328219	203447723	protein_coding	-2.03991946803499	0.000176566422235665	-2.07435090269349	0.000220967358922385	-0.670734319765865	0.514835122763596	-0.144348323577563	1
PNRC1	chr6	89080751	89085160	protein_coding	2.03712151079855	1.24586567064472e-07	2.33447211881748	2.75088505059535e-08	0.868439194656088	0.246246921970754	0.0704201411991604	1
SPECC1	chr17	20009344	20319026	protein_coding	-2.03692110796042	2.33275347390001e-07	-2.02153023163517	2.19275702801124e-06	-0.887465294150669	0.219643375129221	-0.0894776858976033	1
RASAL2	chr1	178094141	178484147	protein_coding	-2.03619662507539	8.86231693431762e-06	-0.712935927169206	0.136932522785386	-0.879256663047755	0.240227444316825	-0.227101809176278	1
NRL	chr14	24080107	24115014	protein_coding	2.0356633446352	0.05803501387166	2.45508305107616	0.00478258188881942	0.56190071345845	0.884952103849351	-0.419374988302849	1
LRP6	chr12	12116025	12267012	protein_coding	-2.03524799902227	2.93663696788854e-07	-2.21448603291338	9.44752968958636e-08	-0.890531646431296	0.261697117400361	-0.143022058487794	1
STX18	chr4	4415742	4542346	protein_coding	-2.03444226173241	0.00105183250818234	-2.1848029432947	0.000509537680265264	-1.52936427513682	0.088663150586967	-0.213914974356515	1
UBB	chr17	16380798	16382745	protein_coding	2.03423277428724	8.74778519610121e-07	1.95643243047619	3.10556659679734e-05	0.658596663269203	0.497751897323806	0.323555943262204	1
NARF	chr17	82458180	82490537	protein_coding	2.03423092248923	6.40479818811027e-06	1.77442640367775	0.000108464999677018	0.872377201997307	0.367166163311092	0.0476041429395713	1
AKT1S1	chr19	49869033	49878459	protein_coding	2.03341488043845	9.50973312382413e-07	1.16824712708443	0.00951084630936879	0.863885343999091	0.241739246819455	0.172566082378464	1
ERC1	chr12	990509	1495933	protein_coding	-2.03059806596944	1.92447630818733e-07	-1.93688081508543	3.02079705313731e-06	-1.20260117375838	0.0597358751741025	-0.0642320427580022	1
ZNF710	chr15	90001392	90082206	protein_coding	-2.02720451917417	0.00106458383979244	-2.67363423690765	8.80320685169076e-05	-1.33939322608186	0.270127018889581	-0.0172936883627413	1
WNT7B	chr22	45920362	45977129	protein_coding	-2.02673848234247	5.86636443306079e-07	-1.7559577024919	2.79902107278731e-05	-0.9065991767523	0.238247150121866	0.167917017949449	1
CEP350	chr1	179954738	180114880	protein_coding	-2.02358200046832	1.27114917529254e-07	-2.26803879807496	4.57833817782715e-08	-1.15744641673286	0.0830510333899491	-0.00535737677108676	1
TPD52	chr8	80034745	80231232	protein_coding	-2.02321123053613	0.000914016427630536	-1.70935906908926	0.00222768894374769	-0.725168968167009	0.498021403496617	0.0176408116506553	1
HERC1	chr15	63608618	63833942	protein_coding	-2.02309539227339	5.63942734365661e-06	-1.98839208522358	2.00774218482145e-05	-0.740729284205879	0.407890959791737	-0.187513655661615	1
GFOD2	chr16	67674531	67719421	protein_coding	-2.01857785007472	2.49346055549802e-05	-2.53389404496154	3.78138054081555e-07	-1.50938536710477	0.0426085373475077	0.0206537501570519	1
DTNBP1	chr6	15522801	15663058	protein_coding	-2.0185200738629	8.31703937528414e-05	-2.39922636325743	1.72779360471971e-05	-1.11805208571444	0.176237607655049	0.0663312799420719	1
MPP7	chr10	28050993	28334486	protein_coding	-2.01736257584854	0.00478440217939566	-1.05716767574882	0.109737174478581	-0.614670660606102	0.621186331057074	-0.0420545167447252	1
KAT6A	chr8	41929479	42051990	protein_coding	-2.01714897711517	7.2364709755593e-07	-1.82935275740445	2.60487892080533e-05	-0.997055786450808	0.150824166975573	0.0239643006390719	1
CELF1	chr11	47465944	47565569	protein_coding	-2.01439472361012	3.50123553991403e-07	-2.114081598325	3.0754882372398e-07	-0.767136605892006	0.307379812359959	-0.0370233689813087	1
ADAMTS6	chr5	65148736	65481920	protein_coding	-2.01235397186235	0.0215208205723204	-2.46172714093254	0.00581791963791548	-1.70358041501112	0.200705004798089	-0.559826745308209	1
CYP1B1	chr2	38066973	38109902	protein_coding	2.01111299832038	0.000135190924122338	2.50823611672379	1.52161491317015e-05	1.26221427630848	0.0699599963693841	0.244799197818068	1
PDS5B	chr13	32586427	32778019	protein_coding	-2.01088903574621	8.6606962548893e-06	-2.06652556081654	1.91919774081103e-05	-0.716593099176411	0.417381089619871	-0.0864579621980744	1
PTK2	chr8	140657900	141002216	protein_coding	-2.00965860445153	2.14518221101733e-06	-2.14352919676631	2.00732120892755e-06	-0.836340179676926	0.278924747987444	-0.0584708960883318	1
RNF115	chr1	145738868	145824077	protein_coding	-2.00920917349855	1.75812727137554e-07	-1.66999093664405	4.3576499989601e-05	-1.6199936307053	0.00408833505891669	-0.170102671207162	1
ELAC1	chr18	50967991	50988121	protein_coding	2.00901454696739	0.00425848429721042	2.34977309008686	9.87321873984617e-05	0.451133007584988	0.900208798375769	0.196832459212052	1
SLFN5	chr17	35243036	35273655	protein_coding	2.00708345540841	7.89321105757448e-06	2.17458926316989	3.63927902508056e-06	1.48123104850572	0.0451501409485191	0.235253775671219	1
CSRNP2	chr12	51061205	51083664	protein_coding	2.00696512129148	2.05691504195263e-05	1.9545290177392	4.92054731758867e-05	0.521807632055139	0.658560220441687	0.0132450788730481	1
TBC1D30	chr12	64781193	64881032	protein_coding	-2.00625612798606	0.00158953568954502	-2.97646842585117	1.88428873977309e-05	-1.75475617323937	0.0923075836057779	0.170651059264224	1
AACS	chr12	125065379	125143333	protein_coding	-2.003844028571	1.44103074679964e-06	-2.13960216715738	3.58629173457544e-07	-1.82068669101983	0.00169932565452921	0.0355474498377292	1
NSUN6	chr10	18545561	18659285	protein_coding	2.00376437287905	0.00195410562020203	1.73255370121217	0.0320348015310249	0.31237462160134	0.934102342047818	0.0597680856779209	1
MAP3K9	chr14	70722526	70809534	protein_coding	-2.00319156225386	1.16102055961053e-05	-1.99567967741086	3.79977093304421e-05	-1.7787040979336	0.0162365633318512	0.150979317809903	1
TET2	chr4	105145875	105279816	protein_coding	-2.0002568490228	6.98733084170979e-06	-2.47403687349464	1.65643774186281e-07	-1.65421798187683	0.00964210069488613	-0.146160644865076	1
CREB3L2	chr7	137874979	138002067	protein_coding	-1.99995977448187	4.10659855509793e-07	-1.98631140752875	1.56805856353037e-06	-0.72644346291043	0.466457382458	0.0718139434843188	1
ENDOG	chr9	128818474	128822677	protein_coding	1.99887366649417	7.56112816930874e-06	0.981671545384345	0.174981403631919	0.150256805533585	0.979872910017938	0.0987996770888907	1
NQO1	chr16	69706996	69726951	protein_coding	1.99882125414958	7.67779789408096e-07	0.784641171652477	0.107363435009126	1.1658533754501	0.0653946166385394	0.0883477106080875	1
FTO	chr16	53701692	54158512	protein_coding	-1.9985799079739	4.0493774636491e-06	-1.89723938714831	3.74567275452286e-05	-0.722408674413527	0.441684209195055	-0.139011752955688	1
KIF13B	chr8	29067279	29263124	protein_coding	-1.99793021287516	0.00163379199308846	-2.22155178150855	0.000507460631831441	-1.18715289857172	0.246100461229358	-0.0789647185882636	1
FAM72A	chr1	206186179	206204414	protein_coding	1.996328281848	0.0207033368036733	2.29621652985042	0.00275542810595311	-0.223715813250752	0.984965767935579	0.987680338373189	1
BMPR1A	chr10	86756650	86932838	protein_coding	-1.99597914057835	5.53780013864322e-05	-2.43681003042099	2.18258285656696e-06	-1.63438102784657	0.0612790566051641	0.064558459519115	1
RNF169	chr11	74748868	74842413	protein_coding	-1.99524323835411	4.53185461562135e-06	-2.08260265875029	4.28791232089863e-06	-1.23808493006236	0.0809868819017289	0.121621311593378	1
TAOK3	chr12	118149801	118372945	protein_coding	-1.99424729134161	0.00210943332277434	-1.69525759779346	0.00630635533291039	-0.928127045760043	0.393591342990237	-0.0794895377855406	1
ARHGEF3	chr3	56727418	57079329	protein_coding	-1.99378135363019	0.000191044714129188	-2.06748516040207	0.000216630433793333	-1.52591263412414	0.0923075836057779	-0.0244510179610776	1
BCR	chr22	23179704	23318037	protein_coding	-1.99278280513857	4.89251218503752e-07	-2.32535014205629	2.51904957250087e-08	-1.47269042405113	0.016165067760749	-0.0297031641855569	1
CDK5RAP2	chr9	120388869	120580170	protein_coding	-1.99188799460602	1.74261276788162e-06	-2.15333427801085	5.5684852451749e-07	-1.15020752620956	0.105986130462437	0.0971586112088843	1
SNX25	chr4	185204237	185370185	protein_coding	-1.9911238075637	0.000397020508839924	-2.37094933783696	8.29474522266976e-05	-1.28340383800597	0.151603005599234	-0.452330324136036	1
RIC8B	chr12	106774595	106889316	protein_coding	-1.99050943125314	0.000233105350659119	-1.8553644676147	0.000158569497557527	-2.24809532073966	0.000380515336794851	-0.238507692987515	1
MBP	chr18	76978827	77133683	protein_coding	-1.98961117399202	0.0281521716932306	-2.46356786506181	0.00510802896376183	-1.40569910522874	0.297395346653317	-0.290974595516423	1
RYK	chr3	134065303	134250744	protein_coding	-1.98862070831921	1.18170913072132e-05	-2.37268460413141	3.43438011928117e-07	-1.22878866363642	0.0743506510276105	-0.138484944136741	1
H2AFX	chr11	119093854	119095467	protein_coding	1.98821537629967	5.20700280547893e-07	1.4544198993367	0.000475285859045417	-0.913047107553176	0.179150628335626	0.284215622722334	1
IRF1	chr5	132481609	132490798	protein_coding	1.98795912042874	3.17964006344917e-07	1.45478980921612	0.000362158725350153	-0.156089095329077	0.919110788680526	0.0186468688710581	1
TSHZ1	chr18	75210755	75289950	protein_coding	-1.98671638155176	0.01631747084183	-2.42034827420275	0.00429735833877372	-1.4231059798321	0.274316984473005	-0.183893719515168	1
GFOD1	chr6	13357830	13487662	protein_coding	-1.98650683196343	1.45651940256858e-06	-2.03390536389772	1.72042437317242e-06	-2.26015286310738	9.45151509349142e-05	-0.176119437861727	1
ZMYM2	chr13	19958670	20091829	protein_coding	-1.98395838062183	0.000152832413868441	-1.55276096482817	0.0115201758099271	-0.809873891614255	0.464999266182227	-0.0596245568691475	1
KMT2C	chr7	152134922	152436005	protein_coding	-1.98272270673215	5.34879701381057e-06	-2.10773628244992	2.49867064626116e-06	-0.753810637775942	0.390606651118817	-0.0816094970502799	1
SMIM19	chr8	42541155	42555193	protein_coding	1.98243458268028	0.00583608614540325	1.65400447839068	0.0506171505915125	1.18655988153717	0.528482817741494	0.0876177839026385	1
AGAP3	chr7	151085831	151144436	protein_coding	-1.98048552139774	7.26676667675111e-07	-2.39108037962326	1.35787449448101e-08	-1.11099200284039	0.0979323665145857	0.122933377347603	1
HYPK	chr15	43796142	43803043	protein_coding	1.98047244706002	0.00171123981539605	1.45358075956198	0.0314750625332326	1.00373178482752	0.42413372973153	0.134960943480532	1
ATF5	chr19	49928702	49933935	protein_coding	1.97993330086414	7.56112816930874e-06	1.65104914967505	0.000752751926715176	0.127703752838644	0.953209456187031	0.0738327371450395	1
RPS23	chr5	82273358	82278577	protein_coding	1.97950101787835	3.65461404992137e-05	2.45407800865601	9.58496247793188e-07	2.71180062193841	9.53667557547484e-07	0.0284857405546197	1
HHLA3	chr1	70354805	70385339	protein_coding	1.97830485502912	8.74088372745223e-05	2.14477804821995	2.14789539589595e-05	0.957876295737747	0.517739922401707	-0.135627426643744	1
FYCO1	chr3	45917899	45995824	protein_coding	-1.9781191183269	8.49215272788112e-07	-2.06339592416079	7.90033275970068e-07	-0.988111601804032	0.155714220744969	-0.152826512474781	1
GREB1L	chr18	21242242	21525417	protein_coding	-1.97796535237664	0.00415128781440839	-2.41373126638353	0.000625517125346873	-0.865206103379328	0.480387579907325	-0.227077482591611	1
RC3H1	chr1	173931214	174022297	protein_coding	-1.97751022058492	8.09088297708865e-07	-2.35110948511094	1.56697503345178e-08	-1.17636551900138	0.0702491540936186	-0.138557542205097	1
TRAPPC2B	chr19	57363511	57365353	protein_coding	1.97708413908253	0.00360616982909325	1.93613789020598	0.00569773795161782	2.19895175370558	0.0163828629581482	-0.0455502750347679	1
RAPGEF2	chr4	159104178	159360169	protein_coding	-1.97660962799451	6.32500095568353e-07	-1.5610292021727	0.000253201388600826	-1.30017235507502	0.0378909739519228	-0.0885076709045384	1
QKI	chr6	163414000	163578596	protein_coding	-1.9755899699797	1.27230010942851e-05	-2.10105362680629	9.83234618200727e-06	-1.14634822228981	0.121870427659605	-0.221336315338976	1
PRKAA2	chr1	56645322	56715335	protein_coding	-1.97375916491531	0.000486627631630984	-1.59378641728212	0.00725805472128602	-0.878106070153018	0.399073930109373	-0.212462383019833	1
GSKIP	chr14	96363452	96387288	protein_coding	1.97351893152475	0.00735984519869323	1.99177693300602	0.00590543440616931	0.922724700190116	0.650339024161475	0.393260478268127	1
DYNLL2	chr17	58083415	58095536	protein_coding	1.97245886679538	9.43270519593225e-07	1.90402669202553	3.67634742263205e-06	1.43296571613598	0.0126169783803028	0.061751703138227	1
EEA1	chr12	92770637	92929331	protein_coding	-1.97158790294407	0.000335376315560025	-2.43780275805374	3.57493021902953e-05	-1.1695976052097	0.183602932939463	-0.0631343136708317	1
IFRD1	chr7	112422968	112481017	protein_coding	1.97118251190957	4.31810357406622e-07	2.05085203435202	1.67447388213619e-06	0.909608918068188	0.206003747725072	-0.185058053873037	1
ANKS1A	chr6	34889265	35091413	protein_coding	-1.97093036648791	0.00134903936408313	-1.86369354691107	0.00171815352724488	-0.60375949531498	0.615762193542981	0.3127504341906	1
ATXN7L1	chr7	105605067	105876604	protein_coding	-1.96837145723624	0.00881481929628915	-1.557132022179	0.0375395467112137	-1.7783191393338	0.117015666488741	-0.024022080879635	1
UBE3C	chr7	157138913	157269372	protein_coding	-1.96805340740848	3.71424705559774e-06	-1.98596173606571	6.24057913275138e-06	-1.00335249581334	0.182925788600319	0.0298597334479789	1
POLE4	chr2	74958492	74970128	protein_coding	1.96670601983871	6.42401962480986e-05	2.39101913555172	1.48030995968833e-07	0.478819355208971	0.819323983524257	0.378027810230859	1
SELK	chr3	53884410	53891988	protein_coding	1.96624455288578	0.000639035057777346	1.95735748521807	0.00108341614096512	1.24236099589372	0.359034449783407	0.152469419937929	1
PALLD	chr4	168497066	168928457	protein_coding	-1.96601012595502	1.26481412165022e-06	-1.67854562521795	0.000107902295361386	-0.799340978485398	0.312290567209873	-0.0841199816032614	1
TUBB4B	chr9	137241213	137243707	protein_coding	1.96485715225024	3.55701521130899e-07	1.48874064912972	0.000299936985410988	0.375701313432897	0.691641830481857	0.149460922471081	1
CNOT6L	chr4	77713387	77819615	protein_coding	-1.96379370013753	0.00351972198827964	-2.12754978001922	0.000964440329129444	-1.09253639870993	0.307659571875201	0.15332870190249	1
UBE2O	chr17	76389451	76453206	protein_coding	-1.96349769789394	6.70508660900048e-07	-2.3483672937548	5.48139391506844e-09	-0.99951627045048	0.156785592864907	0.0374033701110396	1
DOCK9	chr13	98793429	99086625	protein_coding	-1.96305196075927	0.000109738944799256	-1.80312386747398	0.000621265016279653	-1.02746668889663	0.277117756832492	-0.17832457535703	1
KMT2A	chr11	118436490	118526832	protein_coding	-1.96230210967328	4.37650016252198e-07	-1.68100364588691	3.95817345686059e-05	-0.583216696807517	0.487363667654621	-0.17796201365493	1
RBM8A	chr1	145917714	145927678	protein_coding	1.96222587915295	2.78886880579278e-06	2.4979683232719	4.72244558616492e-08	1.10836082570354	0.092383738222265	0.071551185338724	1
NFKBID	chr19	35887653	35902303	protein_coding	1.96083806399159	0.000819505691331843	1.20861909567109	0.158851525331983	0.54411225793527	0.833037302627711	0.546512382904596	1
TBC1D5	chr3	17157162	18444817	protein_coding	-1.95933470856155	0.00226698568398374	-1.61897219545504	0.0112174476772883	-0.616004744109178	0.625279417178959	-0.266522529350181	1
MAPK14	chr6	36027677	36111236	protein_coding	-1.95898039423521	9.06410410865746e-07	-1.79732531943032	1.69086221004558e-05	-1.5747078330113	0.0225339145546683	-0.115408749872579	1
LMO4	chr1	87328468	87348923	protein_coding	1.95894285372901	3.50925777310983e-05	2.22369419642798	1.10025421026259e-05	0.632002178021249	0.490434463396039	-0.17477225030968	1
NF1	chr17	31094927	31382116	protein_coding	-1.95796428860812	8.58244400638864e-07	-1.93498016501969	3.28583563563167e-05	-0.727528728175371	0.453938149518065	-0.0243567839812834	1
LRIG3	chr12	58872149	58920522	protein_coding	-1.95766452902436	1.00822710700652e-05	-2.42715054786874	3.44072107617616e-07	-2.92836344201347	3.38030030723525e-06	-0.0266981818725513	1
NOTCH2	chr1	119911553	120069626	protein_coding	-1.95695831197301	4.62352154743975e-07	-1.95751457624407	1.3688473481248e-06	-0.891970861463768	0.241201991271125	-0.0551054802475914	1
VGLL3	chr3	86876388	86991119	protein_coding	-1.9563263652663	0.00381598974670805	-1.67236724977994	0.0128824848236281	-1.25700068606402	0.237613168676021	-0.324663886955673	1
MCPH1	chr8	6406592	6648504	protein_coding	-1.9538471769039	0.00564726094356874	-2.10910855967678	0.000582237950222175	-0.917306288801628	0.368891866332146	-0.268193056036185	1
USP15	chr12	62260338	62417431	protein_coding	-1.95384707512105	1.25728997169769e-06	-2.10615540558358	5.76405486194949e-07	-1.31650317526316	0.0435898099849217	-0.407280073282748	1
ZDHHC4	chr7	6577434	6589374	protein_coding	1.9536903446822	0.000813737213115175	1.99349359473765	0.00096223301878001	0.74180726409294	0.662398751899779	-0.0179279416150295	1
WDR5B	chr3	122412332	122416051	protein_coding	1.95337677098633	7.06441378725693e-06	2.28182321450466	3.23847466284685e-07	0.712955747473767	0.63751203420306	0.328081557662535	1
STX10	chr19	13144058	13150383	protein_coding	1.95284600928279	2.00104507033517e-05	0.838416519119435	0.225483774689978	0.898618434755114	0.420557655696451	-0.147043267172747	1
PPTC7	chr12	110533245	110583320	protein_coding	-1.95163498756504	3.07859748461607e-07	-2.12278245198582	6.15788372128985e-07	-1.3400967293456	0.024969597781149	-0.0141683767986002	1
THOC6	chr16	3024027	3027755	protein_coding	1.95060092987809	1.26258275624634e-05	2.28338843972024	5.0722127487862e-07	1.47678970688525	0.027423012442889	0.0261373286158834	1
TAB2	chr6	149218641	149411613	protein_coding	-1.94758722390302	1.43655612838173e-05	-1.46151624341976	0.00434974917487407	-0.367982736404935	0.739488251911079	-0.0462443473170958	1
CNKSR3	chr6	154387504	154510659	protein_coding	-1.9468552794963	0.000445170784485101	-1.35737697633746	0.0155240779194799	-2.3887222375348	0.0193428922938546	-0.191393659688634	1
PRDM15	chr21	41798225	41879482	protein_coding	-1.9461111594292	1.80845708415182e-06	-2.33202710806388	6.71813317420507e-08	-1.81697921650959	0.00160765464559546	-0.0180662388961729	1
SLC25A25	chr9	128068201	128109245	protein_coding	1.94550744759163	1.23136321541226e-06	1.9233666832118	2.21527455489164e-06	0.123851432859693	0.962389618009486	0.319180951098839	1
ZNF587B	chr19	57819741	57846238	protein_coding	-1.94531834419884	7.50825793411783e-06	-1.82044567212278	1.72779360471971e-05	-0.935867113115575	0.233266669634927	0.064812881490403	1
OSBPL3	chr7	24796539	24981634	protein_coding	-1.94298432178672	0.000157237233390278	-2.32605139270982	5.74981940233004e-07	-0.728715733108499	0.37662291613155	-0.219696320017857	1
EPS15	chr1	51354263	51519328	protein_coding	-1.94187617594869	0.00703454730402648	-1.36185966364206	0.0545015337521662	-0.0781294011572195	0.994664493148233	-0.07452376854949	1
PRR5L	chr11	36296288	36465204	protein_coding	-1.9390121527495	0.00245800913420415	-2.41689993710285	0.000394511564298389	-1.72918225040207	0.0727494177106893	-0.0955344606853592	1
ATP7B	chr13	51930436	52012125	protein_coding	-1.93834943753452	0.000241798624602265	-1.82969657915588	0.000509707360615448	-1.16640482343842	0.203456136133698	-0.187345637691316	1
PIAS2	chr18	46803224	46920160	protein_coding	-1.93802717554185	1.21962396030742e-06	-1.85750843966207	1.7614256010841e-05	-1.84780583566176	0.0014748466535134	-0.114263640357004	1
SESTD1	chr2	179101692	179264790	protein_coding	-1.93730288900536	0.0023902267171762	-2.25647259617375	0.000602730144686273	-1.46972774427376	0.125868293454739	-0.210198483840789	1
SAP18	chr13	21140514	21149084	protein_coding	1.93716791117482	9.52237686466958e-07	2.30225143805066	1.19809041989377e-08	1.36856469716386	0.0277895568387256	-0.0330859337012215	1
MYO9A	chr15	71822289	72118577	protein_coding	-1.93700962199668	4.32561165193242e-05	-2.2069515535999	1.09525617350921e-06	-0.872538687497601	0.287107503250209	-0.0431305225987715	1
ZBTB2	chr6	151364117	151391548	protein_coding	-1.93538125854519	0.000220351052634463	-1.99673137301834	0.000519936600048722	-1.04365930741103	0.241490098976875	-0.145812319796218	1
RPS26	chr12	56041853	56044675	protein_coding	1.93151380563378	1.54587258841476e-05	2.17912504050403	2.82604869079487e-06	1.53138783051552	0.0156740212832622	0.212768159992618	1
DGAT1	chr8	144314584	144326910	protein_coding	1.93143429031337	0.000891621868985985	1.59649482413279	0.00914271270629629	1.41590705504717	0.14958581913285	0.0767797842561456	1
TBL1X	chrX	9463295	9719743	protein_coding	-1.9302141116583	1.28123607613445e-06	-1.83902778372307	1.04934035605283e-05	-0.42859724186393	0.677022048915482	0.107896714206919	1
DIP2B	chr12	50504985	50748667	protein_coding	-1.92986768746982	1.12947475921503e-06	-1.6285504138553	8.33070089138451e-05	-1.02123166443583	0.153311318872863	0.0423668500476698	1
EEF2K	chr16	22206282	22288732	protein_coding	-1.92948975445729	4.91592145721567e-06	-2.24455290875417	3.07596002630216e-07	-1.37820763769487	0.0259993431494069	-0.0188213982510221	1
MGAT5	chr2	134119983	134454621	protein_coding	-1.92872532152922	0.000187101366290877	-2.45962420906179	1.0247472415849e-05	-0.714719994382536	0.513223387005222	0.0177571662349054	1
PIP5K1B	chr9	68705414	69009176	protein_coding	-1.92869650172823	0.00104724285741094	-1.97422495341408	0.00132597585451947	-1.43452986462657	0.108514834717852	-0.122149487707922	1
CBX4	chr17	79833156	79839429	protein_coding	1.92802836279228	1.37451166871363e-06	1.30331530464286	0.00185679474671922	0.132604442097097	0.93635494277122	0.00775332945200592	1
DBR1	chr3	138161012	138174949	protein_coding	1.92780485581578	1.7396783188016e-06	2.18336688183289	1.74761153667948e-07	0.759477911466845	0.446458084429841	0.172823937478143	1
AP4M1	chr7	100101549	100110345	protein_coding	1.92748664017254	0.000637074921414126	1.49699969172954	0.0267772922340067	0.378901813387985	0.894022859940671	0.189593034707839	1
TMEM161B	chr5	88189633	88269476	protein_coding	-1.92690779288885	1.79886277484222e-05	-1.72545599043663	0.000183228650849526	-1.12342106525946	0.116684020250187	-0.278928407915508	1
SNRPG	chr2	70281362	70293771	protein_coding	1.92661489471552	1.23576389107945e-06	2.2286823032092	8.42925995098469e-08	1.2281519893561	0.0466006630602197	0.156410455543295	1
FOXK1	chr7	4682309	4771443	protein_coding	-1.92411904958702	6.86699077106052e-07	-2.09750593834124	2.00848953658434e-07	-1.22996795896863	0.0480452610577433	0.182843804495712	1
APC	chr5	112707498	112846239	protein_coding	-1.92410987697187	1.61547640039011e-06	-2.00080168222926	2.52812422647133e-06	-0.843606122296951	0.327699969420382	-0.200056086918193	1
NFKBIE	chr6	44258166	44265788	protein_coding	1.9211354675835	0.000329874109091594	1.04175205059919	0.222637952804629	-0.712974100187642	0.778160181495929	0.0211290485375051	1
NHSL1	chr6	138422043	138692571	protein_coding	-1.92091153964978	0.00558276177735198	-2.46045043230772	0.000357498703019163	-1.32812162516118	0.200200926903295	-0.0184959741287274	1
REV1	chr2	99400475	99490035	protein_coding	-1.9207890235876	3.90430011940745e-05	-2.59116261582422	4.2351969640284e-09	-1.1636749971134	0.110713389399069	-0.106996501414804	1
DMD	chrX	31097677	33339441	protein_coding	-1.91980183865162	5.16133351709402e-06	-1.86471528371697	3.21740949228339e-05	-0.713066834541093	0.404158376132406	-0.0249052049786092	1
CKS2	chr9	89311198	89316703	protein_coding	1.91621616075452	1.25728997169769e-06	1.33368489115728	0.0026992322118493	0.162904228154779	0.919583270889951	0.00925477206651286	1
GLTSCR1L	chr6	42746958	42868560	protein_coding	-1.91617759389818	0.00150133658548967	-2.11256761130925	0.000281098775191255	0.0895726263240714	0.989991777982455	-0.00113719587276846	1
DLG5	chr10	77790791	77926526	protein_coding	-1.91357228309793	3.39424331788563e-06	-2.01871907639457	1.2970320436354e-05	-1.00114714584064	0.189941953134028	0.0047636459722071	1
NFIA	chr1	60865259	61462793	protein_coding	-1.91332309185935	3.02927205056287e-06	-2.11828142156171	2.93308100182518e-07	-1.37192212140481	0.083253475608264	-0.0409296156876568	1
CHST15	chr10	124007666	124093607	protein_coding	-1.91308651334161	0.0229659350005449	-3.46007174566618	0.000142993365067446	-1.97901019164025	0.115255635295789	-0.329313503832723	1
MCC	chr5	113022099	113488830	protein_coding	-1.91277678614016	6.11114236874892e-06	-1.94909962538018	2.93453760025905e-06	-1.17136101446709	0.0979323665145857	-0.149004645871723	1
DAB2IP	chr9	121567057	121785530	protein_coding	-1.91256795155259	6.956218109986e-07	-2.0893446229882	1.09977419720819e-06	-1.30518413840164	0.0359077232010137	0.0855946362685326	1
GPS2	chr17	7311324	7315564	protein_coding	1.91194377503891	6.73667290708348e-05	1.62218872189345	0.00548227075193597	1.23922594195335	0.518379004152144	0.123995802283385	1
PHIP	chr6	78935867	79078236	protein_coding	-1.91064364743787	2.52014553974598e-06	-1.95973576994083	1.77701709218948e-06	-0.813509147136856	0.313412299861954	-0.165158328443634	1
MPDZ	chr9	13105704	13279590	protein_coding	-1.91002987998014	4.4925514459629e-05	-2.32965759659469	2.5508708445423e-06	-0.465399422937305	0.688949745386021	-0.0852932643612384	1
METTL16	chr17	2405562	2511891	protein_coding	-1.90963541119254	2.79840312880671e-06	-1.81834575079595	1.72779360471971e-05	-0.796574359924784	0.322304771071749	-0.0442565026630395	1
XPO4	chr13	20777329	20903048	protein_coding	-1.9094356441619	5.63942734365661e-06	-1.81004070057406	4.14388700148413e-05	-0.607499134348083	0.532223100048955	-0.00146803141353024	1
LMO7	chr13	75620434	75859870	protein_coding	-1.90869500238482	0.000121782893286794	-1.25532511592404	0.0277357061570666	-0.611541729178763	0.533117921205405	-0.0166507358073064	1
ZFP36L1	chr14	68787660	68796253	protein_coding	1.9085216509207	1.18330900326046e-05	1.48930951657147	0.00228836810508411	0.373971127716558	0.739296394495238	-0.0628054956409551	1
TTC32	chr2	19896643	19901986	protein_coding	1.90833366722023	3.3545475196681e-05	2.56847320431647	5.12483124875484e-09	1.19531229529983	0.231617781646493	-0.0213367737846364	1
TUBE1	chr6	112070777	112087529	protein_coding	1.90812898420212	4.26695164341402e-05	2.97180713777767	7.91262899834753e-10	2.5548892390878	2.77713668417231e-05	-0.00979000069892314	1
BIN3	chr8	22620418	22669148	protein_coding	-1.90751381427475	0.00963983910205572	-2.36511339418136	0.00140472959790062	-1.27362161366944	0.245785905733953	0.272942602897964	1
POLR1E	chr9	37485935	37503697	protein_coding	1.90523648042788	4.19989040994751e-06	0.914945433323641	0.0698435126389451	-0.199160124241267	0.890878487783169	-0.145004520601202	1
EYA4	chr6	133240598	133532120	protein_coding	-1.90009350047637	9.92622908840619e-05	-1.32149183589303	0.00431607917367363	-1.44235082772619	0.0288076238812117	-0.298050852760763	1
C4orf36	chr4	86876205	86936202	protein_coding	1.89926954079828	2.02798293695731e-05	2.81434865699848	4.00107545105857e-11	2.18475629498729	0.0219577322645536	0.00653014384165488	1
STAG1	chr3	136336233	136752403	protein_coding	-1.89916812465048	8.73206992510358e-06	-2.13118476195731	3.80157100932589e-06	-0.886488551788845	0.290343807540369	-0.186001868369461	1
SIK3	chr11	116843402	117098437	protein_coding	-1.89909754662796	4.37573491008203e-06	-1.97926491033536	1.52896723977026e-05	-1.40339409955498	0.0259993431494069	-0.09020074902898	1
NIN	chr14	50719763	50831121	protein_coding	-1.89897867232951	0.00244218446314998	-1.75808148757867	0.00310308996961386	-0.50754381167751	0.673086253399982	-0.108297100637063	1
NBAS	chr2	15166909	15561330	protein_coding	-1.89840451088245	7.10635909098733e-05	-1.67676110326269	0.00163246292186685	-0.74111630148888	0.478306183161205	-0.0314867519970362	1
ETS1	chr11	128458761	128587558	protein_coding	-1.89699921599487	0.00703454730402648	-1.2817016807111	0.0752771660187757	-1.22241153907518	0.358282720807223	-0.0953503143411322	1
GALE	chr1	23795599	23800804	protein_coding	1.89614996146293	3.37846793702644e-06	0.580321857946631	0.355019831846535	0.239009627931604	0.915911667908331	0.0674923833295024	1
SAMD8	chr10	75099586	75182123	protein_coding	-1.89574044332716	0.0148941967152171	-1.95233923295194	0.00361683733193499	-1.61099424334703	0.173788782346709	0.272846390124943	1
ZNF148	chr3	125225561	125375354	protein_coding	-1.89508148602074	7.99625694685583e-06	-1.75848441779642	8.53137966232197e-05	-1.06689301357291	0.148973009258036	-0.026498000240693	1
ELF3	chr1	202007945	202017188	protein_coding	1.89484542435875	5.62705991064767e-06	1.69639357300509	8.50563555599354e-05	0.371414534560577	0.734605944150099	-0.0583529483168956	1
H2AFY	chr5	135333900	135399914	protein_coding	-1.89436540221894	4.88528638373195e-05	-2.1438792625509	3.28008248905657e-06	-1.10701705029375	0.0999987397080746	-0.0802484302569283	1
ANKRD36B	chr2	97492663	97589965	protein_coding	-1.89331566831799	0.0337496560786784	-2.2848012586844	0.00958051911714187	-0.705252568814024	0.647163630498109	-0.195880817747767	1
KIAA1109	chr4	122152333	122362758	protein_coding	-1.89234584027547	0.000110265235378103	-2.05232164114193	0.000220848078311206	-0.776028580219369	0.445333219914464	-0.39877755516966	1
ABL2	chr1	179099327	179229684	protein_coding	-1.89192232065311	5.29757600681225e-05	-1.28493412455438	0.00299366392833124	-1.03763635798598	0.107493630844921	-0.116063007053398	1
MAP3K14	chr17	45263121	45317040	protein_coding	-1.88872465410526	4.0493774636491e-06	-2.70543223530079	8.97557430055545e-10	-1.68861914991409	0.00454341561445761	0.108690503399136	1
SIK2	chr11	111602391	111730853	protein_coding	-1.88824490049487	3.67534591981444e-05	-2.28847144911295	8.42613844490682e-08	-1.03179441697135	0.127524855446213	-0.0127689702334894	1
FSD1L	chr9	105447796	105552433	protein_coding	-1.88818320985439	0.00661648856757503	-2.12528003609678	0.00319825233266741	-2.16966804531069	0.0231113870282961	-0.104683525432133	1
WHSC1	chr4	1871424	1982207	protein_coding	-1.88770765745152	9.61533095334648e-05	-2.01385141354305	7.66671783248861e-06	-0.465659484493404	0.643776873233596	0.106646601030004	1
SELM	chr22	31104772	31120069	protein_coding	1.8875039556189	0.0148954552028584	2.13847065030985	0.00207544998169016	0.49350980154272	0.871853382943853	0.549660088010136	1
PAK4	chr19	39125770	39182816	protein_coding	-1.88717994983856	5.86867029847103e-06	-2.36336950174243	1.41008709980634e-07	-0.940275542070195	0.199838190652658	0.163010676101895	1
UBAP2	chr9	33921693	34048949	protein_coding	-1.88595478260439	9.53367188472319e-06	-2.30476959416661	1.21530381116946e-07	-0.717948871758708	0.393591342990237	0.0855406205456452	1
CDC42SE2	chr5	131245493	131398447	protein_coding	-1.88570445696117	0.00215722519686226	-2.36578649106951	2.3460331713061e-05	-1.31724010665959	0.107493630844921	0.157297669209413	1
SPTBN1	chr2	54456285	54671445	protein_coding	-1.88502088801463	1.25477430968755e-06	-1.77221026779739	1.76045225180357e-05	-0.441797529863585	0.631647935069486	0.0119860922837895	1
WWP1	chr8	86342738	86478420	protein_coding	-1.88450849060121	0.000119981359254055	-1.6611512257329	0.00100859999618212	-0.832490810340284	0.378655017405732	-0.0307101095017585	1
MLLT10	chr10	21524675	21743630	protein_coding	-1.88418477009548	0.000173474891852271	-2.30267476615672	1.03141552211831e-05	-1.94695995174543	0.00486057364932078	0.153956255415351	1
IQSEC1	chr3	12897220	13073117	protein_coding	-1.88265715922542	1.53705684749584e-05	-1.94014391140138	1.33401508327855e-05	-1.16754214748936	0.100302806944261	-0.0370882977053902	1
ZNF296	chr19	45071500	45076588	protein_coding	1.88204856793894	2.76164369708158e-06	1.44141894824322	0.000852968702340268	-1.10307455267171	0.370316983221966	0.209184296261574	1
SQSTM1	chr5	179806398	179838078	protein_coding	1.88083736523862	1.7853343143873e-06	1.14127716480186	0.00997495885441937	0.324959973452537	0.744937513436127	0.060438427983343	1
IER5L	chr9	129175552	129178262	protein_coding	1.87872551101892	1.27101863480585e-06	1.33687332982344	0.0012958996056193	-1.09457162296126	0.117227023270543	0.120748244828234	1
USP34	chr2	61187463	61470769	protein_coding	-1.87751648707411	1.07085924990631e-05	-1.57047983038371	0.000343740264541929	-0.558246953209262	0.575990361370778	-0.103277182877647	1
KIF13A	chr6	17759183	17987623	protein_coding	-1.87713636690159	4.88209260685891e-06	-2.03679583931553	1.30807742592387e-06	-0.693421449359644	0.410865069435271	-0.194029162474111	1
ADCY9	chr16	3953387	4116185	protein_coding	-1.87506087196069	8.22263282564116e-06	-2.01999500025607	4.03860736053931e-06	-1.10226337717179	0.113032667625078	0.116613476776642	1
FKBP5	chr6	35573585	35728583	protein_coding	-1.87340302611491	5.54255791801339e-05	-1.95849053110126	3.12187106536777e-05	-0.777055765300309	0.415389885909857	-0.0913343930754601	1
USP42	chr7	6104884	6161564	protein_coding	-1.87321881315706	5.91317102120836e-06	-2.01461139690401	4.46745340792185e-06	-1.20191881742539	0.0862699651613914	0.137858699064779	1
SETD2	chr3	47016429	47163967	protein_coding	-1.87153019777054	6.84657028398013e-06	-1.95702487921444	5.39954163897533e-06	-0.382411346987852	0.709350459631519	-0.0257716580193815	1
GGCX	chr2	85544723	85561547	protein_coding	1.87072708763358	0.0105874113773849	2.16042220769373	0.00671375852771087	2.23474449152091	0.0758717128683637	-0.00810446791425908	1
RSF1	chr11	77659996	77821017	protein_coding	-1.8694048077906	3.4641344463762e-06	-1.92979735690124	8.4827278676547e-06	-0.984166409154823	0.166007049265158	-0.0828054527208966	1
LRCH1	chr13	46553168	46753040	protein_coding	-1.86913554126712	0.00941261874736125	-2.5966829446467	0.000493221768959962	-2.26419763302121	0.0237179094404978	0.0645462743248313	1
AMBRA1	chr11	46396414	46594125	protein_coding	-1.8690931518991	5.82354550353686e-06	-1.50780730420257	0.000544048187973026	-0.569301796631061	0.533928874590666	-0.0243353214143337	1
LAMA3	chr18	23689443	23955066	protein_coding	-1.86709240760946	9.23354488598807e-05	-2.05786969419394	3.66213113270585e-05	-0.872571418198273	0.307659571875201	-0.282015959617548	1
SRGAP2C	chr1	121184810	121392822	protein_coding	-1.86670125810348	6.15004134089893e-06	-1.03435075705501	0.0395953923910789	-2.12354238071563	0.00259438487745395	-0.187033661631625	1
KLHL29	chr2	23385217	23708611	protein_coding	-1.86602410802601	0.000605798920149776	-1.91332537444559	8.30857912364327e-05	-2.13311644025214	0.00100547712206856	0.0367313325153569	1
PTPRJ	chr11	47980558	48170841	protein_coding	-1.86567204102197	2.45860305208209e-05	-2.13060711928096	1.63577874775916e-06	-0.706695223423103	0.446458084429841	0.0901115437499856	1
DHX35	chr20	38962299	39039723	protein_coding	-1.8652725013234	0.00148092516131256	-1.69526172182241	0.00475711701670368	-0.917972031258643	0.402237450913371	-0.104812458603119	1
HDAC4	chr2	239048168	239401654	protein_coding	-1.86359592534375	0.000134993273959692	-2.57303175604746	2.83701547168163e-07	-1.35807406975215	0.0477970376929791	-0.058463842240962	1
SORBS2	chr4	185585444	185956652	protein_coding	-1.8632745908897	1.28610815325709e-06	-1.99978165597014	9.82692447803851e-07	-1.40677459603539	0.0153569552120859	-0.310767317610846	1
PRRG1	chrX	37349275	37457295	protein_coding	-1.86286483431431	0.0302029241146069	-2.53161506088688	0.00386386607240635	-1.67572224791785	0.189941953134028	0.0375559326363687	1
ANKRD27	chr19	32597007	32676597	protein_coding	-1.86285709735611	6.05067056163756e-05	-1.99562098245403	0.000122196534676317	-0.963253582566989	0.259813977779026	0.147041739495179	1
HIST2H4A	chr1	149832659	149839767	protein_coding	1.86272431298256	5.654707946986e-06	1.60910158934855	0.000226069194193733	0.277052430418336	0.815640005055866	0.251452398503177	1
ITPR1	chr3	4493348	4847840	protein_coding	-1.86266374229601	2.07852395016347e-05	-2.05162833463822	2.72399003106007e-06	-1.8310724268315	0.00112529120968631	0.000676751397246882	1
SOWAHC	chr2	109614334	109618990	protein_coding	1.86256458828782	3.60012157941899e-06	0.458340530616312	0.395466644264319	-0.542513092817354	0.574921207088576	-0.124133125615274	1
DENND5B	chr12	31382223	31591097	protein_coding	-1.86201124844996	1.12767940235157e-05	-1.94746433780773	3.97538325401343e-06	-1.05530046548058	0.142013524147657	-0.121346496050407	1
FOXK2	chr17	82519713	82644662	protein_coding	-1.86168727795443	4.05108982805731e-05	-1.89444717427502	1.3766590290312e-05	-0.803528846868816	0.294812125705816	0.0906329909746414	1
PPP1R12B	chr1	202348699	202592706	protein_coding	-1.86103993103216	6.87860643716367e-06	-2.05274131724813	3.57535113291845e-06	-1.62268732619178	0.0060262798277246	-0.0342449689381289	1
CRTC3	chr15	90529925	90645345	protein_coding	-1.86035151738003	9.35169072552516e-06	-1.53662331787252	0.000495103551964113	-0.646863445740045	0.478143263552612	-0.00735117873788042	1
ECE1	chr1	21217247	21345504	protein_coding	-1.8598937089469	1.99253891106874e-05	-1.45036367283268	0.00133628650428118	-0.397482231857675	0.705092242613801	-0.0152533234791416	1
TMEM69	chr1	45687214	45694443	protein_coding	1.85958082801628	3.67774509357325e-06	1.28454056393947	0.00248566761519407	0.898278491301249	0.282668328546115	0.115466017822157	1
KAT6B	chr10	74825582	75032622	protein_coding	-1.85703864252515	1.85656661190671e-05	-1.96591846952755	2.29683568412131e-05	-1.31629819583861	0.0608576564787889	-0.225738872842812	1
ELF4	chrX	130064874	130110716	protein_coding	-1.85523260907727	6.75514985593739e-06	-1.79412852448388	4.4887276266155e-05	-0.619976760106615	0.517358224118588	0.000736027591405638	1
LRRK1	chr15	100919215	101078254	protein_coding	-1.85511396486718	5.62705991064767e-06	-2.12076692464588	7.70448329276485e-07	-0.995431856861399	0.166886230851133	-0.181744493546939	1
HSD17B7	chr1	162790702	162812817	protein_coding	1.85414213035378	2.16274586564699e-05	1.15113442270398	0.0385310020976686	0.946664468619054	0.466384255953829	-0.287746121217126	1
TAF9	chr5	69364743	69370013	protein_coding	1.85395008320697	1.65294718739007e-05	2.3168518433364	8.32807908209008e-07	2.17939980753288	8.16418145992282e-05	-0.231206222678752	1
PKDCC	chr2	42048020	42058528	protein_coding	-1.85387435743925	3.50089832717473e-06	-2.01001248194478	2.22451964379721e-06	-2.36127151332834	0.0023632191931657	0.0335070022033045	1
ZSWIM6	chr5	61332273	61546170	protein_coding	-1.85205335019254	7.06987166701642e-05	-2.19927535387339	1.76010033795873e-07	-1.73394226748664	0.00322231479676667	-0.170389592429458	1
MGA	chr15	41621224	41773081	protein_coding	-1.85063759041368	3.48273651920454e-06	-1.72413724546911	5.02107947333487e-05	-0.887256857370788	0.208028851869399	0.0291663596068404	1
SVOPL	chr7	138594285	138701352	protein_coding	-1.85029376627576	2.48509333255339e-05	-2.40463348548104	5.72926444523645e-07	-1.5840831333077	0.0156462230927079	-0.00938935810889094	1
MALT1	chr18	58671386	58754477	protein_coding	-1.84895337917988	9.96987559189589e-06	-1.64805418596097	0.000313869431107243	-1.16583284906914	0.111110819460401	-0.0813968319033099	1
H2AFZ	chr4	99948086	99950388	protein_coding	1.84876625395568	2.52014553974598e-06	2.05656870214039	3.2743528711458e-07	0.426596133913169	0.682319939508744	0.0334238514793104	1
EPHX1	chr1	225810092	225845563	protein_coding	1.8483687597102	3.52087076625561e-05	1.22186230134999	0.0164068091080725	1.05127279723869	0.202082366133389	0.176748714669703	1
ZNF592	chr15	84748635	84806432	protein_coding	-1.84639716334159	8.90802260652655e-06	-2.17604141746904	1.20561320094557e-07	-1.36923690992697	0.0231666758106547	-0.0425523897382948	1
SPIN1	chr9	88388419	88478694	protein_coding	-1.845322059613	3.52977373828735e-05	-2.07111207104658	1.21093641798043e-05	-0.792712693131906	0.356696648488124	-0.129302906011878	1
BRD4	chr19	15235519	15332545	protein_coding	-1.84457397273215	1.85072467525161e-06	-1.77581062777033	9.67137632037002e-06	-0.467965478822998	0.607445337579281	-0.0164888815405133	1
MGAT5B	chr17	76868456	76950393	protein_coding	-1.84364319063165	7.6914993829551e-06	-2.45674993288936	4.83042532241299e-08	-1.20374614635478	0.0711364591923883	-0.0356511904308242	1
LPIN1	chr2	11677595	11827409	protein_coding	-1.84357448954921	8.90802260652655e-06	-2.19936284379631	3.82681317291971e-07	-1.14003056043759	0.0899157266740652	-0.129910965520642	1
SMURF1	chr7	99027438	99144100	protein_coding	-1.84309673380966	2.39598561008138e-05	-2.37405170923179	1.75152142990151e-07	-1.33596809660817	0.0391847768884648	0.076185012780269	1
MSI2	chr17	57255851	57684685	protein_coding	-1.84139852624848	2.11920511912078e-06	-1.60749312370475	6.64259766909789e-05	-1.28250035655103	0.0475924232914504	-0.0652109186584073	1
MYO10	chr5	16661914	16936276	protein_coding	-1.84114768134735	2.89331228321569e-06	-1.71554073144564	3.57789095469347e-05	-0.816797046797657	0.288938630501509	-0.00438187994103895	1
SNAP25	chr20	10218830	10307418	protein_coding	-1.84081776421151	0.00984882705358171	-2.38399424940149	0.00100643376886417	-1.20291794214445	0.279091877093955	-0.114252277871953	1
TUBA4A	chr2	219249711	219278170	protein_coding	1.8394260753508	1.5074967630716e-05	1.7256925160008	0.000154926661819131	0.470540753124556	0.654036256881602	0.0442350834511564	1
CLEC16A	chr16	10944488	11182189	protein_coding	-1.83901350256234	8.88520673245682e-05	-1.85747639253904	0.000199014425577619	-1.22721915457119	0.0957472529237791	-0.171808462887007	1
UCK2	chr1	165827531	165911618	protein_coding	-1.83874406313046	8.85203586487779e-06	-1.82566725345957	8.29689404169725e-06	-0.709766916680882	0.365201736929469	0.018858325576027	1
TRAPPC10	chr21	44012319	44106552	protein_coding	-1.83792613636708	1.53705684749584e-05	-2.08129258425651	6.81953849878181e-06	-1.28752873318407	0.0525782342736767	-0.122520518484974	1
LPIN2	chr18	2916994	3013315	protein_coding	-1.83692209858391	0.000724068483204165	-2.05207749087565	0.000414040889802493	-1.19919409207803	0.176679300529205	0.0308453733006344	1
NSD1	chr5	177133025	177300215	protein_coding	-1.83690183565963	3.84269073849826e-06	-1.78793662156615	1.36692866687657e-05	-1.32175235540122	0.022377720581615	0.0301260214684051	1
UBE2S	chr19	55399745	55407777	protein_coding	1.83622612578067	2.99659023040863e-06	1.40953931409039	0.000909534516588052	1.00297134008969	0.130488651163198	0.122545930961286	1
VMP1	chr17	59707192	59842255	protein_coding	1.83541222178634	7.79074604892567e-05	2.05468695761702	4.05779858683378e-05	1.53839041372689	0.116684020250187	-0.124313217543395	1
FBXW11	chr5	171861549	172006873	protein_coding	-1.83260356937644	3.71778456094835e-05	-1.5993675902993	0.0015138809281593	-0.618930888462746	0.500411629336184	0.0739231359493	1
TRAK1	chr3	42013802	42225889	protein_coding	-1.83243658620125	4.35840127939608e-05	-2.16801438641156	2.49859495508857e-06	-1.0020228168054	0.261259571420486	0.189647014987423	1
TNS1	chr2	217799789	218002995	protein_coding	-1.83192104265153	4.27838124168156e-06	-1.79820136433317	3.69414368972759e-05	-0.115124541181759	0.962953295121416	0.0902171596441248	1
EVC	chr4	5711197	5814305	protein_coding	-1.82896025420824	0.000974087840394605	-1.83374831103313	0.000960523164399376	-1.04034639100013	0.27189278969035	0.173401091577112	1
SOGA1	chr20	36777442	36863686	protein_coding	-1.8266931574448	5.42869368936124e-06	-2.01641106210451	1.23816609492212e-06	-1.20370422805038	0.0755136865630919	-0.0628482577723897	1
AC025335.1	chr17	7913324	7916276	protein_coding	1.82604389604434	2.8419453551026e-05	1.27589787988271	0.0195780142242867	-0.491956041706967	0.812104350498779	-0.0301094948951639	1
VPS13C	chr15	61852389	62060473	protein_coding	-1.82601937414995	6.73667290708348e-05	-2.16031176078124	7.44298487235061e-06	-0.152674671372964	0.950207684208971	-0.125351988462612	1
HES2	chr1	6412418	6424670	protein_coding	1.82061472576153	0.00086301816666052	0.869499410922251	0.278666533976979	-0.321570740931048	0.910748288072336	-0.0947915717522505	1
FNBP1L	chr1	93448131	93554661	protein_coding	-1.81958732804494	2.73723176639176e-05	-1.99852721959971	1.72972442540691e-06	-0.954237984528752	0.185368412412446	0.099958688431814	1
FAT1	chr4	186587783	186726722	protein_coding	-1.81899559003493	4.40044160677079e-06	-1.75398446074579	4.18248343864662e-05	-0.779784891121391	0.29697956614622	-0.0959736343734835	1
UBE2A	chrX	119574467	119591083	protein_coding	1.81729704686503	1.12920228129542e-05	1.94025274435732	9.19411792324776e-06	1.38870726533613	0.0265562993548697	-0.322147796590906	1
SMIM10L1	chr12	11171222	11176016	protein_coding	1.81700678037479	4.69172534453528e-05	2.38023405652131	1.40897188459455e-07	1.75739979703674	0.00374911229752482	0.11620599714853	1
CMTM4	chr16	66614750	66696707	protein_coding	-1.81642261499375	6.73667290708348e-05	-2.00583949465621	7.29800209172609e-06	-0.4912977412277	0.625279417178959	-0.129090397092082	1
SOS1	chr2	38981396	39124345	protein_coding	-1.81530214811118	2.92965643318329e-06	-1.88893005145549	7.71311964482902e-06	-0.515463130112964	0.620914014105481	-0.183399949303955	1
AHDC1	chr1	27534035	27604431	protein_coding	-1.8152221721196	0.000378431670109656	-1.88679464855553	0.000155009838919326	-1.29025668793405	0.0862340790804511	0.17321811548547	1
MARS	chr12	57475445	57517569	protein_coding	1.8151292956057	3.03250761275313e-06	2.20194027645355	5.3133130010401e-08	2.5455956639271	3.44824630068564e-07	0.0377634793042611	1
GNA12	chr7	2728112	2844324	protein_coding	-1.81428806342722	0.00321691477980953	-2.07027482526638	0.000934145598119675	-0.892784567917285	0.415389885909857	0.206863625464579	1
GINS4	chr8	41529206	41545046	protein_coding	1.81417167287592	0.000321549938679957	1.65939730610732	0.000932610424677722	0.0324490609316391	1	0.174526976930704	1
RABGAP1	chr9	122940833	123104866	protein_coding	-1.81374860630084	0.000144260193149873	-2.12512098554573	2.10855099082045e-05	-0.849896425426368	0.355161008911345	-0.121999646557561	1
DISP1	chr1	222872271	223005995	protein_coding	-1.81322032656491	0.00834470685605933	-1.90234253959116	0.0049753932240365	-2.17580593894097	0.0259402686312664	-0.0570904175134396	1
DDX5	chr17	64499616	64508199	protein_coding	1.81200609732931	9.17173119751819e-06	2.0209049185134	2.95790664037835e-06	1.43787922181913	0.0216689368489271	-0.0216139737605916	1
FAM124A	chr13	51222334	51284241	protein_coding	-1.81144249346503	0.00510950237374286	-2.71808948765229	9.74046188853984e-05	-1.617711484863	0.102284874112809	-0.112983105949816	1
UBE2R2	chr9	33817567	33920404	protein_coding	-1.81136539284348	2.80289814384098e-05	-1.9801464900284	1.24787685994847e-05	-0.546324698986461	0.576011159572185	0.0086300867271802	1
ZFAND5	chr9	72351425	72365235	protein_coding	1.81118517401611	1.81002211377908e-05	2.0253627167928	5.34109768075139e-06	1.71788935604278	0.00211704397313284	-0.0673097682994986	1
MYO1B	chr2	191245185	191425389	protein_coding	-1.8111373833957	5.34738606348894e-05	-1.73160618657284	0.000193575551806021	-0.534432853106172	0.62607635781919	-0.214097435824278	1
RHPN2	chr19	32978593	33064888	protein_coding	-1.81054918020731	0.00362448570139845	-2.12495732560095	0.00140756864067648	-1.12416256151171	0.309771810633128	-0.011724256998207	1
ZNF792	chr19	34956354	34964049	protein_coding	-1.809388918537	0.0747986828573074	-2.94958375526243	0.00591531403022499	-4.4454557403367	0.00214864756940029	-0.176698880917517	1
CEP192	chr18	12991362	13125052	protein_coding	-1.80861950023456	0.000198417044297448	-2.20677064153536	2.60487892080533e-05	-1.35383515003537	0.068838464163863	-0.402657208203852	1
AGAP6	chr10	49982190	50010499	protein_coding	-1.80817110226884	0.00552129546374555	-2.47944449493999	0.000139997435221434	-0.537774924123194	0.660148973493814	-0.0962324558868128	1
LIPT1	chr2	99154955	99163157	protein_coding	1.80676536703949	0.0222743880648444	2.01620918630144	0.00944737101901886	0.0876342037596354	1	-0.149108779219256	1
TRPS1	chr8	115408496	115809673	protein_coding	-1.80586351010374	0.000256447936793136	-1.57719528070157	0.0012958996056193	-1.21027137177598	0.136639543225377	-0.75687404025776	1
ERGIC1	chr5	172834275	172952685	protein_coding	-1.8058092335116	3.83074847869724e-06	-1.48600379036854	0.000436406232027753	-0.378689828294364	0.715549190973489	-0.0115217260877593	1
RRM2	chr2	10122328	10131419	protein_coding	1.80457730637187	4.05930871141031e-06	1.40111795189268	0.00080317518485853	0.591641323009255	0.475717400957333	0.0772726609171749	1
TGFBRAP1	chr2	105264391	105330034	protein_coding	-1.80441210588835	2.81185739038648e-05	-1.92163815026255	3.70830904314341e-05	-0.761320493562656	0.358529083398354	0.248528836188502	1
PARD3	chr10	34109560	34815325	protein_coding	-1.80352498484553	0.000295636604294309	-1.84555363524819	0.000492723074402358	-0.531775587758552	0.6142914050883	0.129985029721482	1
HOMER1	chr5	79372636	79514217	protein_coding	1.79966473535602	2.69335613202119e-05	0.695065387013886	0.292102047551699	0.112403456436538	0.984965767935579	0.155126054472973	1
C1orf122	chr1	37806979	37809454	protein_coding	1.79917296285406	3.45506865282345e-05	1.24701584805559	0.0196800430542067	1.04910414342378	0.267351301911641	0.28673837916246	1
SERPINB1	chr6	2832332	2842006	protein_coding	1.79848354846254	4.11736170257592e-06	1.37795281507499	0.00209512215045971	0.283746991753595	0.811575701294839	-0.109952242054007	1
SFR1	chr10	104122058	104126385	protein_coding	1.79796528297077	0.211498081079394	2.96989282380679	0.00115302203606204	0.59557924817557	0.897226946751969	0.136584154997441	1
TLN2	chr15	62390526	62844631	protein_coding	-1.79785245156524	0.00298459585932472	-1.96141151587751	0.00244949532420408	-0.467111075905925	0.745436500910599	0.22009444059949	1
URB1	chr21	32311018	32393026	protein_coding	-1.79708584853501	5.14104652283074e-06	-2.00215095197698	7.28044662098617e-07	-1.09517377722679	0.0952589781296281	0.0440898037713836	1
B3GALT4	chr6	33277132	33284832	protein_coding	1.79581576353618	0.00412592559103852	1.79881680065666	0.00457127064536862	1.29374271135074	0.263980889230308	-0.0381408393657818	1
APBB2	chr4	40810027	41216714	protein_coding	-1.79206296817108	0.000431618785227218	-2.11194902222304	2.78558865188864e-05	-0.967812887237367	0.224200225667334	0.0964677270826336	1
SLC12A2	chr5	128083766	128189688	protein_coding	1.79191134425307	2.48566187167533e-05	1.82711878365305	4.24716908546806e-05	-0.453230753966929	0.809778038827805	-0.126638734877288	1
CHSY1	chr15	101175723	101251932	protein_coding	-1.79108562147151	1.35857516534326e-05	-1.93035409137215	4.5440389308206e-06	-1.4441828557816	0.0220620787462241	0.0343389744817405	1
HHEX	chr10	92689951	92695646	protein_coding	1.78879117765191	6.26874843659506e-05	1.46101296357763	0.00402769098075803	-1.43223928571258	0.404158376132406	0.653192065516728	1
JAK1	chr1	64833229	64966504	protein_coding	-1.78815439913949	3.37846793702644e-06	-1.50043537810442	0.000817943061568152	-0.045948587718571	1	0.0155366797412702	1
BRWD1	chr21	39184176	39321559	protein_coding	-1.78784621271994	1.9397458551867e-05	-1.6741344831154	2.89709671625717e-05	-1.38922273440394	0.0143149909089331	-0.109666207002093	1
PRDX5	chr11	64318088	64321811	protein_coding	1.78768818308977	0.00533888965287889	1.24088609710483	0.134645142051197	2.2130564014404	0.00502961448495052	0.466024703639468	1
GLA	chrX	101397803	101407925	protein_coding	1.78715033277669	2.58651881395553e-05	1.54824269478641	0.00155306461862222	1.350206583144	0.108167889863815	-0.167552824836783	1
C5orf34	chr5	43486701	43515145	protein_coding	1.78674220599283	8.3794003692356e-05	2.4462199967821	9.70202867238156e-09	2.33824021867186	2.69693854172677e-05	0.248959480178149	1
IGF2BP2	chr3	185643739	185825056	protein_coding	-1.78485669661158	0.000395876895174191	-0.539530631633222	0.454662303099621	0.0944997734563284	0.975858823450889	0.0327239458060137	1
USP13	chr3	179652755	179789401	protein_coding	-1.78401510412603	1.77272391266633e-05	-2.08469145607166	5.1499278301374e-06	-1.18498532313872	0.139584370505626	-0.051674195961336	1
SYT17	chr16	19167971	19268334	protein_coding	-1.78275515131499	0.062532342797877	-2.61455754328161	0.00609471067466189	-1.13843222709059	0.471994178371904	-0.271327082051948	1
SH3TC1	chr4	8182072	8241803	protein_coding	-1.78249966615837	0.000221752489416826	-2.36937863143397	5.91671090556395e-06	-1.63787176484775	0.0230275401631856	-0.159642460692644	1
RAB30	chr11	82973133	83071923	protein_coding	-1.78197565891908	0.000974136700115328	-1.36127443471535	0.0127892228037185	-1.31186955742231	0.118324155313698	-0.23170518733105	1
CCDC85C	chr14	99500180	99604026	protein_coding	-1.78154313951462	0.00035653694619817	-2.0615573880449	7.6215491266924e-05	-0.541130782227362	0.575990361370778	0.067468053388185	1
HELZ	chr17	67070438	67245989	protein_coding	-1.78113920533828	4.67246413534987e-06	-2.04276946907097	1.23816609492212e-06	-0.809962234180903	0.293458570599125	-0.105386601469038	1
SIK1	chr21	43414515	43427128	protein_coding	-1.78077168835778	1.26075496033281e-05	-1.64847243019168	0.000159657461044059	-1.25925399354609	0.23844980392901	-0.321337111037556	1
NFKB2	chr10	102394110	102402529	protein_coding	1.7804122568629	8.72258003613139e-06	1.41062148968518	0.00150047786240805	1.20704164363294	0.0605769204934306	0.367549899438574	1
EIF4A1	chr17	7572706	7579005	protein_coding	1.77926531005591	1.24890252376705e-05	1.41181967726943	0.00128517324071341	-0.573493835919905	0.561589719523772	0.0681758261859371	1
ADARB1	chr21	45073853	45226560	protein_coding	-1.7789308070534	9.23354488598807e-05	-1.67451862945445	0.00067677388425114	-0.44503979383578	0.685031390065315	0.135962308404917	1
RANBP3	chr19	5916139	5978142	protein_coding	-1.77775046967481	5.43818296572447e-06	-1.70636716504408	3.59916211972676e-05	-0.754968780536491	0.34927013908367	-0.027879957596935	1
SEPT7	chr7	35800932	35907105	protein_coding	-1.77678328833938	3.17209472084366e-05	-1.80302187799649	0.000117284770375534	-0.491477731638087	0.633659504075403	-0.354431587318827	1
CELSR3	chr3	48636469	48662915	protein_coding	1.77486196031681	1.4633548476568e-05	1.13188798955948	0.0123568224754728	0.573678355576939	0.58638643898036	0.132977650933615	1
SH3PXD2B	chr5	172325000	172454523	protein_coding	-1.77422373265204	7.02414621001293e-05	-1.8444366209281	0.00014161572792917	-0.263745774291689	0.852115180621745	-0.0608740427281583	1
PLEKHA8	chr7	30027404	30130483	protein_coding	-1.77416381067451	0.00503081196375852	-2.19922678972274	0.00172747261243402	-1.05943828412373	0.353852851925618	-0.261527010735531	1
STRN	chr2	36843640	36966472	protein_coding	-1.77300364544817	0.0032162847562172	-1.57320240052661	0.00830714904508074	-0.323410312229741	0.819424059516937	-0.190507477063932	1
SPOP	chr17	49598884	49678234	protein_coding	-1.77258990754999	0.00539504145414527	-2.02906885346253	0.00213468988793669	-1.36768818263528	0.16957530671046	0.0830917085183651	1
NFYC	chr1	40691648	40771603	protein_coding	-1.771786146016	6.99152761599007e-06	-1.19051671806198	0.0213474199607179	-0.561465496006772	0.56877776902207	0.00569483778352312	1
LRCH4	chr7	100574011	100586153	protein_coding	1.76976597645292	0.00204837302420973	1.77626781443586	0.00231833335763291	0.137923512883556	0.996420347239662	0.0226459963732752	1
ELK3	chr12	96194382	96269835	protein_coding	-1.76953935031504	0.0283345216141516	-2.4577203968952	0.00369766887041919	-0.502449454519259	0.744937513436127	-0.121011829440809	1
NOG	chr17	56593699	56595590	protein_coding	-1.76899801858903	0.00113596546424421	-1.96976242631713	0.000352429202812409	-1.82260602361569	0.00502961448495052	-0.00913929147028147	1
PRR5	chr22	44668547	44737681	protein_coding	-1.76883671096952	0.0014847501515089	-3.24705681420308	4.3275864549707e-07	-2.238808857574	0.0144910283789795	0.240812612977943	1
ARHGAP21	chr10	24583609	24723668	protein_coding	-1.76882853121919	7.35582025124502e-06	-1.62992799549048	8.50563555599354e-05	-0.731560016960855	0.359545143064665	-0.081898404305747	1
CLTCL1	chr22	19179473	19291716	protein_coding	-1.76830339613943	0.00637490307781675	-1.64010200461566	0.0343532665821461	-0.798787604861258	0.537788686890548	-0.0832931868578802	1
MXD1	chr2	69897688	69942945	protein_coding	1.76825739731935	1.58556174561282e-05	1.78696940785908	7.26148492183488e-05	0.24820071983833	0.901341512102996	-0.154417526655332	1
GABARAPL1	chr12	10212458	10223130	protein_coding	1.76726017012393	1.04290006097887e-05	2.77071653699654	1.12173909993573e-10	2.53820088410346	0.000268463001635234	0.0933486516124096	1
PHLPP2	chr16	71637835	71724701	protein_coding	-1.76670860568896	9.64873830687507e-06	-2.1045271072671	1.63577874775916e-06	-1.68041655966317	0.00449622506437268	0.0825635716015136	1
GSTM3	chr1	109733932	109741038	protein_coding	1.76502067422168	1.8747437315487e-05	1.72382182802922	0.000320901123565684	0.362090383868653	0.728638343067885	-0.352432430228923	1
RBM33	chr7	155644451	155781485	protein_coding	-1.76391695096368	6.9518719231207e-06	-1.79279798656002	1.32240118606581e-05	-0.936022601121918	0.158869749461731	-0.0949322899937205	1
CYFIP1	chr15	22867052	22981063	protein_coding	-1.76192929173482	0.00102371851426154	-1.47079774760045	0.00583983517094268	0.217081337722714	0.877249257503575	-0.0260146595109648	1
RLF	chr1	40161373	40240921	protein_coding	-1.75982681963023	1.14355171562242e-05	-1.59916291957076	0.000216315189803249	-0.933520628919938	0.19333181522669	0.123594768623163	1
USE1	chr19	17215346	17219829	protein_coding	1.75903391420285	9.15734011522949e-05	1.79958570794325	0.000153154349911315	-0.0944516906016534	1	0.111023450828211	1
STRBP	chr9	123109500	123268576	protein_coding	-1.75795120023872	0.00745986507221246	-1.67491859727217	0.0123024896625744	0.132323998109518	0.955680687776958	0.262200861009221	1
MPLKIP	chr7	40126023	40134659	protein_coding	1.75590440786138	2.7893995544545e-05	2.19165136994518	4.46062566448176e-07	1.49611797088199	0.0102774112007446	0.219856375790165	1
ANKRD36	chr2	97113496	97264521	protein_coding	-1.75558552527315	0.0012522860381719	-1.90102962609443	0.000861697783513658	-1.93455089982493	0.0174708805756051	-0.174125405317368	1
KIF15	chr3	44761717	44873376	protein_coding	-1.75442322920949	0.00456089071146509	-1.75073009634727	0.00468594085710091	-0.875045293027544	0.437866138261987	-0.129212667443421	1
SMAD2	chr18	47808957	47931146	protein_coding	-1.75324072436042	1.00822710700652e-05	-2.01901218944557	4.37944313612309e-07	-0.970929874228397	0.138082140375347	-0.166989025650997	1
C6orf106	chr6	34587288	34696859	protein_coding	-1.75320103128296	4.00070583191303e-05	-1.54638304191498	0.00038620350671638	-0.20864997247651	0.890788172306977	0.00156041418273691	1
WWP2	chr16	69762306	69941741	protein_coding	-1.7504437322455	0.000434086380627519	-1.52572167884239	0.00369655879738377	-0.438267924087299	0.702090601270512	0.158256751519518	1
MYO5A	chr15	52307283	52529050	protein_coding	-1.74916199857532	0.00517559387550794	-1.71088200799844	0.00680146782791223	-0.45596936937193	0.753030609435681	-0.296298284484824	1
SPPL3	chr12	120762510	120904371	protein_coding	-1.74869567375389	0.000136529567801205	-1.59987727089731	0.00137373502499368	-0.937000998765802	0.238580848027178	-0.13369013611458	1
PPAT	chr4	56393362	56435615	protein_coding	-1.74707060591808	0.000195702127234165	-1.61599063088101	0.000824186338510472	-1.24051285099129	0.0882103242051617	-0.132906606736467	1
CDS2	chr20	5126786	5197887	protein_coding	-1.7468342990421	0.000474001256149091	-1.58905530841841	0.00206599677665933	-0.884463015297705	0.34302992756471	-0.34346561331848	1
TSPAN14	chr10	80454166	80533123	protein_coding	-1.74663316923722	0.000857561896379417	-2.05840833172957	0.000154807407208981	-1.04382954635805	0.203484632758716	-0.109998139359463	1
ARHGAP12	chr10	31805404	31928876	protein_coding	-1.74530424707155	0.00565645497028065	-1.87782710228607	0.00569773795161782	-1.13303481583619	0.35673090070256	-0.0441951899828998	1
FARP2	chr2	241356243	241494841	protein_coding	-1.74529961433863	0.000230036199528318	-2.15042425833034	0.0001070669235214	-0.655522298821663	0.480997591724451	-0.277323548385301	1
DTX4	chr11	59171430	59208587	protein_coding	-1.74424143006439	0.0302761308487262	-2.10239716259488	0.00527051084180793	-1.61020663447804	0.178949982706821	0.177790487000647	1
ARHGAP11B	chr15	30624494	30772993	protein_coding	-1.74386900154156	0.0138919666632494	-1.78591866649599	0.00705277522648495	-1.711253616217	0.0761623135204144	-0.188557312329733	1
TCF7L2	chr10	112950250	113167678	protein_coding	-1.74353273513248	0.00069721754982882	-1.57339985236032	0.00506035754472099	-1.74709335390722	0.0167126563128731	0.13180894596954	1
INPP4A	chr2	98444854	98594390	protein_coding	-1.74297286318576	0.00820415852881473	-1.65480713355064	0.0230352404761804	-0.928113507434083	0.315301629036457	-0.0768770344042816	1
ELOVL6	chr4	110045846	110199199	protein_coding	-1.7419198871391	0.0111410583815423	-1.8909520642508	0.00608301964801699	-1.05130851880045	0.355802198802833	-0.102852417587828	1
GAL	chr11	68683779	68691175	protein_coding	1.74024140231068	0.00512192383880117	1.07056906927519	0.217645943620976	1.34584539790836	0.334339476238225	-0.960119992231607	1
HSPA5	chr9	125234853	125241330	protein_coding	1.73983189722803	1.87027377838275e-05	1.79299909140705	0.000150354907372799	0.82225565809956	0.27806149656422	0.0865522373869739	1
MFSD11	chr17	76735865	76781449	protein_coding	1.73788246694672	0.00154624366866078	1.65072887839191	0.00219295858371272	0.955457566449204	0.269512221190686	0.193153791997941	1
GIGYF2	chr2	232697299	232860575	protein_coding	-1.73738212147556	1.58220243532067e-05	-1.5767095912442	0.000216699044971707	-1.02328780259363	0.134284884742522	-0.143927366411054	1
KIAA1958	chr9	112486847	112669397	protein_coding	-1.7369684802568	0.00899239082322432	-1.8397562666017	0.00812652673011524	-0.856426852325282	0.454117658118389	-0.242413735416677	1
ZNF420	chr19	37007857	37130314	protein_coding	-1.73663850678636	0.185195604705854	-3.25220481150368	0.0092464886375771	-2.81501330464631	0.135912665255197	-0.344306189702498	1
NUDCD2	chr5	163446526	163460140	protein_coding	1.73550220731669	6.25156378253654e-05	1.68377733491468	0.000208295406775663	1.146105964909	0.228623955576159	0.420718450255808	1
LRRN2	chr1	204617170	204685733	protein_coding	-1.73543062706967	0.0172422532639477	-2.01322097248761	0.00377179690663971	-0.705666871381501	0.573676762900726	0.0383904688508846	1
PRR13	chr12	53441605	53446645	protein_coding	1.73492708914405	1.58183132416861e-05	1.10716938122686	0.015522652348351	0.30073823939493	0.805013303903822	-0.0118417944899532	1
GTF3C1	chr16	27459555	27549913	protein_coding	-1.73426248099107	1.79551204089067e-05	-1.57790633816736	0.000189008692377249	-0.382586966843859	0.724206390125282	0.0315508409816288	1
REV3L	chr6	111299028	111483715	protein_coding	-1.73396800315755	4.11057620354091e-05	-1.74604088315321	6.74831749515436e-05	-1.41335627100395	0.0268109017088741	-0.153926409922414	1
SPATA5	chr4	122923074	123319450	protein_coding	-1.73395803939601	0.000460305639580076	-1.61337580553659	0.000857290212377878	-1.44219774830054	0.048100428700943	-0.231636293241311	1
ZNF703	chr8	37695751	37700021	protein_coding	1.73363299451307	1.80838512815111e-05	1.78334806775134	1.54232622519222e-05	-0.259369387865088	0.856916992408391	0.231202251990159	1
VGLL4	chr3	11556070	11771350	protein_coding	-1.73077808633249	5.79913925156226e-05	-1.49990230231743	0.00124236454763987	-1.14236759132816	0.124787328018364	0.0462859151005962	1
ELL	chr19	18442663	18522127	protein_coding	-1.72999692167574	0.00297330617808609	-1.46196043279223	0.0131812299689763	-0.198256209681984	0.905818930798135	-0.140562628454324	1
PPM1L	chr3	160755602	161078907	protein_coding	-1.72984997553444	2.24541064121743e-05	-2.05448018013495	2.9474647448231e-06	-1.04322938952895	0.129873457883402	-0.0559177173030622	1
VPS13A	chr9	77177353	77421541	protein_coding	-1.72854952279448	6.04581080104601e-05	-1.71089659621319	0.000239076561033893	-0.672837268681348	0.501727722474274	-0.22193347639119	1
UBXN7	chr3	196347662	196432474	protein_coding	-1.72847667140326	7.305656304533e-05	-1.98506949355199	2.37635879369887e-05	-0.882472300723359	0.302195286893083	-0.0243451298495899	1
CFL1	chr11	65823022	65862026	protein_coding	1.72822568017802	5.29885265440446e-05	1.59682914964454	0.000465461132251448	1.24252843230695	0.0555062735276327	0.146739778455655	1
ANKRD28	chr3	15667236	15859771	protein_coding	-1.72583873655136	1.28013572827808e-05	-0.643161776310998	0.210054959147212	-0.205435833448123	0.904205356157538	-0.0582586241446154	1
MAP4	chr3	47850690	48089272	protein_coding	-1.72557406852646	3.65461404992137e-05	-1.37950118476832	0.00198733227058943	-0.215406717517548	0.87381463205144	-0.0953446371165725	1
STK19	chr6	31971091	31982821	protein_coding	1.72436007203186	0.00281731014233272	1.34105546136017	0.0568658606213212	1.10433463366199	0.420957406222869	0.37882303059218	1
XPO6	chr16	28097979	28211920	protein_coding	-1.72332047299264	1.80088890434572e-05	-1.38712527841218	0.00105424077869827	-0.475491171240017	0.647163630498109	-0.00530448236950831	1
LINC01125	chr2	97664217	97703064	protein_coding	1.72322478339425	0.00248215337257053	1.75647997460176	0.00107203305048699	-0.787575962970062	0.743709785615979	0.0362606609776014	1
WDFY3	chr4	84669610	84966391	protein_coding	-1.7217083833373	0.00281380693353697	-2.57135951589835	1.54613756219396e-05	-0.891926006813273	0.45239143274535	-0.0621558786936462	1
BIN1	chr2	127048027	127107355	protein_coding	-1.72072485436555	2.34005692287771e-05	-2.12094902822072	2.28886102756708e-07	-1.05166672947559	0.132050331768243	0.0511605748925001	1
INSR	chr19	7112255	7294034	protein_coding	-1.71946496534728	6.97299676057474e-05	-1.5946386392084	0.00038952402064719	-0.598798513501387	0.511433868421783	-0.165234593976565	1
RPL39	chrX	119786504	119791643	protein_coding	1.71914091036102	2.92161879728611e-05	1.93393820305444	7.0453670587126e-06	1.3146800672672	0.0300790196619336	0.349569407967188	1
BTBD7	chr14	93237550	93333092	protein_coding	-1.71888580533241	0.00150412592834872	-2.42381242994413	0.000376515825474736	-1.40884063178554	0.0907623673850623	-0.0132153912925158	1
ANKRD11	chr16	89267627	89490561	protein_coding	-1.71874874653615	1.20711164539894e-05	-1.39506584193346	0.000899474457678656	-0.306249083206471	0.76278452444607	0.0344613673556312	1
SNX13	chr7	17790761	17940501	protein_coding	-1.71722425640102	1.93627403170739e-05	-1.65728340388826	0.000130853518787837	-1.4471570491625	0.0193194557970053	-0.211241781023828	1
ST7L	chr1	112523518	112620825	protein_coding	1.71536943605427	1.79551204089067e-05	1.54125234191689	0.000165136564509325	0.890639139114924	0.300188839188272	0.0615827137249692	1
BEGAIN	chr14	100537147	100587413	protein_coding	-1.71528668963533	8.31171649331871e-05	-2.13175210152261	1.04412897246168e-05	-1.60803319442786	0.0108915943964158	-7.93033134943944e-05	1
POLA1	chrX	24693919	24996986	protein_coding	-1.71517270159352	6.19288620154436e-05	-1.42207247765657	0.00221862128833798	-0.517980623801846	0.58638643898036	0.0126523516589538	1
RPS20	chr8	56067295	56074581	protein_coding	1.71503365364361	1.12585513279466e-05	2.04461374800247	1.0584770379196e-06	1.94369697630603	0.000109563735739641	0.0173194344521468	1
DENND5A	chr11	9138825	9265390	protein_coding	-1.71497328365499	2.91590655215729e-05	-2.20843493583232	6.2609247375239e-07	-0.640528273172585	0.486348476276348	0.191300730638091	1
LPCAT1	chr5	1456480	1523977	protein_coding	-1.71457937406484	1.62652047240661e-05	-2.23263663302346	4.31699419347575e-08	-1.01581321349199	0.190082508061563	0.0465836226811124	1
CAMSAP2	chr1	200739558	200860704	protein_coding	-1.71441705109437	1.75054665100367e-05	-1.74969818589295	2.02960207433637e-05	-1.1199260622824	0.121508898243019	-0.0559816212982211	1
GAPVD1	chr9	125261794	125367207	protein_coding	-1.71416279433817	2.47402933578362e-05	-1.66133397447799	8.02773493354239e-05	-0.383556179978616	0.704632529006225	-0.0262509858554771	1
TAF4	chr20	61953469	62065810	protein_coding	-1.71363414825477	0.000600778774993847	-1.79154317186003	0.000899474457678656	-1.44423055843919	0.0604320113804764	0.0468758319891586	1
DMXL1	chr5	119037772	119249138	protein_coding	-1.71361487829385	0.000176817151785266	-1.51070385770757	0.00140970686433004	-0.817506662083616	0.314017344325474	0.0191849986382304	1
SRSF6	chr20	43457928	43464247	protein_coding	1.71357226222038	3.27891879015946e-05	1.8905216199068	1.24726105311741e-05	0.440886364635477	0.637357172117758	0.0132162267339225	1
TRAPPC12	chr2	3379675	3485094	protein_coding	-1.71242567889958	1.60435629809392e-05	-1.82929354237253	1.12353676454595e-05	-1.68396565691564	0.00327047847773177	-0.173501253365678	1
DGKD	chr2	233354507	233472104	protein_coding	-1.71053917616653	0.000105606971576764	-1.68061931759023	0.000132946910815017	-0.666290259250603	0.441986472280912	0.235884840345867	1
EXPH5	chr11	108505431	108593738	protein_coding	-1.71048536161003	0.0158260483900587	-2.41602659991498	0.00071601415856651	-1.62799307431514	0.115785779660864	-0.0113523947271817	1
FBXL12	chr19	9810267	9827816	protein_coding	1.70929918523824	0.000249938181379769	1.19547935070756	0.0182366323009877	0.0244653154596857	1	0.182511460531062	1
MTRNR2L8	chr11	10507887	10509189	protein_coding	1.70751661764843	0.000127494244246572	1.42448872501698	0.00222358786323841	3.04455107802175	1.24936209453847e-08	-0.268752620888587	1
FOXJ3	chr1	42176539	42335877	protein_coding	-1.70708327411717	6.53276521314547e-05	-1.92557268741341	5.40414986465156e-06	-0.867902301317178	0.26243117207564	-0.0433182045794922	1
PXDN	chr2	1631887	1744852	protein_coding	-1.70556087995462	5.89901364764714e-05	-1.40989710643673	0.0020291362380296	-0.0142034000549631	1	-0.0861893822254089	1
BIRC6	chr2	32357028	32618899	protein_coding	-1.70437577717567	0.000168134598922415	-1.66627140482593	0.000439318682335987	-0.290651794065162	0.812435022614692	-0.158083999641496	1
RNF19B	chr1	32936445	32964685	protein_coding	1.70342365402767	0.000140648823083556	1.53914713685873	0.00273833553633566	0.0682334916100807	1	0.0383099965409428	1
ANXA11	chr10	80150889	80205572	protein_coding	-1.70062794895256	3.95687206460286e-05	-1.8198086389235	1.69499217264923e-05	-0.35904102159884	0.752726899228054	-0.0861077297035236	1
NIPBL	chr5	36876759	37066413	protein_coding	-1.7001091855549	1.57219119636432e-05	-1.72197153350505	7.04335365677605e-05	-0.589827801945438	0.492089863533626	-0.176096077150138	1
TXNDC17	chr17	6640758	6644541	protein_coding	1.69792977432283	4.23594615543341e-05	1.65598576511203	6.01074183075437e-05	1.00810824649575	0.350482958701516	0.0945647467416948	1
ATRN	chr20	3471040	3651122	protein_coding	-1.69723667682407	0.00402355259553307	-1.79181253500426	0.0026210037633926	-0.497336669842051	0.684316153146377	-0.17656167793035	1
PRRC2B	chr9	131394093	131500197	protein_coding	-1.69689706894557	6.94629140595843e-05	-1.68604371143456	9.51053533476936e-05	-0.499469949876803	0.601688161664249	0.053916376700959	1
ATP9A	chr20	51596514	51768634	protein_coding	-1.69667130944174	0.000414751132882272	-1.85516903402344	0.000220243829418671	-0.178493963242376	0.915911667908331	0.0976618820747554	1
IDE	chr10	92451684	92574076	protein_coding	-1.69634091120936	0.000302367866095354	-1.64246207130872	0.00117476749828073	-0.26128512475523	0.845717032276432	0.0577847134041839	1
CAMK1D	chr10	12349482	12835545	protein_coding	-1.69480820149777	0.00260502876685581	-2.14021013190992	6.74831749515436e-05	-1.4324102117199	0.0688184970191559	-0.165403379646897	1
CALR	chr19	12938578	12944489	protein_coding	1.69283789882929	1.72254408710554e-05	1.21196551780691	0.0048303573350155	0.9873402536282	0.134284884742522	0.00830219781067222	1
ZNF830	chr17	34961530	34963775	protein_coding	1.69150219248442	2.69864176084357e-05	1.99674673640454	1.3893471274433e-06	1.18702271758804	0.0865621610466363	0.326451265855228	1
AMER1	chrX	64185117	64205744	protein_coding	-1.69076953225912	0.000134574001252561	-2.24483100045032	7.77537159806669e-07	-1.92383790779244	0.00169932565452921	-0.0278054580457024	1
VAPB	chr20	58389122	58451101	protein_coding	-1.69015603828634	3.37612682054647e-05	-1.74349819702822	4.20550288344589e-05	-1.44202716654628	0.0162365633318512	0.047792570871733	1
AP2A2	chr11	924894	1012245	protein_coding	-1.68973892587659	0.000546454318092912	-1.48795355132764	0.00347997426603208	-0.738381322497587	0.443304515931486	-0.0831585510840688	1
USP32	chr17	60179094	60422470	protein_coding	-1.68860282212178	0.00279609099529469	-1.95889051523374	0.0008526030333465	-0.720424162559053	0.520867049325899	0.148212420035144	1
SNTB2	chr16	69187129	69309052	protein_coding	-1.68844072760156	1.70258945424266e-05	-1.76007792597088	3.85227233518675e-05	-0.952353994152861	0.18788777662078	0.0502548397155391	1
OCEL1	chr19	17226204	17229219	protein_coding	1.68728162069978	0.00316395726783593	1.01988898243988	0.172905663698766	0.0872375285135479	1	0.178629531768031	1
LGR4	chr11	27365961	27472775	protein_coding	-1.68721191611062	4.38371359839121e-05	-1.00701570489705	0.0336451826875744	-0.875471162467647	0.231546387466755	-0.165298969823627	1
UPP1	chr7	48088628	48108733	protein_coding	1.68660874509072	9.94501913347073e-05	1.80726458044839	6.50093919536686e-05	0.00647861660177386	1	0.173836051683397	1
FYN	chr6	111660332	111873452	protein_coding	-1.68432439177673	2.03627752602556e-05	-1.32964633879678	0.00278937539132253	-0.732888263403796	0.336533500712521	-0.126436052839134	1
SELENBP1	chr1	151364302	151372733	protein_coding	1.6838355785639	0.000149789538635159	1.01718886520589	0.0586050809803014	0.125030022676825	0.963299169904411	0.0236340894703741	1
SLC16A5	chr17	75087727	75106162	protein_coding	1.68359087984341	0.00692749100896402	0.731361131767943	0.456996969841573	0.00273061645944878	1	0.392564072263689	1
ITPK1	chr14	92936914	93116320	protein_coding	-1.68256007993795	0.000573210426159916	-1.8002800357865	0.000394511564298389	-0.406331299273257	0.744937513436127	0.154187453457165	1
DUSP4	chr8	29333064	29350668	protein_coding	1.6823923982206	0.000412415466547168	2.0980898679031	6.91752776055072e-06	1.98178642749267	0.0150335612343614	-0.136402340354564	1
FAM73A	chr1	77779624	77879539	protein_coding	-1.68165498632346	0.00052796510604263	-1.55385308667127	0.000737555582029645	-0.924839893225983	0.277798115084144	-0.166106047050038	1
PUM2	chr2	20248691	20352234	protein_coding	-1.68161428879672	4.12231553195357e-05	-1.66408677049411	7.90464240921906e-05	-0.295361677290116	0.787084933155385	-0.0433967569831667	1
PASD1	chrX	151563622	151676739	protein_coding	-1.68154113567678	0.00312390835321235	-1.68201534343136	0.00518203235736633	-0.696284416068848	0.528023005407741	-0.237652010438857	1
SMG7	chr1	183472216	183598246	protein_coding	-1.68139090384612	2.72329791756523e-05	-1.36872979233056	0.0016690156230673	-0.240209859134754	0.840946694164147	-0.0392138615104795	1
SLC25A29	chr14	100291111	100306547	protein_coding	-1.68096372890921	0.000452088575689567	-2.36967344374543	0.000414040889802493	-1.91460631450589	0.0126523750875364	0.118726239574906	1
ZNF596	chr8	232137	247342	protein_coding	1.68054192597493	0.0243124845307727	1.95174763477686	0.00356436991683961	1.85532417968325	0.035820985464077	-0.0879079816420096	1
TMEM150A	chr2	85598548	85603196	protein_coding	1.6802070022133	7.19468768490161e-05	1.47295250767917	0.00274518486964111	0.418489804662619	0.825491409928994	0.10118721069827	1
GPANK1	chr6	31661229	31666283	protein_coding	1.68016063421361	0.000109738944799256	1.30186068655271	0.00490088532926013	1.06332535636274	0.169043942752367	0.34325260515942	1
KIF24	chr9	34252381	34311371	protein_coding	-1.67924676165158	0.00687349869709232	-2.12996573046265	0.00308297103746744	-1.18607572194738	0.273195867652635	0.104751326086247	1
EIF1B	chr3	40309684	40312424	protein_coding	1.67916089898321	0.00127941164487973	1.94574717756521	9.74046188853984e-05	1.32555078142744	0.198517673764733	0.0372752536141071	1
GALNT2	chr1	230057990	230282124	protein_coding	-1.67904682297852	2.85635423657245e-05	-1.20605691519752	0.00562586940761614	0.0495984960779832	1	-0.0189314875024077	1
OSBPL10	chr3	31657890	32077580	protein_coding	-1.67902667105628	0.000240644941667337	-2.53198764290301	1.6033300262982e-08	-1.20033097658675	0.0736094492598809	-0.0432887022933318	1
ZHX3	chr20	41178448	41317672	protein_coding	-1.67897248255283	0.000743141723106335	-2.00646435173261	0.000292357789333051	-0.972074401817728	0.245514627285864	0.067646790461645	1
INO80	chr15	40978880	41116354	protein_coding	-1.67849927353148	0.000151293849381231	-2.01879935155031	2.67858994184228e-06	-0.927061895881647	0.207530015313664	0.0927942665424348	1
CCDC6	chr10	59788763	59906656	protein_coding	-1.67835974465775	3.99459529417613e-05	-1.63422544541236	0.000123758294247407	-0.49941975047405	0.640650184711288	-0.0430919485930738	1
NAV2	chr11	19350724	20121598	protein_coding	-1.67820270976683	0.000601396231720995	-1.34395374084999	0.0163707541329515	-0.49770028013438	0.637374839796706	-0.0987969422021771	1
BRD2	chr6	32968660	32981505	protein_coding	1.67813828642354	0.000134579349443725	1.57037596181827	0.000574775630438205	-0.208431177058066	0.868267517441281	0.0482014541295499	1
CRIM1	chr2	36355926	36551135	protein_coding	-1.67764378828282	1.85656661190671e-05	-0.872217826165996	0.0590208130069404	-0.738088149431328	0.335643552437421	0.0244882559363713	1
MLLT4	chr6	167826922	167972023	protein_coding	-1.67548796449355	0.000220351052634463	-1.89090489237727	0.000123053106315093	-0.652731789092022	0.474100406971562	0.00102090411457262	1
HIPK3	chr11	33256672	33357023	protein_coding	-1.67439099166156	5.25286665543193e-05	-1.59187197275666	0.000233775432017589	-0.842840860988123	0.302195286893083	-0.153714557423216	1
CPS1	chr2	210477682	210679107	protein_coding	-1.67422538017414	1.85656661190671e-05	-1.43638101082019	0.000513813877716712	-0.281499580490663	0.793147668288161	-0.133083986025379	1
ERBIN	chr5	65926475	66082549	protein_coding	-1.67411148856859	4.89330971214109e-05	-1.28788163566895	0.00391209256301507	-0.422730692347439	0.693687398523557	-0.0943696322144537	1
FAM13A	chr4	88725955	89111398	protein_coding	-1.67369303056128	0.00671873108843318	-2.00094511185092	0.00182041706757903	-1.57473691177332	0.0993660350769861	-0.388203931773886	1
LMTK2	chr7	98106885	98209633	protein_coding	-1.67270032589325	3.66718887806298e-05	-1.75971743646183	4.78271741781863e-05	-0.658530527111489	0.452549038818083	0.104284734194631	1
TRRAP	chr7	98877933	99013243	protein_coding	-1.67188286229177	7.5276918852248e-05	-1.80423685690816	3.28583563563167e-05	-0.485598291202536	0.621831952987218	-0.00348082667731745	1
CYB561A3	chr11	61348745	61362299	protein_coding	1.67145332684135	0.000295636604294309	1.39476853618653	0.00448731201547245	-0.722862103450544	0.462866480730977	0.0972504330462421	1
SEPHS2	chr16	30443631	30446181	protein_coding	1.66977635983266	3.03378237266264e-05	1.61346830715828	6.12449344328796e-05	-0.600528963145123	0.491212517762861	0.153815906947109	1
TNK1	chr17	7380534	7389774	protein_coding	1.66829230614552	0.00014844865602096	1.12009980067012	0.0344465285793135	-0.652984203145852	0.706328477369055	-0.0298404394752748	1
WSB1	chr17	27294076	27315926	protein_coding	1.66783547261374	3.94698161974428e-05	1.55957517435003	0.000304674086061284	-0.297454526215652	0.845714218496075	0.0873274330327558	1
LAP3	chr4	17577192	17607972	protein_coding	1.66742890657582	0.00151354890014172	1.74467273229431	0.00038620350671638	0.563126320368557	0.730541880036248	0.178101151794604	1
DCAF11	chr14	24114195	24125242	protein_coding	1.66658420004279	0.00149786035992758	2.01022762143731	7.45716741870687e-05	1.52258174261442	0.0515763254332859	0.589609196439886	1
ELAVL1	chr19	7958579	8005659	protein_coding	-1.66625688356992	5.66296351489785e-05	-1.47195094668038	0.000617287541033631	-0.362600090700733	0.735158378471064	0.00534537164655288	1
DNM2	chr19	10718079	10833488	protein_coding	-1.66600551053233	0.000115047244595137	-1.7017689442473	8.01261027388102e-05	-0.726088213855369	0.394699410051095	0.0406953236860421	1
SEPSECS	chr4	25120014	25160442	protein_coding	1.66590195302098	0.0904641280287708	2.30468115248168	0.00141254599161257	1.05442345638076	0.625279417178959	0.526014794633221	1
SLC7A1	chr13	29509410	29595688	protein_coding	-1.66574985735184	3.50192443856952e-05	-1.73531433385591	4.64114434744516e-05	-0.347037181975034	0.744937513436127	0.0242168532904205	1
SLC37A3	chr7	140293693	140404433	protein_coding	-1.66567422724951	0.00140236601095617	-1.70214280207399	0.000927926647207368	-0.560875519087809	0.589599054007079	0.0530729255879094	1
RABGAP1L	chr1	174159410	174995308	protein_coding	-1.66555657361811	0.000962632466234227	-1.62128430177008	0.0070340915584466	-1.3594224095901	0.0355149709597596	-0.129951329841269	1
AFF1	chr4	86935002	87141054	protein_coding	-1.66470859676407	6.39723732575886e-05	-1.21787296898607	0.00681544154550023	-0.210028128451599	0.876472040497488	-0.0487984204664266	1
UBR5	chr8	102253012	102412841	protein_coding	-1.66434125724894	4.66605170486429e-05	-1.71479458896707	4.91178175116893e-05	-0.481716570996706	0.622400683534051	0.0112532990580998	1
KIAA1191	chr5	176346061	176361968	protein_coding	1.6642332733406	7.12380377080712e-05	1.43796001131272	0.00199059812341597	0.419185385754692	0.682319939508744	0.0770344523814247	1
ASAP2	chr2	9206765	9405683	protein_coding	-1.66308266179772	0.00267376951984391	-1.34048580653285	0.0213843488170091	-0.842247380690148	0.4368870225075	-0.0374943804903671	1
JADE1	chr4	128809623	128875224	protein_coding	-1.6615646854614	0.000187632531584003	-1.89586859659732	1.10577591715689e-05	-1.35502046533604	0.0306786237335696	-0.17731330015616	1
MACF1	chr1	39081316	39487177	protein_coding	-1.6602203820864	2.69335613202119e-05	-1.93166941331642	1.19695410698147e-06	-1.04598970895272	0.119643500857737	0.024255002834572	1
CDC42BPB	chr14	102932379	103057462	protein_coding	-1.65935566797282	0.000334818564475363	-1.37647827704418	0.00333662786624506	-0.254979221726495	0.844106855539261	0.0980300750117832	1
MFHAS1	chr8	8783354	8893645	protein_coding	-1.65908185783212	2.40980494190102e-05	-1.70623593929445	7.72678165940107e-05	-1.41210056089967	0.0259308850015091	0.234470624559031	1
GATAD2B	chr1	153789030	153923360	protein_coding	-1.65896226075787	4.38371359839121e-05	-1.79907394026978	2.41105246838687e-05	-0.516127762212633	0.594242758766989	-0.0177212875961095	1
EPB41L1	chr20	36091504	36232799	protein_coding	-1.6574279592635	6.36937254290393e-05	-1.86839096130929	7.49390500394669e-05	-0.424807839271677	0.702033509901604	-0.14030941888935	1
DCAF1	chr3	51395867	51500002	protein_coding	-1.65730560213182	9.14504752694621e-05	-1.84609277443095	2.11937590324665e-05	-0.418346283957359	0.685031390065315	0.0758719447348111	1
ENAH	chr1	225486835	225653142	protein_coding	-1.65710873950223	2.47402933578362e-05	-1.24230306341598	0.00486662701306456	-0.164689508515296	0.919656581966225	-0.0561001854596205	1
FOCAD	chr9	20658309	20995955	protein_coding	-1.65699787250342	0.00839322492581675	-1.42311012192928	0.0231311666402504	-0.241855875210299	0.88932161724497	-0.154882093392787	1
PTPN12	chr7	77537275	77640071	protein_coding	-1.65668481419782	0.00319440926380043	-1.89673138474922	0.00147475944907786	-0.704112824000906	0.546126877097197	-0.122428734737174	1
DGCR2	chr22	19036282	19122454	protein_coding	-1.6548414681229	0.000218936791863488	-1.77812340928636	0.000189205352993831	-0.57429706388075	0.561829055026414	0.188572502451394	1
AHCTF1	chr1	246839098	246931978	protein_coding	-1.6536545415922	5.38916583442115e-05	-1.32939734355775	0.00171093034351637	-0.607314597988421	0.460645763960623	-0.0285131539574859	1
BRAF	chr7	140719327	140924764	protein_coding	-1.65340161768494	0.00027971111048261	-1.86415827381088	6.50811921649204e-05	-0.864675354838989	0.290343807540369	0.0717430026425592	1
PHC3	chr3	170086732	170181749	protein_coding	-1.65256974711502	3.20723007999682e-05	-1.39459647666089	0.000942587521713568	-1.25852701486695	0.0523594207074143	-0.0578432940478934	1
CHMP2A	chr19	58551566	58555124	protein_coding	1.65204927037542	3.83921402336822e-05	1.55635285951341	0.000362407977923572	1.80639377796484	0.00100464166487687	-0.0550809144300065	1
PGS1	chr17	78378640	78425114	protein_coding	-1.65125441463831	1.90210346038497e-05	-1.39553354742303	0.00152028661585475	-0.801911757981861	0.296574260641586	-0.0919018821245764	1
GATAD2A	chr19	19385826	19508931	protein_coding	-1.65110389178014	3.33829160334309e-05	-1.40986670864688	0.000669836247739345	-0.26812411526519	0.815026964375321	0.0458979216888298	1
FAM102B	chr1	108560089	108644900	protein_coding	-1.64970536606495	0.000545298881891567	-1.55280588294222	0.000698911741065209	-0.764918515497399	0.371320414104612	-0.0488641522853502	1
FAM222A	chr12	109714228	109770507	protein_coding	1.64961805940064	0.000119981359254055	1.60206496393917	0.000181215470069427	-0.421375022059692	0.782302771863323	0.211637437791008	1
VPS13D	chr1	12230067	12512047	protein_coding	-1.64939798299564	0.000105606971576764	-2.30640755775211	9.29059580602407e-08	-1.23675859832647	0.0730861854374401	0.114041979044338	1
SH2D4A	chr8	19313617	19396218	protein_coding	-1.64795390972922	3.77566444632899e-05	-1.63948831892198	0.000122929318874376	-0.752089252214441	0.359011544486781	-0.0908624209212524	1
TLK2	chr17	62458658	62615481	protein_coding	-1.64784904113062	0.000349753061281481	-1.77686691785499	8.77989711720419e-05	-1.18538386600514	0.0709668445431985	0.0700691461164012	1
INSIG1	chr7	155297776	155310235	protein_coding	1.6458799640276	3.19607393077571e-05	0.621734377543991	0.223904378189348	0.534046517015549	0.573345478482019	-0.197121765699591	1
FAR1	chr11	13668670	13732346	protein_coding	-1.64538467209355	0.00222904584821134	-1.26215321439371	0.0240829070738268	0.0439348753054981	1	0.0514111315933182	1
ZNF181	chr19	34734155	34745378	protein_coding	1.64461204539147	0.000490985427374459	2.16604759750948	6.7089996470411e-06	0.697143937599276	0.589998170998612	-0.0819844780785711	1
INTS6	chr13	51354077	51454264	protein_coding	1.64405908767223	0.000251165405278509	1.53077290742664	0.000647735116957218	-0.844420266226011	0.256375561626737	-0.134580973488312	1
HIC2	chr22	21417404	21451463	protein_coding	-1.64385145221421	0.00169418833224993	-1.91762665779168	0.000220958184430163	-1.58502135321157	0.0371562495548351	0.0405202829594837	1
ACVR2B	chr3	38453851	38493142	protein_coding	-1.64361272919828	0.000485738954772879	-2.00498377157222	8.6928585916677e-05	-0.970232936457005	0.249540482144581	-0.0835176678095481	1
ADNP	chr20	50888919	50931240	protein_coding	-1.64358541940976	8.06707022119459e-05	-1.63235603430536	7.05317264219743e-05	-0.465970802692477	0.613538987802065	-0.191314414041127	1
ZDHHC8	chr22	20129456	20148007	protein_coding	-1.64333936487459	0.00218065781725089	-1.67469686509577	0.00248412961410768	-0.527654229707876	0.621939524536054	-0.221257373054652	1
HMGB2	chr4	173331695	173335125	protein_coding	1.64230204113582	4.01029057949909e-05	1.86992701690062	3.32940698328812e-06	0.283571528380142	0.815705266134485	-0.147692948084083	1
PHTF2	chr7	77798792	77957503	protein_coding	-1.64066903705665	0.0352668812906437	-2.0393788450106	0.0092996553354985	-0.424036123074689	0.805778880696089	-0.0536441673992666	1
EXOC2	chr6	485133	693111	protein_coding	-1.63984383228416	0.000683559389682956	-1.99722466863695	8.67043734332502e-05	-0.861352172267589	0.322352771894873	-0.26374809538308	1
HPCAL1	chr2	10302889	10427617	protein_coding	-1.63940205894664	0.000334818564475363	-2.07815101475779	2.12105361537468e-05	-1.41851801612744	0.0528654466461078	0.0133676172725068	1
RANBP17	chr5	170861870	171300015	protein_coding	-1.63938442769012	0.0354957539860534	-2.31672741333878	0.00264938830434188	-1.6680780011447	0.161831428050308	0.0465426674739344	1
MPDU1	chr17	7583529	7592789	protein_coding	1.63867880322753	0.000156004318040103	1.87884787107382	1.54232622519222e-05	0.983530858880927	0.143200844753747	0.19474875742693	1
STMN1	chr1	25884181	25906991	protein_coding	1.63788773481801	6.23176014608986e-05	1.56372844400467	0.000260515161499274	0.239140327814939	0.838858610722923	0.02832577781245	1
EYA3	chr1	27970344	28088696	protein_coding	-1.63788014941935	0.00570676887592742	-1.62155530945933	0.00831647799757686	-0.483167563913279	0.688949745386021	-0.141182661335418	1
MED29	chr19	39391303	39400637	protein_coding	1.63713698104748	9.3090729948513e-05	1.18192237319012	0.0143183511272817	0.349114281676126	0.758405538769928	-0.138372687579103	1
SRGAP2B	chr1	144887265	145095528	protein_coding	-1.63695310989485	0.00591422653844536	-0.770590808304444	0.452438097602136	-1.44124920324223	0.15104474620329	-0.0712731895186084	1
XBP1	chr22	28794555	28800597	protein_coding	1.63616792347591	0.000189703815995525	1.92921855055292	6.00762516004222e-05	0.883657386134171	0.210811807794701	0.0182448989962044	1
ATAD2B	chr2	23748664	23927114	protein_coding	-1.63595489844159	0.00100943915798328	-1.41026833970984	0.00815321366672636	-1.27097258191845	0.106723262521408	0.020217634557838	1
PTGFRN	chr1	116910057	116990358	protein_coding	-1.63573123872905	6.42022642193174e-05	-1.67213139494584	7.50652028739547e-05	-0.177639746969198	0.906865099579244	-0.0155363232227933	1
DUSP8	chr11	1554044	1571920	protein_coding	1.63509842828024	0.000125395332248478	1.19675511982267	0.0224526308805557	2.09020417933699	0.00805985288704868	0.247196476172698	1
ARMC5	chr16	31458080	31467166	protein_coding	1.63433107294265	8.3794003692356e-05	1.60007639587276	0.000671728165877374	0.607195521586144	0.578451848529241	0.336070580342355	1
MPHOSPH9	chr12	123152320	123244014	protein_coding	-1.63403198192331	7.83448610068357e-05	-1.46555310863147	0.000801900918807779	-0.781293879147745	0.403794811295355	-0.0392411462418489	1
ICE1	chr5	5420664	5490234	protein_coding	-1.63388667134305	2.62433410186807e-05	-1.45582323428655	0.000394021020536632	-0.76980352956677	0.290343807540369	-0.207616813841758	1
RAB11FIP5	chr2	73073382	73156721	protein_coding	-1.63325170859075	0.000173474891852271	-1.98686242482282	1.27737094547309e-05	-1.15264700809562	0.133805548549675	0.0211021593204718	1
ZCCHC8	chr12	122471600	122501073	protein_coding	1.63321546808842	6.84939701529793e-05	1.99554980995768	2.54853168848946e-06	2.03192721458799	5.82243783148563e-05	0.126541797885564	1
MFSD14C	chr9	96897917	97013708	protein_coding	-1.63204819116517	0.00200586787462248	-1.48303189303438	0.003899957421507	-1.43488476304821	0.062393048536981	-0.112094683678269	1
ODC1	chr2	10439968	10448504	protein_coding	1.63184932195738	2.80529824164405e-05	1.33845205762981	0.00115386959429518	0.712562282887275	0.363294024655098	0.0213639928563517	1
TMTC1	chr12	29500840	29784759	protein_coding	-1.6309241914532	0.0026279733631016	-1.56361177605554	0.00553114407859584	-1.24201110337004	0.162058285943725	-0.105761399219135	1
DSTYK	chr1	205142505	205211566	protein_coding	-1.63033056941743	0.000514706231178748	-1.67278247157095	0.00111743294821892	-1.36086363178946	0.0946030766909119	0.179798877892867	1
SNAI2	chr8	48917690	48921740	protein_coding	1.62846694249769	5.00994288742963e-05	1.99858505448241	2.31309229827133e-06	-0.611267367058664	0.693687398523557	-0.072744265634756	1
TANGO2	chr22	20017014	20065926	protein_coding	-1.62720083090254	0.0221267317057003	-2.14646938707459	0.00188265700759602	-0.753101410882628	0.603536664434327	0.122911662771175	1
ELL2	chr5	95885098	95962071	protein_coding	-1.6271580799947	4.95525163877896e-05	-1.39522354727228	0.00170587643579451	-0.738025887641188	0.35214413982122	-0.190869626040194	1
LIFR	chr5	38474963	38608354	protein_coding	-1.62607090014388	6.21343081457287e-05	-1.3614976318866	0.00237576854617475	-0.995876148185497	0.125521550291608	-0.171780423607263	1
WHSC1L1	chr8	38269697	38382272	protein_coding	-1.62497272818261	7.42855101979126e-05	-1.62874500765171	0.000181163393391935	-0.823228103121169	0.284365492822618	-0.236079390595429	1
TOB1	chr17	50862223	50867978	protein_coding	1.62419747656733	4.04367024569095e-05	1.31207898691486	0.00199349074076877	-0.122818258790652	0.942894930854812	-0.0362872371777132	1
HIST3H2A	chr1	228456979	228457873	protein_coding	1.62355054695975	0.000165807878249785	1.49577309742025	0.000316435408829075	-0.0326828150698994	1	0.404964391038757	1
CUEDC1	chr17	57861243	57955323	protein_coding	-1.62347100361359	0.0178880839502174	-2.24020780650671	0.00134827043352616	-0.746923881202557	0.53897431389191	0.112362111145942	1
LRP5	chr11	68312609	68449275	protein_coding	-1.62323872240168	0.000768788709751573	-1.47960473445183	0.0054108165776855	-0.114380764430655	0.963299169904411	0.0594241471039305	1
ZBTB7B	chr1	155002630	155018522	protein_coding	-1.62281538430336	0.000116806445930572	-2.39458062798997	8.34216002301579e-08	-1.31627276938575	0.0316105298598623	-0.0720207108998472	1
LRP8	chr1	53242364	53328070	protein_coding	-1.62236409267908	0.000221334312474195	-2.36248958022049	9.31295280684641e-09	-1.12580593792179	0.0967256008514185	0.0111192679247982	1
ZNF787	chr19	56087366	56121280	protein_coding	-1.62188536296094	9.15734011522949e-05	-2.02114117387133	8.47100160347764e-07	-0.459814542519463	0.632006831380408	0.0691972097510515	1
HAX1	chr1	154272511	154275875	protein_coding	1.62146577315357	0.000188973308355567	2.15005789289282	3.80157100932589e-06	1.91608184244138	0.00035132953821757	-0.0103498458530747	1
ZNRF1	chr16	74999030	75110994	protein_coding	-1.62146340044063	0.000865667616051094	-2.01975964731903	2.25264400210926e-05	-1.76028473307632	0.00527881545274211	0.153706628968221	1
UBR1	chr15	42942897	43106113	protein_coding	-1.61992118549323	0.00677365445838963	-1.80256162132547	0.00358889613678759	-1.15453807091126	0.241458754715574	-0.103594694048742	1
TAF7	chr5	141260225	141320821	protein_coding	1.61970634810361	5.51183645163718e-05	2.1606461668412	1.54670842108389e-07	2.14465000865409	3.68522685828983e-05	0.109329309248165	1
RAD18	chr3	8775402	8963773	protein_coding	-1.61775192033497	0.00057997449750773	-1.09179398097837	0.0309672797028841	-0.219846882984188	0.87873040891309	0.00742764184297359	1
BRMS1	chr11	66337333	66345125	protein_coding	1.61661716082258	0.000758331724808927	1.54527449857471	0.00234525092008177	0.991400132683242	0.343653839520392	0.210294327345112	1
FAM193A	chr4	2536631	2732565	protein_coding	-1.61618567338931	0.00192281671552577	-2.29763932173917	2.13016812770679e-05	-1.32089475783395	0.0904948982960905	0.128567258953726	1
UCP2	chr11	73974667	73983307	protein_coding	1.61543004861175	8.31171649331871e-05	1.41574555792618	0.000995993882719392	0.246708408811655	0.854618517300731	0.326437063669299	1
SLC25A3	chr12	98593591	98606379	protein_coding	1.61479406256121	4.57563619888259e-05	1.68994036651687	5.53764096828149e-05	1.33565641108965	0.022162142703197	0.0875037509520863	1
TNFSF9	chr19	6530999	6535928	protein_coding	1.61368850194927	0.000864995960136763	0.709592463979424	0.20602120025632	0.201338215751562	0.904118573215091	0.256729224270546	1
DICER1	chr14	95086228	95158010	protein_coding	-1.61306586948375	9.97663182198364e-05	-1.97072192148125	9.60093275572099e-07	-0.811169696119545	0.34516409526006	-0.0699993393436403	1
TBC1D4	chr13	75284665	75482114	protein_coding	-1.61230459048901	0.000625667279985525	-1.35253114610621	0.00412617230654755	-0.275479324199832	0.817562380399867	-0.180125659728412	1
CTCF	chr16	67562407	67639183	protein_coding	-1.61057303949052	0.00034576097150164	-2.01215411864947	1.52161491317015e-05	-1.02052944545407	0.170054530718836	0.0427214885648001	1
TMEM201	chr1	9588922	9614873	protein_coding	-1.61046298362093	8.59679877186484e-05	-2.20817345260546	1.07336470537663e-07	-1.37786886144613	0.0237026936915558	0.138439885970644	1
IRF3	chr19	49659569	49665875	protein_coding	1.61024537630175	0.000801113090588608	0.54604195489202	0.483977916865085	1.22105438958327	0.148128671740502	0.271730678762645	1
C8orf4	chr8	40153455	40155308	protein_coding	1.60997775937915	0.000193831772709502	2.41385531444588	1.51513022340266e-08	2.29775655684954	0.0576284708272614	0.0478039365791027	1
ZBTB38	chr3	141324213	141449792	protein_coding	-1.60918051851137	0.00029011380340701	-1.38060623777491	0.00190277378120816	-1.24521783974671	0.0552795829085674	-0.149203073039339	1
EP400	chr12	131949920	132081102	protein_coding	-1.60863984516024	0.00040651862925231	-1.25612045947885	0.00808596136066317	-0.386290847862012	0.718104493527165	-0.0107024035712777	1
CCNF	chr16	2429394	2458854	protein_coding	-1.60787974780754	7.07337272388816e-05	-1.92717991119394	3.43302021492132e-06	-0.976243514052589	0.167223611390117	0.0417183413303344	1
ATRX	chrX	77504878	77786269	protein_coding	-1.60743295268945	9.24309644258842e-05	-1.49928142702383	0.000321090730442547	-0.400761932931813	0.680371816386732	-0.13486942218338	1
ARRDC3	chr5	91368724	91383359	protein_coding	1.6059335689412	0.000647402082781894	1.75217677247643	0.000418093905001894	-1.31142255247721	0.110841067964208	-0.18031935521783	1
PPHLN1	chr12	42238447	42459715	protein_coding	-1.60559106827748	7.56571026836992e-05	-1.40897971348142	0.00211467130100375	-0.319867850571538	0.769193604183453	-0.326270108101421	1
NBPF20	chr1	145289900	145405778	protein_coding	-1.6046176278522	0.00280724300064884	-1.5087424523656	0.0212068873602033	-1.5259848254041	0.101598630697845	0.150686320567135	1
PCSK6	chr15	101297142	101525202	protein_coding	-1.6046081308948	0.000974136700115328	-1.79478521991647	0.000274481143362786	-1.15723509650037	0.113032667625078	0.0300435937113655	1
PPME1	chr11	74171099	74254703	protein_coding	-1.60407504679322	0.000165959730117222	-1.49065895770077	0.00152810983656526	-0.410182029568292	0.702090601270512	-0.146812880516798	1
ZZEF1	chr17	4004445	4143020	protein_coding	-1.60171527941804	7.86921191143824e-05	-1.53882387494926	0.00030227372944777	-0.965235645673616	0.183850997637891	0.0415781552699604	1
CABIN1	chr22	24011192	24178628	protein_coding	-1.6008326225618	0.000120080248263743	-1.59769160766368	0.000240610786244823	-0.407472277862042	0.713911250837243	0.0274962641662403	1
ZFYVE9	chr1	52142094	52346686	protein_coding	-1.60073274849633	0.00627363909788901	-1.64897969644689	0.00415738290127825	-0.427788978013843	0.727576381119728	-0.283055612947991	1
PHACTR2	chr6	143536845	143831185	protein_coding	-1.59949989314826	0.000723384681616125	-1.56790841643511	0.00213073336821675	-0.664120067625167	0.475192073158136	-0.0693027925618419	1
ZMIZ1	chr10	79069035	79316528	protein_coding	-1.59891022504578	0.00373317632741233	-1.78570298424554	0.00143019447388992	-1.10446372895224	0.190082508061563	0.0169587332452541	1
SKP2	chr5	36151989	36184319	protein_coding	-1.59870431864692	7.54367707405392e-05	-1.51547893565248	0.000431262183462581	-1.38855800685818	0.0193392222084188	0.0175963805594013	1
PLXND1	chr3	129555175	129606818	protein_coding	-1.59842165930509	7.78638041483038e-05	-1.64158171013091	0.000154926661819131	-0.262345898000283	0.838858610722923	0.0274824271939357	1
CST3	chr20	23626706	23638473	protein_coding	1.59656778396804	0.00171123981539605	0.9861572111583	0.163727102632269	0.787067142377795	0.58638643898036	0.415546123610302	1
HECTD4	chr12	112160188	112382439	protein_coding	-1.59607533215716	0.000453871837054004	-1.63878285413837	0.00079735271023747	-0.635237882929263	0.528246407635186	0.0396104554105868	1
CCNE2	chr8	94879770	94896678	protein_coding	1.59414980176359	0.000196475971240188	1.460894978034	0.00113922888514055	-1.19438185908146	0.32122069732266	-0.0767434449314694	1
WNK2	chr9	93184916	93320572	protein_coding	-1.59412902867512	0.0022270546610698	-1.55567526083515	0.00336112876158695	-0.759661128683178	0.425312209759194	-0.102350915709613	1
FANCC	chr9	95099054	95426796	protein_coding	-1.59350143771192	0.00319772843983718	-1.78772433230777	0.000447345479051163	-1.01809953026184	0.218187804265117	-0.0583342889476153	1
C5orf42	chr5	37106228	37249428	protein_coding	-1.59303968254154	0.000469751246896052	-1.57725046038194	0.0011595136202102	-0.97407776042484	0.203456136133698	-0.252759080236559	1
SBF2	chr11	9778667	10294207	protein_coding	-1.59286384385382	0.00176633724290318	-1.38322455979961	0.0172386934664779	-0.869218090233991	0.393202581557647	-0.168152002691304	1
RNF216	chr7	5620047	5781739	protein_coding	-1.59259944789181	0.000107961526538641	-1.72139029522864	4.87879746484165e-05	-1.14149238617041	0.0780582870311223	0.0136435967399067	1
ATXN7	chr3	63864557	64003462	protein_coding	-1.59243744146376	8.77900174568596e-05	-1.56720465650268	0.000439318682335987	-0.426984974179406	0.744937513436127	0.0149766488247288	1
DNAJC5	chr20	63895182	63936031	protein_coding	-1.59236609202652	0.000824076096563411	-1.27679642060698	0.0116552755759649	-0.287729198865487	0.824548632352805	0.200615853408319	1
CCDC9	chr19	47255980	47271953	protein_coding	1.59223272119516	0.00193054253476012	0.925314440358525	0.19128825769357	1.37003086045478	0.106892991509642	0.517119562575352	1
C6orf223	chr6	44000580	44005958	protein_coding	1.59198717720946	0.00014022884474189	1.14710268385686	0.0114127562851167	0.646901835342766	0.709774859334204	-0.0402621675935001	1
CAMKK1	chr17	3860315	3894891	protein_coding	-1.59138706818324	0.002375685951332	-2.23924795982603	3.41260269396279e-05	-1.64837245037859	0.0370775510984932	-0.0139352382325631	1
ZC3H10	chr12	56118159	56127514	protein_coding	1.59133318692944	0.00117507448145405	1.79495883031482	0.000451283392116165	1.27680715002834	0.0838543843107779	-0.185123308162284	1
MKL1	chr22	40410281	40636702	protein_coding	-1.59056845957313	0.00109378161215541	-1.56798760632963	0.000602080940985991	-0.539972700668771	0.58638643898036	0.120607842936635	1
WDR97	chr8	144107726	144118315	protein_coding	1.59034320664072	0.00840673763292005	1.14206774537864	0.0696759380893827	1.270097047334	0.238423025075024	0.208114336577275	1
QSER1	chr11	32893178	32993316	protein_coding	-1.58961696169154	0.000133531671179408	-1.43295731276791	0.00150197981242661	-0.380068001903279	0.736775382791615	-0.145185937693558	1
SRSF7	chr2	38743599	38751494	protein_coding	1.58952935771275	0.000173561686180734	1.75007178078517	7.42354365653135e-05	0.114555018339863	0.9544762098689	-0.115431844353334	1
MTRNR2L1	chr17	22523111	22524663	protein_coding	1.58901434170138	0.000173474891852271	1.76389234718332	0.00117208188315567	3.103213917197	4.33443835210536e-06	-0.322685932201077	1
PHF21A	chr11	45929323	46121178	protein_coding	-1.58852100749783	0.0027958178786616	-1.42173683613856	0.00782480693734266	-0.0921737541107744	0.984965767935579	-0.0832893548077401	1
ANKFY1	chr17	4163907	4263977	protein_coding	-1.58815999159432	0.000111666023038376	-1.57365384887097	0.000337873888592733	-0.805753182014295	0.292335508762052	0.000335121076140588	1
ENY2	chr8	109334324	109345953	protein_coding	1.58812259930372	0.00026855357903986	2.24854696800955	5.82625930053111e-07	1.03157418210851	0.157816397579337	-0.0136703982119358	1
ERV3-1	chr7	64990809	65006743	protein_coding	1.58785929706408	0.011089391649296	1.70380249685205	0.00586596167244306	-0.532909257955966	0.825491409928994	-0.560629138168513	1
HSP90AA1	chr14	102080738	102139699	protein_coding	1.58744335898182	5.06494836338825e-05	1.31031946052139	0.00173953054308557	1.51876570230846	0.00753642232665873	-0.0510304025830725	1
MTHFR	chr1	11785723	11806920	protein_coding	1.58695453806423	0.000107369655765825	1.06206289143691	0.0391773620549964	0.291785249613944	0.894787824476403	0.0748273587978908	1
HIRIP3	chr16	29992321	29996436	protein_coding	1.58687670637039	0.00917679163556002	1.52885694457581	0.0157777990559865	1.08783756350429	0.436775503236872	-0.202134728767495	1
RERE	chr1	8352397	8817643	protein_coding	-1.58679250076145	0.000210936372939355	-1.22525678336421	0.0115201758099271	-1.15810793198452	0.0949259046383765	-0.00153182937766541	1
MAP3K2	chr2	127298730	127388465	protein_coding	-1.58642888974177	0.000150889789265601	-1.71775459279881	3.77497395241927e-05	-1.21442613498142	0.0618728980646326	0.0518444828016147	1
TMEM5	chr12	63779803	63809558	protein_coding	1.58636969035098	0.000412588149094443	1.71927063116264	0.000125184642395719	0.615601008822205	0.640046520789605	0.216627649744673	1
IMPA1	chr8	81657961	81686693	protein_coding	1.58616578732686	0.00010462593458821	1.53310539327845	0.000250638725309341	0.739308028984537	0.446458084429841	-0.211594798898889	1
STC2	chr5	173314713	173329503	protein_coding	1.58558070856532	0.00425365659887793	2.05312019991303	0.000113257192569289	1.19310254224993	0.105986130462437	-0.0491077511064936	1
PDE4D	chr5	58969038	60522120	protein_coding	-1.58503337635077	7.98675638880372e-05	-1.26451321163345	0.00388276122679723	-0.520535979862381	0.625279417178959	-0.112089454594405	1
TPI1	chr12	6867119	6870948	protein_coding	1.58501212333663	6.21343081457287e-05	1.09416701276203	0.0112312989645028	0.875588472984949	0.204312625224483	0.114493915159912	1
LRFN4	chr11	66856647	66860475	protein_coding	-1.58378584998725	0.00015999497520707	-2.00778378528551	1.76999587015375e-06	-1.10817124702295	0.126924277804914	0.211395741004728	1
SERPINE2	chr2	223975112	224039319	protein_coding	1.58242890877049	0.096443106565483	2.04911288664601	0.00588850988446373	2.22233432028586	0.0181166863651765	0.0912588360969644	1
TMEM245	chr9	109015152	109119945	protein_coding	-1.58234335900972	9.61135968671187e-05	-1.30353741620718	0.00289630617502332	-0.943177636191332	0.193900508086445	-0.0419889004157595	1
AOC3	chr17	42851184	42858130	protein_coding	1.58136137057838	0.00138062954379156	0.571256491902352	0.443974257216542	1.40020692034821	0.0848668552707531	0.295894438759069	1
SMAD3	chr15	67063763	67195195	protein_coding	-1.58109550606715	0.000823257103125282	-1.46569583641678	0.0010561679750016	-1.39340892299264	0.0344158067974115	-0.012868264544445	1
MIB1	chr18	21704957	21870957	protein_coding	-1.57943637120054	0.000868434130292096	-1.24770272623262	0.0147171635376599	-0.528252669089173	0.625279417178959	-0.309063057162621	1
NAA25	chr12	112026689	112109022	protein_coding	-1.5792016508208	0.000203286216717106	-1.56594343960455	0.000341365591229009	-0.657504941209588	0.451536364056509	0.214108033130386	1
TTLL5	chr14	75633625	75955078	protein_coding	-1.57914433726947	0.00481044812168122	-1.55810571537583	0.0180114877438615	-1.22892232207354	0.193528223592698	-0.0601514685949183	1
NCK1	chr3	136862208	136949823	protein_coding	-1.57783723489932	0.0057144195301552	-1.67759958567845	0.0043103288121588	-0.611890556782999	0.58638643898036	-0.00665290784963157	1
FZD9	chr7	73433783	73436120	protein_coding	1.57759514674242	0.00439011106883918	1.3386868582512	0.0304034030630452	-1.9431102140991	0.281583655251139	-0.209983796506562	1
TXN2	chr22	36467036	36482030	protein_coding	1.57661912246547	0.000148474953762194	1.15952453552476	0.0178460707718627	0.779085979555973	0.410865069435271	-0.258693833819883	1
ZDHHC11	chr5	795606	850986	protein_coding	-1.5756435842477	0.0017517652210488	-2.10887223989559	2.73515420977779e-05	-0.527112190146539	0.638017959689409	-0.148981264324855	1
GNAQ	chr9	77716087	78031458	protein_coding	-1.57440918782544	0.0112410219325929	-1.62062626079562	0.0076841014880977	-0.766753514802271	0.487532524058132	0.000950038963259093	1
SBNO1	chr12	123289109	123364843	protein_coding	-1.57400769197959	0.000233068053790648	-1.55321701800787	0.000163162652877463	-0.425784802882454	0.657392765106359	-0.0194969055038809	1
EVI5	chr1	92508696	92792404	protein_coding	-1.57296436384462	0.00244218446314998	-1.47742190598527	0.0043103288121588	-0.606095645978438	0.647163630498109	-0.140757269127593	1
KIF1B	chr1	10210805	10381603	protein_coding	-1.57268944108154	0.000485356396286581	-1.6417349538225	0.000801900918807779	-0.386337748742159	0.743633527025542	0.0837838224802831	1
AK4	chr1	65147549	65232145	protein_coding	-1.57129564233544	0.000146776284814008	-1.43220853477769	0.000837267809913623	-0.529588172872936	0.603546650305359	-0.0465429812654443	1
RPL24	chr3	101681091	101686782	protein_coding	1.570481317276	8.08140609200657e-05	1.86129118866644	1.02358032920901e-05	1.83452643858725	0.000384461905277187	0.171536121654755	1
KTN1	chr14	55559072	55701526	protein_coding	-1.56982424493058	7.02414621001293e-05	-1.25755481497047	0.00291638430755776	-0.0211457536056736	1	-0.172021967217266	1
AHR	chr7	17298622	17346152	protein_coding	1.56970186245396	0.00439155036782861	2.22444791382818	6.92435893801333e-05	0.834943331091809	0.498021403496617	0.109953485218317	1
NFE2L1	chr17	48048329	48061487	protein_coding	1.56929211305575	0.000212333914310817	1.52623963310767	0.000383843370149772	0.360256924275658	0.719802932408624	0.0659450180554125	1
ETNK1	chr12	22625075	22690665	protein_coding	1.56902436402655	0.000138552119872382	1.68669281116157	0.00027742457538723	0.521040659618159	0.570081051912779	-0.237211853104957	1
MPP6	chr7	24573268	24694193	protein_coding	-1.56810907522863	0.0012522860381719	-1.53487127676273	0.00226782636254176	-0.554411895976731	0.622400683534051	-0.0621013501394583	1
PPP1R37	chr19	45091396	45148077	protein_coding	-1.56666452035826	0.000700147997787108	-1.29516797945878	0.0103231406261589	-0.790692174832643	0.347429755385022	-0.0394709414263332	1
AC013461.1	chr2	173075435	173268010	protein_coding	-1.56605808757597	0.00663421249713233	-1.15934342088072	0.0423144288983518	-0.905417021607431	0.356514497346597	-0.105072484555588	1
PHF12	chr17	28905250	28951771	protein_coding	-1.56593109871423	0.000111819525374925	-1.77621241528457	1.15484214984113e-05	-1.70835513392274	0.00513730548593376	-0.0214621575098395	1
COX17	chr3	119654513	119677454	protein_coding	1.56518421545083	0.0313456805062812	2.01814425766822	0.000884035783337175	1.66959645260651	0.102284874112809	0.326664153610333	1
PI4KA	chr22	20707691	20859417	protein_coding	-1.56481713115872	0.00169306047207308	-1.23402193373802	0.017462050735486	-0.398905404066971	0.745436500910599	-0.0669224027820405	1
HSPB8	chr12	119178642	119221131	protein_coding	1.56300462295591	0.000408073325180809	1.93156079247805	5.49677028276691e-05	0.716685492638604	0.532223100048955	0.0217726090780012	1
EVA1C	chr21	32412006	32515397	protein_coding	-1.5624991006179	0.00121329093365303	-2.14616091086211	1.45471225496688e-05	-1.83396889375479	0.00437603394180658	-0.0887459566116915	1
TARBP1	chr1	234391313	234479103	protein_coding	-1.56229685313977	0.00154965596891906	-1.81736140291878	0.000381854778246191	-0.632406495676437	0.504496733347853	0.0679788956456329	1
WRAP53	chr17	7686071	7703502	protein_coding	1.56221412071269	0.0080323821564408	1.37673734474708	0.0168380359655981	0.395750929519302	0.760044617375863	-0.0668315273502579	1
FUT10	chr8	33370824	33473422	protein_coding	-1.5617941717611	0.00803635279520156	-2.67677088308552	0.000321485021487519	-1.80646916044566	0.0652079806951859	-0.0479301368863474	1
KIFC3	chr16	57758217	57863053	protein_coding	-1.56084245059678	0.000108172452579393	-1.8064398766542	1.17044131171425e-05	-0.451596695710278	0.625279417178959	-0.0436459137697603	1
CAMK2G	chr10	73812501	73874591	protein_coding	-1.560475277107	0.000274076590931366	-1.92517726149175	3.28132896121958e-05	-1.39983811110009	0.0312134230540461	-0.0755769947688274	1
RPL21	chr13	27251309	27256691	protein_coding	1.55803427347131	0.000377186539781228	1.97172585679531	7.31621309192024e-06	2.5690776027476	1.4763979488836e-06	0.223634647400976	1
PPFIBP1	chr12	27523431	27695564	protein_coding	-1.55751802077939	0.000306989816953537	-1.36931164418243	0.00371952838028573	-0.88663592833134	0.244605244076888	-0.127830007219959	1
NCOA2	chr8	70109762	70403805	protein_coding	-1.5573625285492	0.00485294686666845	-1.53159517397936	0.00609075462793666	-0.74980237406339	0.462866480730977	0.16071429119783	1
DBI	chr2	119366921	119372560	protein_coding	1.55717697911107	6.9283706756666e-05	0.676337615378619	0.173596431370415	-0.215313802512897	0.871059046129501	-0.0460932806980681	1
PARVA	chr11	12377185	12530801	protein_coding	-1.55640394349167	9.19946431024688e-05	-1.74544693466722	5.27859785267347e-05	-0.57341558271737	0.529208456443977	0.00595846576855833	1
ZFX	chrX	24149173	24216255	protein_coding	-1.55464346120376	7.20406473456186e-05	-1.42065228448661	0.000539241966466896	-0.651592940255324	0.406704404641846	-0.0165094213881798	1
LRRC8D	chr1	89821014	89936611	protein_coding	-1.55445156259566	0.000148474953762194	-1.12898914622439	0.00999788171904702	-0.879797659685165	0.290343807540369	0.0193802753445763	1
HEATR5B	chr2	36968383	37084342	protein_coding	-1.55397032166695	0.0119765147704538	-1.71095377062367	0.00471888942423644	-0.686642426199704	0.564202511230922	0.108954242506147	1
CNNM2	chr10	102918293	103090221	protein_coding	-1.55365468303385	0.000196283861007173	-1.06192935588475	0.0217680222238691	-1.21944754518483	0.0623495770340024	-0.061097591666903	1
HIST4H4	chr12	14767999	14771131	protein_coding	1.55356755864316	0.000169799572425798	1.01652598874845	0.0221669757147471	-0.73428969364045	0.390788444540014	0.298137633012558	1
MAPK1	chr22	21754500	21867680	protein_coding	-1.55349889659373	0.000224650310997435	-1.71712032475164	7.50652028739547e-05	-0.339654600291063	0.777136441362702	0.0833987862472125	1
GPBP1L1	chr1	45627304	45688113	protein_coding	-1.55326466639094	0.000137054129083965	-1.51023684775468	0.000322407248764848	-0.468953692032218	0.625279417178959	-0.161718029310334	1
SLC12A3	chr16	56865207	56915850	protein_coding	-1.55291494856416	0.00179732479195913	-2.14215711954136	3.26449845956355e-05	-1.09373119627387	0.152987455266766	-0.0623346804914854	1
RPS27L	chr15	63125872	63158021	protein_coding	1.55202904174808	0.000546314790387581	2.03625672225617	9.13752124256892e-05	0.897304840460125	0.351002834479848	-0.166002170985289	1
MAST2	chr1	45786987	46036124	protein_coding	-1.55189403330593	0.00181028675859877	-1.45717138384572	0.00397568542848249	-0.730814004690949	0.443347957139862	-0.145401919143294	1
RPL37	chr5	40825262	40835335	protein_coding	1.55113680867457	0.000287042743351121	1.95632235765797	1.32715162901303e-05	2.56045469178534	5.9008195172794e-07	-0.0283744436387072	1
TSSC1	chr2	3188925	3377882	protein_coding	-1.54994313822407	0.0149981257529324	-1.83746629604904	0.00388199567274519	-0.907441016444366	0.396705644103941	0.006914722579768	1
MAPKBP1	chr15	41774434	41827855	protein_coding	-1.5482942888021	0.00701061546117844	-2.17740260819602	0.000278375300598748	-1.67594378483909	0.0538577052548853	-0.0968663559004332	1
HERC2	chr15	28111040	28322152	protein_coding	-1.54733081718256	0.00258035810143877	-1.47992483811416	0.00491156182675908	-0.634685780147838	0.562585143520365	0.0659897401463863	1
PIK3C2A	chr11	17077730	17207983	protein_coding	-1.54641492193232	0.000910011710996063	-1.229911898894	0.0148671034849818	-0.216833334568537	0.891447505227441	-0.194274292980235	1
CHD1	chr5	98853985	98928957	protein_coding	-1.54546398953282	0.00015483867926922	-1.75705515003539	1.3766590290312e-05	-0.898644003517092	0.225664863678455	-0.283832798612061	1
USP24	chr1	55066359	55215113	protein_coding	-1.54446953057587	0.000156004318040103	-1.88749226442427	5.71936905355755e-06	-0.623256717115176	0.46678291549848	-0.0962701580873477	1
RPL7	chr8	73290267	73295789	protein_coding	1.54433138052474	0.00040929210869769	2.04272909995433	1.39358863324734e-06	2.36912506791057	3.61729205702552e-06	0.138003724372306	1
ALAS1	chr3	52198086	52214327	protein_coding	1.54380045751648	0.000202094411576772	1.11584837986856	0.0215294044671371	0.228132810306776	0.892832215120233	-0.00933609489529428	1
ANKIB1	chr7	92246234	92401384	protein_coding	-1.54332057714014	0.00731416442988862	-1.6559376828246	0.0083963599719346	-0.587338481812832	0.640140565939879	-0.0222880345855345	1
MAP4K4	chr2	101696850	101894689	protein_coding	-1.54261435032038	0.0002554725743746	-1.72535800348983	2.61163803565427e-05	-0.486110075310312	0.623770265375874	-0.117131880575841	1
PITHD1	chr1	23778405	23788232	protein_coding	1.5423943452109	0.000251005992912081	1.7766577052502	4.18248343864662e-05	0.531113380285972	0.608858426971275	0.133169373720748	1
C18orf25	chr18	46173553	46266991	protein_coding	-1.54013276404718	0.00102371851426154	-1.37219085021945	0.0050051877005399	-1.04715853172308	0.175670760925123	0.0562113186987597	1
N4BP1	chr16	48538726	48620148	protein_coding	-1.53970561296539	0.000433339075592049	-1.83273907534754	5.89663466657626e-05	-1.51103734224895	0.0190852382792795	0.177830801010588	1
KLHDC2	chr14	49767608	49786385	protein_coding	1.53907110484569	0.000308094764738741	1.23951397214275	0.0127265712730801	1.05258520681466	0.177549187197135	0.224108005907574	1
TRA2A	chr7	23504780	23532041	protein_coding	1.53855140408536	8.96374401266941e-05	1.87810109320996	1.23501117627171e-05	1.47864712450459	0.00873578845045895	0.00366900313628545	1
USP47	chr11	11841423	11959323	protein_coding	-1.53810630052807	0.000287042743351121	-1.39121341165921	0.001128665823897	-0.507049061871314	0.58638643898036	-0.144629072965353	1
USP7	chr16	8892094	8964514	protein_coding	-1.53749946201668	0.000124936899674233	-1.58108418494293	0.00012249680756614	-0.288795482384267	0.786348887377997	0.029474449613399	1
ZBTB14	chr18	5289019	5297053	protein_coding	-1.53728619513662	0.0291861799922009	-2.13702213598781	0.00307536311913164	-2.53656693458486	0.0131711344221206	0.247054426778748	1
PSG5	chr19	43166256	43186536	protein_coding	1.53725447169802	0.631063432691715	4.95957482144603	0.00180223055204349	3.90594326991903	0.234227254727123	1.18376158325014	1
GPNMB	chr7	23235967	23275108	protein_coding	1.53717085938888	0.263426393594967	2.7118976424534	0.00100976217523472	0.326789277547052	0.952767070604715	0.833811779848662	1
TTC7A	chr2	46916157	47076137	protein_coding	-1.53672118762925	0.00014599195207557	-1.82351533789059	1.19195903931511e-05	-1.26053911370065	0.0462631122810904	0.0395845100018751	1
SYNRG	chr17	37514797	37609496	protein_coding	-1.53570735817008	0.000724394796001673	-1.19600135853413	0.0160389035026608	-0.759836016884131	0.413705796867473	0.0581135582272405	1
VAC14	chr16	70687439	70801161	protein_coding	-1.53519587946915	0.000191529709260735	-1.36839895862267	0.00155306461862222	-0.927410475308418	0.199838190652658	0.1886915320191	1
LARS2	chr3	45388506	45549421	protein_coding	-1.53517836729654	0.000146090876988269	-1.26551807626739	0.0040372090602634	-0.408997342889991	0.691836230520352	-0.067803313246577	1
ANKRD17	chr4	73073376	73258798	protein_coding	-1.53387845731652	0.000114077298365816	-1.54404258390182	0.000251403709907487	-0.380295874637383	0.713911250837243	-0.149361982925115	1
ABHD17C	chr15	80679684	80755621	protein_coding	-1.53381314287133	0.000639035057777346	-1.30147087617794	0.00490088532926013	-1.35165399752835	0.0429575158170081	0.0314981728981914	1
CCNY	chr10	35247025	35572669	protein_coding	-1.53281238806425	0.00745986507221246	-1.28101531209666	0.0294625708060547	-0.578908879539206	0.624999854629744	0.165457747296803	1
THOC2	chrX	123600561	123733056	protein_coding	-1.5322840638389	7.5265421894423e-05	-1.29827501900797	0.00292072682033584	0.10342060568832	0.963401445549225	-0.126047538200627	1
C2CD2	chr21	41885112	41953890	protein_coding	-1.53206130870967	0.000925765719762076	-1.69734547916613	0.00032856715332752	-0.883282745709493	0.293458570599125	-0.0768640125431616	1
DLX2	chr2	172099439	172102900	protein_coding	1.53157289779421	0.000168200546300611	1.47418455906827	0.000549326931899031	-1.74135723989336	0.042729339903214	0.238612296531122	1
SH3PXD2A	chr10	103594027	103855543	protein_coding	-1.53148699379783	0.00177758671497867	-1.93466801863656	4.09844043952413e-05	-0.706115853784116	0.417381089619871	-0.0574422634669695	1
CTTNBP2NL	chr1	112396181	112463456	protein_coding	-1.53070721017655	0.0287856213154295	-1.7845254309911	0.00897216713975039	-1.45379931296054	0.155676588902652	-0.0542360264655244	1
PAWR	chr12	79574979	79691097	protein_coding	-1.53044264859769	0.000211325304405053	-0.80833514051971	0.116488103787279	-0.876746968815709	0.236937860975703	-0.255604094036081	1
MKNK2	chr19	2037465	2051244	protein_coding	1.52925099315313	0.00016968158947371	0.480106086046573	0.350400593684769	0.634526837438553	0.438497455774342	-0.0289963324299047	1
NOD1	chr7	30424527	30478784	protein_coding	-1.52888290943698	0.00277434071669817	-2.00327174844651	0.00018352538121558	-1.41157545328989	0.0877722757663307	-0.0574149934678382	1
POLR1A	chr2	86020216	86106155	protein_coding	-1.52871930366241	0.000143422535115054	-1.74997540927775	8.97279254093888e-05	-0.594516626549773	0.474100406971562	0.0841881986174916	1
ARID1A	chr1	26693236	26782104	protein_coding	-1.52817729043826	0.000183309774124926	-1.21907432625671	0.00482728537978046	-0.625862077451479	0.454529032979217	0.0793716625939952	1
CEPT1	chr1	111139627	111185102	protein_coding	-1.52779868509059	0.00030886662472203	-1.4257744513769	0.00153706119458933	-1.46812326802549	0.0228571499421912	-0.202914677861088	1
ZBTB43	chr9	126805006	126838210	protein_coding	-1.52744714673465	0.000453871837054004	-1.16106301844973	0.0132272905872954	-1.00774892080184	0.138161219428542	0.00695770248611778	1
LRRC16A	chr6	25279078	25620530	protein_coding	-1.52638680287448	0.000612573203879768	-1.72145980286742	0.000492037367104215	-0.44187985237684	0.677117240994726	-0.254939038629247	1
MPZL1	chr1	167721192	167791919	protein_coding	-1.52634609558899	0.000395228318308403	-1.37605974216266	0.00191726406432605	-0.318502724650511	0.772639478488715	-0.228293264675766	1
HIST2H3C	chr1	149839538	149841193	protein_coding	1.52553576215273	0.000176807302590564	1.20202505160056	0.00448444715383894	0.200499904082452	0.88267240644734	0.374110491980509	1
PTTG1	chr5	160421822	160428744	protein_coding	1.52411265604854	0.000503094226528592	1.5395102274718	0.000864237510321388	0.649217633992419	0.525554002471787	0.0656654403204534	1
IGF2R	chr6	159969099	160113507	protein_coding	-1.52385631986967	0.000169799572425798	-1.67877785449631	7.6215491266924e-05	-0.623992785246252	0.450824068119056	-0.0695107309931245	1
PGBD4	chr15	34102073	34108684	protein_coding	1.52321108272883	0.024303429110023	1.93045335044102	0.00144176726849951	0.102491705164845	1	-0.0405652978535142	1
MET	chr7	116672390	116798386	protein_coding	-1.52287093164857	0.000145630275005828	-1.38309241299528	0.000796205852235456	-0.119637851225822	0.9525892359844	-0.131195205388926	1
ETV6	chr12	11649854	11895402	protein_coding	-1.52238234233008	0.00602342383476244	-2.02870050532352	0.00042821929750917	-0.806063835615429	0.410865069435271	0.107802346558516	1
NSMCE3	chr15	29264992	29269829	protein_coding	1.52202633427377	0.00509124245539738	2.00982221193593	6.69681942757435e-05	2.05797694322362	0.000975999206193731	0.223532593868844	1
UVRAG	chr11	75815167	76143195	protein_coding	-1.52158423106565	0.000767225450467954	-1.74229895718792	0.000233894998450425	-1.26674381293002	0.0930212130340834	-0.130892883870426	1
DNAAF5	chr7	726701	786475	protein_coding	-1.52093161706909	0.000182438826517755	-1.42488609960233	0.00102663607719467	-0.288561415172857	0.80758653346266	-0.0261524313505526	1
H1F0	chr22	37805093	37807436	protein_coding	1.52076731544155	0.00176121633426796	1.86558130219164	0.000340779554413381	0.114660055421193	0.964573368762428	0.0144923323793492	1
LGMN	chr14	92703807	92748702	protein_coding	1.51930436409856	0.00784249911717233	1.61028778159678	0.00359304672237227	0.716118195132984	0.643514943809113	-0.198317536807803	1
HACD3	chr15	65530418	65578352	protein_coding	-1.51927323094993	0.000338844752492399	-1.43400942931076	0.000922030482467455	-0.649891452853644	0.454031865417093	-0.0701250845310044	1
TBC1D16	chr17	79932343	80035848	protein_coding	-1.51869851107514	0.000256447936793136	-1.73544279962733	0.000113219431113273	-0.455767733716565	0.671371906877911	0.0773978509012573	1
ZNF638	chr2	71276561	71435069	protein_coding	-1.51828160712363	0.000143792893891466	-1.10149172755059	0.0121754302944153	-0.295618615676913	0.778221024700059	-0.215382485704293	1
TBCD	chr17	82752064	82945922	protein_coding	-1.51790819642508	0.00193054253476012	-1.36199038046689	0.0076587200571629	-0.575029141859512	0.590886676558947	0.106333638185949	1
VANGL1	chr1	115641953	115698224	protein_coding	-1.51772029809299	0.00035538780078719	-2.22180943846306	1.30561227807091e-07	-1.02184256831912	0.201885602941108	0.0382982083452812	1
DDTL	chr22	23966901	23972532	protein_coding	1.51662855364391	0.00107998077860493	0.763160632234351	0.154962250380832	-0.490473222987177	0.688949745386021	0.345488127576861	1
ERRFI1	chr1	8004404	8026308	protein_coding	1.5154191726803	0.000846889290298639	1.8608815825713	0.000166942295760655	2.04294496323396	0.000273231691395224	-0.319765810522856	1
BCAR3	chr1	93561786	93847150	protein_coding	-1.5153183591058	0.000201301530494806	-1.05320263891717	0.0151535372910963	-0.809660275019381	0.359011544486781	-0.0376831363102352	1
ANTXR1	chr2	69013178	69249327	protein_coding	-1.51370038456279	0.0001636048113693	-1.37003494631151	0.00231833335763291	-0.118398976613552	0.954107021285091	-0.103350451492377	1
SETD5	chr3	9397615	9479240	protein_coding	-1.51347816872286	0.00020260981182532	-1.67805401334597	6.85068366272048e-05	-0.190600930064105	0.888505286549454	-0.0667572673705669	1
TMSB10	chr2	84905625	84906675	protein_coding	1.51332508244405	0.000700929902686456	1.28500369527306	0.00530892968128269	1.40656329127351	0.0269028199333406	0.0885661091924101	1
PHF3	chr6	63635820	63779336	protein_coding	-1.5128733744046	0.00016358625046886	-1.19898739123056	0.00488218494075204	-0.52121288395666	0.552050056475262	-0.140095836199995	1
SMAD6	chr15	66702228	66782848	protein_coding	-1.51263908412142	0.00015322791536279	-2.38402337753121	2.96501134051682e-09	-2.79684803738881	4.1293618098021e-08	0.105043960261874	1
TFDP2	chr3	141944428	142149544	protein_coding	-1.51107393602325	0.00102560877336422	-1.47874556664614	0.00190787704774694	-0.580796955655998	0.537788686890548	0.159774188790324	1
PXN	chr12	120210439	120265771	protein_coding	-1.51106340722664	0.000294046177088885	-1.35027939406102	0.00260615693302114	-0.160718061874603	0.923375233023273	-0.190489561289449	1
TFAP4	chr16	4257186	4273075	protein_coding	-1.5109455552591	0.000212333914310817	-2.16228553519466	2.82522247721848e-06	-1.91428783828576	0.000548695120900219	0.0650078755271835	1
ADGRA3	chr4	22345071	22516054	protein_coding	-1.51026120962191	0.00362448570139845	-1.80388793972312	0.000791820937451439	-0.97552403069562	0.311342605970186	-0.034961129791747	1
HSPB1	chr7	76302544	76304295	protein_coding	1.50999502603826	0.000202094411576772	1.25399107423154	0.00482814872083734	1.76600388430612	0.00571019578795009	0.118363035900221	1
SEPT9	chr17	77280569	77500596	protein_coding	-1.50950600159174	0.000145502606490923	-1.42448426223681	0.000892177525499142	-0.331252888765578	0.760603811397135	0.0201619832073426	1
PDZD8	chr10	117277274	117375467	protein_coding	-1.5091976580576	0.000546773945905722	-1.45534786084904	0.00156129006951258	-1.11879424080938	0.189239462564562	0.0880497049542065	1
NCS1	chr9	130172578	130237304	protein_coding	-1.50858523756577	0.00323144956573544	-1.38640883128985	0.00981804267745104	0.0605754808678465	0.997331304808206	0.400688854527167	1
LYRM4	chr6	5102593	5260939	protein_coding	-1.50740689055288	0.000209641238520673	-1.71748289287579	8.66355244036236e-05	-1.10191742503055	0.105822119391415	-0.0680126230637772	1
LRRC8B	chr1	89524836	89597864	protein_coding	-1.50712630267609	0.0123049921521849	-1.60559396967561	0.00538070430491509	-0.731146299485324	0.58638643898036	-0.0864507548661171	1
ZBTB34	chr9	126860665	126885878	protein_coding	-1.50629175103366	0.00642646900371533	-2.1036706931428	0.00020268438005301	-1.52065863280798	0.070369201786535	0.0416596752108513	1
RBM47	chr4	40423267	40630875	protein_coding	-1.50587439542016	0.00126278854317645	-1.03892975330585	0.0261233957017419	-0.48855572996555	0.623633398497854	-0.175070511806021	1
SLC16A3	chr17	82228397	82261129	protein_coding	1.50579496566097	0.000425234457646335	0.126268655426757	0.868782011073332	-1.02262289586308	0.118130429122841	0.176104269429021	1
NAV1	chr1	201622885	201826969	protein_coding	-1.50531801303697	0.00109348799445446	-1.46456549884606	0.00159446850061817	-0.576958909258983	0.536539331101419	0.0759810704120827	1
WNT5A	chr3	55465715	55490539	protein_coding	-1.5049832656976	0.000469302491611065	-1.60246057059142	0.000151676954067472	-1.42262706812816	0.0193194557970053	-0.0332573970072105	1
FAM49B	chr8	129839593	130017129	protein_coding	-1.50360991275088	0.00138436533464109	-1.76578825100075	8.29474522266976e-05	-0.703405960449772	0.374682952026451	0.108275100738315	1
MON1B	chr16	77190835	77202405	protein_coding	1.50296794411952	0.000335376315560025	1.55821206582423	0.000544679596942119	0.917375591397524	0.204541876152193	-0.0345989806700796	1
MED13	chr17	61942605	62065282	protein_coding	-1.50245807986653	0.000408342291403436	-1.26065392323513	0.00543940288016462	-0.371238357390348	0.727497475411412	-0.0299065112740711	1
KDM6B	chr17	7839904	7854796	protein_coding	1.50239639546033	0.000264602969699195	0.903959351169054	0.0579072534340035	0.703327429232684	0.419459115021371	-0.0229633090336545	1
TMEM261	chr9	7796490	7888380	protein_coding	1.50231922040931	0.000693230806209424	1.80381026186364	5.86786359609344e-05	1.02334418393272	0.246859890706506	0.163071363295545	1
ASCC3	chr6	100508194	100881372	protein_coding	-1.50167691773944	0.000875473740552605	-1.29294465025648	0.00812652673011524	-0.568199334254749	0.579874213622507	-0.296782755105936	1
ZYX	chr7	143381080	143391111	protein_coding	1.50076676975142	0.00018126178644037	0.96560128857158	0.0324509903793718	1.37740555779215	0.0154533808895629	0.032275915339643	1
LCLAT1	chr2	30447226	30644225	protein_coding	-1.5005786896777	0.000320039512918337	-1.39501000398595	0.00209445530994943	-0.500397371050269	0.622143979111328	0.109979133705149	1
CAB39	chr2	230712845	230821075	protein_coding	-1.49816599952252	0.000668141033047467	-0.89217667949535	0.0685757980334327	-0.367429732389583	0.731827840265837	-0.134844313081237	1
PLXNA2	chr1	208022242	208244320	protein_coding	-1.49764129365763	0.00367624936929975	-1.81932343342558	0.000522537947573788	-1.12950350313176	0.190361918726322	0.0231854560102855	1
TTC3	chr21	37073226	37203112	protein_coding	-1.49749747122655	0.000239748776512069	-1.40961227659716	0.00115914403491957	-0.775111779223583	0.309790042582823	-0.0188533856088011	1
ACACB	chr12	109116595	109268226	protein_coding	-1.49656471167836	0.000605798920149776	-2.31050087667191	2.02621502596832e-07	-0.860175322882199	0.312663795230186	0.0746350185016144	1
ALG13	chrX	111665811	111760649	protein_coding	1.49580355976122	0.000274177654642826	1.50069604548399	0.000698911741065209	0.997783842979621	0.214762854547283	-0.244903986156795	1
NUP93	chr16	56730105	56850286	protein_coding	-1.49525768578331	0.000266184665309261	-1.63586195367025	0.000278685493562499	-0.311278578925903	0.776539121501965	0.0492414460874559	1
FGD6	chr12	95076749	95217482	protein_coding	-1.49382323680932	0.000341168894606857	-1.13044280914709	0.0157777990559865	-1.4185944106261	0.0528846423793964	-0.232633264605081	1
TRAF5	chr1	211326615	211374946	protein_coding	-1.49378352874365	0.00614842089769679	-1.80429183532085	0.00263496394896358	-1.69387932415565	0.0435898099849217	-0.0575871489158321	1
TXNRD2	chr22	19875517	19941992	protein_coding	-1.4933927109398	0.00118206453353452	-1.05615610463538	0.033854439267011	-0.663563324988183	0.472323795950292	0.0551857583449771	1
TRIM37	chr17	58982638	59106921	protein_coding	-1.49328727032567	0.00193054253476012	-1.18230674527762	0.0312483773946169	-0.679554530412258	0.491212517762861	-0.0594959958582338	1
RPLP1	chr15	69452784	69456194	protein_coding	1.49317597717121	0.000209641238520673	1.41790539968108	0.000877870480299816	0.989634982877184	0.123923066544876	0.0273535766177107	1
RPTOR	chr17	80544819	80966371	protein_coding	-1.4929130691644	0.00017273572951516	-1.2878862773854	0.00244503195351803	-0.832863929642578	0.228563586971349	-0.00371798793943128	1
SERP1	chr3	150541994	150603228	protein_coding	1.49275241237646	0.00018126178644037	1.35568950066799	0.00108200628409147	1.01175437666919	0.130431761593255	-0.0202759272567125	1
PACSIN2	chr22	42835412	43015145	protein_coding	-1.49159719120319	0.00114006016505758	-1.33391926975848	0.00608301964801699	-0.20638081274885	0.890878487783169	0.114235149501925	1
DAG1	chr3	49468703	49535618	protein_coding	-1.49155367519108	0.000160301019884683	-1.46446719910245	0.000476380553886198	-0.19514613353456	0.902362069037566	0.0255435449605728	1
RHOB	chr2	20447074	20449445	protein_coding	1.49145285724584	0.000468854270831704	1.45393567949992	0.00191389809216277	-0.321291090013375	0.84396168229822	0.155799092759755	1
NUDT4	chr12	93377883	93408146	protein_coding	1.49128612966492	0.000321549938679957	1.52974333641725	0.000443781074767023	0.408002726901938	0.731126675571564	-0.0827204665620949	1
USF3	chr3	113648385	113696646	protein_coding	-1.490906334731	0.000347521019219905	-1.64649456346908	0.000165176903409119	-0.895379480211427	0.256149282268734	-0.125941606820748	1
BCL7A	chr12	122019422	122062044	protein_coding	-1.4902029495232	0.0406019991415461	-2.08003024806583	0.00891667060784692	-0.697213314823593	0.595100276834731	0.136242584375946	1
RBL1	chr20	36996349	37095995	protein_coding	-1.48943404295673	0.0135041289676982	-1.89367058040864	0.000191835054823931	-1.72852769979554	0.0165983694082934	-0.10773190224001	1
CHST12	chr7	2403560	2448483	protein_coding	-1.48935752803025	0.000993315584524698	-2.31056743077567	1.11158463595259e-08	-1.63888806750355	0.00513730548593376	0.0713928670945989	1
ATF7IP	chr12	14365632	14502935	protein_coding	-1.48902241812536	0.000646891173462038	-1.24608740720376	0.00655721850323441	-1.19053137596253	0.0960310913679016	-0.194478836213244	1
HUWE1	chrX	53532096	53686729	protein_coding	-1.48896521551493	0.000291993651398491	-1.31374683957081	0.00223903138953945	-0.138909220321641	0.931515669969362	0.0280104205743022	1
C3orf62	chr3	49268602	49277909	protein_coding	-1.4889454374239	0.155213650975699	-3.36573603492101	0.00200780772294001	-1.06418990503442	0.528246407635186	0.00298747933194997	1
NT5DC3	chr12	103770453	103841197	protein_coding	-1.48845365811856	0.00784262798686077	-1.56935902059533	0.00665268628455893	-1.0457039698238	0.26632057944563	0.0898116573820077	1
SH3RF3	chr2	109129348	109504632	protein_coding	-1.48725918233951	0.0948897122583684	-2.47643914231455	0.00771360501530886	-0.803518535930239	0.610155922121677	0.116176704665727	1
H1FX	chr3	129314771	129316277	protein_coding	1.48657309679846	0.000207169083982999	1.49891362751747	0.000639332525117798	0.085348900747934	0.98122435219536	0.191509048391575	1
EXOSC8	chr13	36998816	37009613	protein_coding	1.48621552921371	0.000311996159296415	2.32138314449305	2.67843470595961e-08	1.85017634820415	0.000975999206193731	0.0203670835185634	1
DDX31	chr9	132592997	132670401	protein_coding	-1.48585490416517	0.000247464788801018	-1.08728220010126	0.0149043965286505	-0.991691558574073	0.151603005599234	0.181742455141002	1
ABHD5	chr3	43690113	43734371	protein_coding	1.48520502639929	0.00245800913420415	1.88419620784014	6.25087978834946e-05	1.88569192956174	0.00169932565452921	-0.147435189541932	1
PUM1	chr1	30931506	31065991	protein_coding	-1.48430483227825	0.00044468366660856	-1.04658472088995	0.0345939319254505	-0.287951460968769	0.791333344806091	0.112182509051651	1
ZNF652	chr17	49289206	49362473	protein_coding	-1.4838802943957	0.00122434009342588	-1.43893993897529	0.00312492815365188	-0.4991323354651	0.643397795248188	0.0872278564754434	1
PSME2	chr14	24143362	24147570	protein_coding	1.48354556572784	0.000138052348319423	0.855111266238518	0.0931141278604021	-0.351232950251407	0.819510611843448	-0.0846798662631628	1
RNF103	chr2	86603393	86623866	protein_coding	1.4832168133865	0.00162152374539588	1.55392905176226	0.00282406021956038	-0.263538988186981	0.893591632341213	0.0175058083612934	1
HIST1H2BH	chr6	26251651	26253710	protein_coding	1.4827843538237	0.00099556777973369	1.47485910881309	0.00278855767027216	0.3140675952813	0.775421986668645	0.179473015036628	1
PRR14L	chr22	31676256	31750140	protein_coding	-1.4827617196142	0.000329108892956335	-1.72939963061416	3.06897701427293e-05	-1.07657989931108	0.129912045328951	-0.0724394673012465	1
EEF1B2	chr2	206159585	206162928	protein_coding	1.48168592032898	0.000207205152128318	1.07328387426133	0.0137511373091173	1.1615089668129	0.0599355480012418	0.162232748154659	1
RAF1	chr3	12583601	12664226	protein_coding	-1.48092233305464	0.000818127485049033	-1.08836770776139	0.0218913057888571	-0.358470202652367	0.73873501412994	0.267677305340057	1
SMIM13	chr6	11094033	11138733	protein_coding	-1.47972123607611	0.00190768113207445	-1.2275593894885	0.0100124120681413	-0.606941055396609	0.498423146483295	-0.0282889751928462	1
TPT1	chr13	45333471	45341370	protein_coding	1.47951914199488	0.00114418567145562	1.35084604787564	0.00699867453377691	1.63504222400542	0.00687457293149376	0.0821625069411265	1
FTH1	chr11	61959718	61967660	protein_coding	1.47920372535454	0.00534837406760263	1.58690700746738	0.00605761580461662	1.42279552609289	0.0441653953842392	0.0660394784265331	1
TMEM185B	chr2	120221278	120223408	protein_coding	1.47840425830932	0.000321549938679957	1.60722602225943	9.95306652858973e-05	-0.417262522121544	0.705475086636358	-0.0623907271659975	1
RPS12	chr6	132814441	132817564	protein_coding	1.4770878811129	0.000231359940726353	1.63255173387295	0.000133265045816622	1.0909449939063	0.0799429403828105	-0.0104933893308275	1
SHMT2	chr12	57229327	57234935	protein_coding	1.47656627755641	0.000887476593301994	1.91282156232021	1.72779360471971e-05	2.36772399475838	4.23174486101266e-06	0.0156308696396041	1
C3orf58	chr3	143971798	144048719	protein_coding	1.476365874099	0.000380739994395362	1.28850781199846	0.00327348921796236	-1.06571937421089	0.329543341495445	-0.0825849514738354	1
NUP153	chr6	17615035	17706834	protein_coding	-1.47628463137227	0.00785189055793586	-1.5210120518747	0.00351691133148831	-0.208405967049202	0.891447505227441	0.0956203517548914	1
BAZ1B	chr7	73440398	73522278	protein_coding	-1.47595776983104	0.000236178255437244	-1.41943899978171	0.000602730144686273	-0.225079787353504	0.857033471828343	-0.0522478872777693	1
CEP164	chr11	117314557	117413268	protein_coding	-1.47582859344445	0.00584920090295723	-1.45928747860937	0.00821434674939445	-1.29698740940501	0.123813613865952	-0.00276702654398771	1
LAMA1	chr18	6941744	7117814	protein_coding	-1.47581081455813	0.00211363334796601	-1.19619756201881	0.0211410736934917	-0.441436555615355	0.667410909797699	-0.019120609783243	1
RBM26	chr13	79311824	79406477	protein_coding	-1.47576310645658	0.000272757643483952	-1.66624498450984	7.42354365653135e-05	-0.434862109719097	0.645364262824331	-0.298911634570333	1
RPL28	chr19	55385345	55403250	protein_coding	1.47446251019922	0.000272590019098085	1.21324475573543	0.00538914774531148	0.689245823717644	0.372251672209363	0.129331862535984	1
TRIP12	chr2	229763838	229923239	protein_coding	-1.47385464311736	0.000324487098953172	-1.61058250105055	0.000167158593344892	-0.0948949070953938	0.978017090076264	0.023325071637053	1
TJP1	chr15	29699367	29968865	protein_coding	-1.47214313325555	0.00024144124106376	-0.991418551143407	0.0305304812011291	-0.267756143706894	0.816914276183752	0.0543733250651726	1
RALGAPB	chr20	38472816	38578861	protein_coding	-1.47186603147646	0.000343771862648567	-1.58024721924028	0.000235715368475136	-0.706301961994036	0.383589263091188	-0.17279163213523	1
PHKA2	chrX	18892300	18984598	protein_coding	-1.47012608468096	0.000759190193247712	-1.85422213677234	3.3465467742736e-05	-1.02571464619391	0.179185373097888	0.0730727779452091	1
SLC10A3	chrX	154487306	154490690	protein_coding	1.46998874919943	0.00035538780078719	0.319438934221444	0.6093007080073	-0.706716963108982	0.57509055054977	-0.0676333739623567	1
RPL23	chr17	38847865	38853843	protein_coding	1.46964442103891	0.000362753896706475	1.9078550151371	8.66817195793186e-06	1.8126901456593	0.000516325617719297	-0.00472771738981625	1
IL6R	chr1	154405193	154469450	protein_coding	-1.46949955965431	0.00849605072098129	-1.4091209883117	0.0133509502643011	-1.68552994745038	0.0511484711643808	-0.238793996309466	1
UIMC1	chr5	176905005	177022633	protein_coding	-1.46838792814077	0.000900521507788448	-1.49567144959429	0.00160808975470375	-0.564621030824983	0.536626857539887	0.168631014279138	1
ROCK2	chr2	11179761	11348330	protein_coding	-1.46832058111607	0.000207169083982999	-1.31439587229987	0.00171140057039731	-0.486154899582117	0.588937934521958	-0.216918720915869	1
ERMP1	chr9	5765076	5833117	protein_coding	-1.46810796455272	0.0012036916386744	-1.70118454020152	0.000337259329726393	-0.257757551530277	0.864351603317211	-0.0776208228863819	1
PPFIA1	chr11	70270700	70384403	protein_coding	-1.46719687982115	0.00111202498504983	-1.45216923244285	0.00172573982068832	-1.12779226645385	0.108417904070641	0.0104851620699183	1
ARFGEF2	chr20	48921890	49036693	protein_coding	-1.46712463401457	0.000314186583911752	-1.2058950413554	0.00588953447689892	-0.476414347252062	0.625279417178959	-0.0360747658674541	1
SNAPC3	chr9	15422704	15465953	protein_coding	-1.46665156480248	0.00398354012424649	-1.68791244264271	0.00165333967493739	-1.38873864917603	0.0760355781139316	-0.324419458081182	1
CDCA7L	chr7	21900900	21946084	protein_coding	-1.46520891560925	0.00285305840263357	-1.32218529621099	0.00702971891952589	-0.414857507951271	0.730247694350506	0.0714793839875498	1
WDR33	chr2	127701022	127811187	protein_coding	-1.46409192867806	0.000287042743351121	-1.32581968557042	0.00156291595353782	-0.795467918751411	0.293458570599125	-0.0803689491032124	1
DIABLO	chr12	122207662	122227534	protein_coding	1.46359382742365	0.000290561609173564	1.7465388795969	5.87812517087012e-05	0.369530401155478	0.777648028434699	0.00373844066615957	1
MAPK9	chr5	180233143	180292099	protein_coding	-1.4635120803839	0.00277013087277103	-1.82711946613184	0.000335779170217228	-0.969916020268905	0.300126554968633	-0.176596191313097	1
BPTF	chr17	67825524	67984378	protein_coding	-1.46344227892607	0.000511246511300056	-1.53126042111377	0.000544679596942119	-0.731623818014765	0.359011544486781	-0.0483902521712918	1
MSX1	chr4	4859666	4863936	protein_coding	1.46265332669831	0.000698692207328292	1.03454096460534	0.0483606603024727	-0.41978726321587	0.769193604183453	0.323408877772095	1
PRDX1	chr1	45511036	45523047	protein_coding	1.46186977488335	0.00043453377210074	1.33153694495072	0.00340905923987381	1.59759407722381	0.0102703720541628	0.220640254645351	1
PGRMC1	chrX	119236245	119244466	protein_coding	1.45998515981042	0.00207321423695656	1.47781718813982	0.00206660307113383	1.05279402993257	0.280173456993039	-0.00824775897737728	1
EMP1	chr12	13196716	13219939	protein_coding	1.45959637207696	0.000895112706346523	2.14371036921058	4.7974478713584e-07	0.773892022279357	0.471994178371904	-0.118861538213475	1
SOD2	chr6	159669057	159762529	protein_coding	1.45951289472532	0.000359111722206349	1.49111994810976	0.000406385558960666	0.579625186987897	0.529838163286818	0.0504894423049527	1
LYRM2	chr6	89568144	89638753	protein_coding	1.45931733368914	0.0135041289676982	1.9749773324744	0.000677089068029306	0.921237170015432	0.354088810768343	-0.24293907416305	1
USP37	chr2	218450251	218568361	protein_coding	-1.45855953201286	0.00370267931200166	-1.32693534706486	0.0139246929212022	-1.36092523286753	0.0940040248276117	-0.236562043464968	1
RIC1	chr9	5629025	5776557	protein_coding	-1.45833810262404	0.000842089999079092	-1.24804447406665	0.00880866455302542	-1.3124425527612	0.0518343075116314	-0.189165664103461	1
RP5-862P8.2	chr1	233327768	233385148	protein_coding	-1.45782404551581	0.000472442822669581	-1.95737189280685	1.60379453712624e-06	-2.18401009142829	4.77705919783972e-05	-0.0305150213918149	1
PKP2	chr12	32790745	32896840	protein_coding	-1.4567662303465	0.00126283250535205	-1.7372506430018	5.84222695304672e-05	-1.10942558081596	0.143235876436485	-0.145151218248876	1
ABCC2	chr10	99782732	99852192	protein_coding	-1.45675327747238	0.000994780264917121	-1.23484368000768	0.0076587200571629	-0.832494254162968	0.280905342410345	-0.00386101021525582	1
OXSR1	chr3	38165089	38255488	protein_coding	-1.45646087953607	0.000612573203879768	-1.42791769816426	0.00133432336863077	-0.916689288658177	0.241533378861986	-0.0542714009793231	1
ARHGAP17	chr16	24919385	25015666	protein_coding	-1.45643227554211	0.00105298076128528	-1.99275507839663	4.82413793505532e-05	-0.883402769707419	0.259299717351074	0.00311276924133281	1
TMEM131	chr2	97756333	97995891	protein_coding	-1.45596473831947	0.000833357375421211	-1.85558964626846	3.07789706051818e-05	-0.996428780697027	0.192786977849077	-0.0237296015953165	1
SALL4	chr20	51782331	51802520	protein_coding	-1.45515266362322	0.000318174537520222	-1.72915818973879	2.08533344226802e-05	-0.695987902101969	0.515118200361543	0.0287067884015585	1
AZI2	chr3	28315003	28349127	protein_coding	1.45496525233161	0.00244299509431603	1.84663802961706	0.000260418240430737	1.91144211555447	0.00351520650319442	0.132728097120332	1
TGFBR1	chr9	99104038	99154192	protein_coding	-1.45495490092833	0.000818127485049033	-1.48090970131381	0.000398017918105222	-0.040260443603434	1	-0.264945670299072	1
ARHGEF12	chr11	120336914	120489936	protein_coding	-1.45489978550399	0.000489634056898509	-1.16399323056732	0.0100238895201356	-0.21930708982684	0.874188866974148	0.00370544834718788	1
DOCK7	chr1	62454298	62688368	protein_coding	-1.45482032223864	0.00427873914352674	-1.25395450112649	0.0417786472997345	-0.0156565365018833	1	-0.0435609065294625	1
TRPM7	chr15	50552473	50686815	protein_coding	-1.45417419101056	0.00126547020011713	-1.66460404777001	0.00042593546058934	-0.704596725828467	0.413419626988256	-0.110087167825519	1
NDUFA4	chr7	10931951	10940256	protein_coding	1.45388624321656	0.000380739994395362	1.87045948103134	7.34491372198379e-06	0.968918854227086	0.189941953134028	-0.175518333599221	1
NCOR2	chr12	124324415	124567589	protein_coding	-1.45379487253368	0.000743141723106335	-1.51208780331796	0.000890066525653712	-0.242063227186234	0.844377100539252	0.0540548050326239	1
MEPCE	chr7	100428790	100434126	protein_coding	1.45365835046199	0.000407876090737321	0.442452802264445	0.389458052247079	-0.974779551521045	0.148278146108508	0.128079607158273	1
OPA1	chr3	193593144	193697823	protein_coding	-1.45324272181468	0.000369583583541373	-1.23850852896963	0.00496105528113926	-0.235250648149942	0.848359563485684	-0.193148669276548	1
GAK	chr4	849276	932373	protein_coding	-1.45224665606334	0.00381598974670805	-1.68075112954216	0.00125308309176715	-0.458625804753679	0.671545742509363	0.103069973611051	1
RAVER2	chr1	64745095	64833232	protein_coding	-1.45217018479664	0.00234529322495884	-1.58688088968578	0.000850391514827028	-0.761749181746842	0.408890550854078	0.0213437610320977	1
SMIM4	chr3	52534013	52579237	protein_coding	1.45072780411746	0.000316642987202783	1.73143671299828	6.64259766909789e-05	-0.240378767943466	0.904390604135833	-0.0889708918980392	1
CTBP1	chr4	1211448	1249953	protein_coding	-1.45032472765009	0.0014847501515089	-1.87962784726332	8.16535490528505e-06	-0.989636733884787	0.153197808804056	0.0693317580268686	1
CDC37L1	chr9	4679559	4708398	protein_coding	1.4501911437839	0.00520648229785551	1.27434229392309	0.0239806720513221	-0.0240679396316768	1	-0.121035214279172	1
SNRK	chr3	43286512	43424764	protein_coding	-1.44965379961234	0.00179983339401888	-1.58670339157986	0.0013613832802104	-1.39579079570441	0.0437256364753786	-0.116815033788607	1
CLDND1	chr3	98497912	98523066	protein_coding	1.44943731968839	0.00427873914352674	1.87844322975842	0.000131128354055613	-0.0423734365646786	1	-0.177895404568202	1
JOSD1	chr22	38685543	38701556	protein_coding	1.44927168113245	0.000285135314625821	0.965338753546628	0.0506746592006419	1.1988447879227	0.18090201870397	0.231106552866004	1
PCF11	chr11	83156988	83187451	protein_coding	1.44921563926517	0.000605798920149776	1.44207892115616	0.00114854430802716	1.14044647689311	0.0710897269047401	-0.0449339814500299	1
NCKAP1	chr2	182909115	183038858	protein_coding	-1.44905818592378	0.00043270136828714	-1.26029110346421	0.00455973618328601	-0.0528985379752752	1	-0.0829445608982892	1
ZNF398	chr7	149126416	149182802	protein_coding	-1.44890872936289	0.000432016456357246	-2.05081332858361	9.00579735688304e-07	-1.512048871992	0.0105255572830841	-0.0401888789688001	1
SSX2IP	chr1	84643707	84690803	protein_coding	-1.44885334795589	0.000427232849430404	-1.27810379997727	0.00375001959005289	-0.534857027031626	0.582985155640462	-0.0290449454379067	1
GCC1	chr7	127580618	127593611	protein_coding	1.44732000977111	0.000910011710996063	1.26765991245186	0.00547165412552134	-0.375729932495318	0.744937513436127	-0.0699803121326777	1
UBE2G1	chr17	4269259	4366628	protein_coding	-1.44708256919594	0.000573210426159916	-1.52845326075076	0.000824186338510472	-0.457503540277933	0.684793778955934	0.0819751350727086	1
GCDH	chr19	12891026	12914207	protein_coding	1.44692330993617	0.000760696788294473	1.6048996581263	0.000329239445130111	0.954666593767046	0.285570908539998	0.239600070033248	1
PRKD3	chr2	37250502	37324808	protein_coding	-1.4463288410535	0.00102258723721948	-1.39548210251042	0.00119860222474256	-0.800913570710405	0.330372352552336	-0.190848535685956	1
DGKH	chr13	42040036	42256578	protein_coding	-1.44540035274591	0.00516170969007876	-1.90480476067179	0.000218541549730905	-0.931976653602098	0.33108234877268	-0.109748926913073	1
POLR3B	chr12	106357658	106510198	protein_coding	-1.44486883818691	0.0018535977009932	-1.7165884119839	0.000361504300651699	-1.26364674820415	0.115320198697048	-0.0979450639627472	1
NUP98	chr11	3671083	3797792	protein_coding	-1.44444736072603	0.00046257147797071	-1.40623054834099	0.00152753311458082	-0.276466061732329	0.814577050912773	-0.0178969693614962	1
CTDP1	chr18	79679801	79756623	protein_coding	-1.44428590801979	0.00301439784368104	-1.48435301566543	0.00250301947958756	-1.10245317647104	0.139449488224703	-0.00886740074480219	1
ARFGEF1	chr8	67173511	67343677	protein_coding	-1.44392055282923	0.00797593505424241	-1.3998693140258	0.0106392385949603	-0.731515120691564	0.505748275149345	-0.0401426307800065	1
GGPS1	chr1	235327350	235344532	protein_coding	1.44343233945648	0.00507318221110738	1.80549443651912	0.000379767573727307	0.971325773199849	0.349788799537383	0.167309835181548	1
TNFRSF12A	chr16	3018445	3022383	protein_coding	1.44288404575065	0.000386796161595117	1.95627480825173	1.32974656897989e-06	0.723425494197767	0.367909270387627	0.176823718904405	1
ZFP91	chr11	58579111	58621042	protein_coding	-1.44239533577511	0.00104511994722274	-1.51500362977922	0.00140327301472103	-0.303608209625214	0.801240801601259	-0.235538981264844	1
DIP2A	chr21	46458899	46569852	protein_coding	-1.44065687215275	0.00312390835321235	-1.85175366021448	0.000327287835564126	-1.09062823723074	0.165883631061905	0.0363192807798119	1
BTBD3	chr20	11890723	11926609	protein_coding	-1.44046161794411	0.00057997449750773	-1.3645502772138	0.00188922240065691	-0.179857938419964	0.90183801184577	-0.264941165572896	1
ZYG11B	chr1	52726467	52827342	protein_coding	-1.43981533920924	0.0187037827570792	-1.76698422994946	0.00180162171557487	-1.18773686439483	0.151384469911044	-0.0688421593218419	1
SMYD2	chr1	214281102	214337131	protein_coding	-1.43915098303939	0.00135815800066653	-2.26797283587229	8.19547884226857e-07	-0.940331614628293	0.201458619535179	-0.07716940183397	1
UHRF1BP1	chr6	34792015	34883138	protein_coding	-1.43901551106959	0.00127877556098296	-1.3903954959025	0.00331715268837077	-0.458222755655167	0.642265141581693	-0.203112012456969	1
KDM1A	chr1	23019448	23083689	protein_coding	-1.43878877477997	0.000743141723106335	-1.43649539411336	0.0011864655360212	-0.20656377426107	0.880672080808942	-0.0159989883414538	1
RAP1GAP2	chr17	2755705	3037739	protein_coding	-1.4373474212836	0.000789913297104253	-1.34848853008268	0.00336112876158695	-0.45723999512098	0.659977389212978	0.114555143406813	1
CCDC138	chr2	108786757	108885477	protein_coding	-1.43705845322789	0.0305606436110226	-1.79610795636044	0.00803024226178815	-1.10002744274081	0.314799582799285	-0.0801743970237533	1
ZDHHC7	chr16	84974181	85011535	protein_coding	-1.43636710916258	0.000556008024338914	-1.22764840690361	0.00595997741264254	-0.717033952310547	0.393591342990237	-0.0939994351427607	1
TIGD6	chr5	149993118	150001167	protein_coding	1.43629205494825	0.0136246134034801	1.73555234374527	0.00493345770868946	1.46260134260056	0.083720223423563	0.0884539160498642	1
MLXIP	chr12	122078722	122147347	protein_coding	-1.43560552587308	0.000339198679050365	-1.70947751560452	4.4930134337224e-05	-0.637728554545995	0.43305439112057	0.0390190373303485	1
HIST3H2BB	chr1	228458107	228460470	protein_coding	1.43534821883479	0.00177720485505618	1.1343725370269	0.0167111079051628	0.575904604826647	0.592925388894213	0.266473754514923	1
ACTG1	chr17	81509971	81523847	protein_coding	1.43359073434926	0.000298021311341738	0.617090434375054	0.205275353544461	0.275736198939	0.819519523773106	0.0908450917965996	1
CLINT1	chr5	157785743	157859175	protein_coding	-1.43355436781439	0.000431067220524176	-1.37192164237142	0.0011536622644779	-0.0647690698434434	0.992179815830971	-0.140368404341207	1
DCP1A	chr3	53283428	53347610	protein_coding	-1.43276539433508	0.000432249830985906	-1.47523182936814	0.00148986290229335	-0.851426299815072	0.263980889230308	0.0704237909997266	1
RSL24D1	chr15	55180806	55197067	protein_coding	1.43176349842825	0.000795263894032347	1.95067720866827	1.67033259860364e-05	2.70156704445794	4.61703284258909e-07	-0.0368549218801421	1
BBX	chr3	107522936	107811324	protein_coding	-1.43132011772388	0.000497520953409845	-1.49719323542137	0.000964440329129444	-0.504633614246693	0.625279417178959	-0.20535293341966	1
NIPA1	chr15	22773063	22829791	protein_coding	-1.42999078684881	0.0390507175749308	-2.00122992005921	0.00489152811461667	-1.35599064205531	0.206921903702194	0.0332718271245878	1
DDX10	chr11	108665025	108940930	protein_coding	-1.42919631304633	0.00322036342113019	-1.1698793189158	0.0283807139732354	-0.766736641092041	0.410482927507178	-0.021172999804184	1
ST3GAL4	chr11	126355640	126440344	protein_coding	-1.42911192254525	0.00253337605190097	-1.65811796538044	0.000641851078824207	-0.334505044411377	0.770743815866341	0.0348363152172499	1
RAPGEF1	chr9	131576770	131740074	protein_coding	-1.42868448405958	0.00394217808503406	-1.68860863020666	0.0010221251572249	-0.4952869911675	0.65063375430455	0.0766760203480871	1
SOD1	chr21	31659622	31668931	protein_coding	1.42765708894191	0.000391669858966551	1.24082969943182	0.00484077105975932	0.962691220510635	0.16925041616989	0.0138498036349882	1
PTPRK	chr6	127968779	128520674	protein_coding	-1.42655304628998	0.00362885837827954	-1.39185528924138	0.00432705950061914	-0.994803519924975	0.241961563927902	-0.153464099589527	1
DDB2	chr11	47214465	47239240	protein_coding	1.4264632279178	0.000701879508899239	1.55690802199142	0.000982503297149423	0.0750839493721122	0.997863290468024	0.143929451184657	1
FHDC1	chr4	152936352	152979696	protein_coding	-1.42541707828582	0.011605930337973	-2.24419512723695	0.000142549784847766	-1.32520518367402	0.133085544410639	0.107774758520342	1
SRPK2	chr7	105110704	105399308	protein_coding	-1.424843395113	0.00162166775365043	-1.40829276322657	0.00270811515787416	-0.763520202026786	0.386216704312115	-0.0558434877508079	1
TRMU	chr22	46330875	46357340	protein_coding	-1.42417937551322	0.000408552209823857	-1.43880602550293	0.000560733408662815	-1.13155973199223	0.0756503319542229	-0.0524882185360584	1
JADE3	chrX	46912276	47061242	protein_coding	-1.42281338407752	0.0145972382498596	-1.91004555332826	0.00163972124383378	-0.600480387913231	0.601102391745942	-0.0799095215901224	1
RRP1B	chr21	43659548	43696079	protein_coding	-1.42268913427973	0.000464454185318652	-1.24323986913189	0.00344473557898968	0.0732741194122685	0.984965767935579	0.0356141914727153	1
HERPUD2	chr7	35632659	35695571	protein_coding	1.42258142616328	0.00243998699172332	1.3832084251668	0.00930083880980126	0.237908805157222	0.90569468653692	-0.105058391149584	1
TRAF2	chr9	136881912	136926607	protein_coding	-1.42214859929572	0.000657031652239273	-1.92341866886791	1.52716564526361e-05	-0.512278550911819	0.580204568808605	0.0943690184575508	1
SNX27	chr1	151612065	151699091	protein_coding	-1.42143026073454	0.00177525181978922	-1.25372431179475	0.00812652673011524	-0.26204937877767	0.864512699805061	-0.261745470782863	1
IGSF3	chr1	116574399	116667755	protein_coding	-1.42087320947578	0.00201028941596585	-1.20724335728824	0.0144530869665657	-0.185884129123187	0.918052167292732	-0.0644411603567472	1
LSM8	chr7	118184032	118192824	protein_coding	1.42061582660752	0.00185631224757987	2.22603395710781	2.79884184157037e-06	1.93125171333617	0.00151493945245151	-0.143707386566161	1
USP35	chr11	78188812	78214711	protein_coding	-1.42059729042525	0.0959761248533331	-2.72335015597599	0.00172806740569207	-1.74511324667674	0.180150842753632	-0.385293216084172	1
MRPL57	chr13	21176645	21179084	protein_coding	1.41953792756498	0.000664136363437683	1.75214549737798	3.48563391854516e-05	0.174146472892645	0.922661449526943	0.0248305692927648	1
CYB5D2	chr17	4143168	4187310	protein_coding	1.4192621929708	0.0258738778404371	1.65082453679315	0.00307717501343814	1.25515368561402	0.290343807540369	-0.140945790700781	1
SLC25A4	chr4	185143241	185150382	protein_coding	1.41911073045583	0.000836668858067192	1.32736811624754	0.00209594424129502	0.293158534466462	0.805053906747303	-0.184003679666569	1
ATP13A3	chr3	194402672	194498364	protein_coding	-1.41890750905224	0.000805262376145016	-1.12579452945654	0.0168793730704536	0.305003872461921	0.777697250617341	-0.12875464836453	1
FAM76B	chr11	95768942	95790409	protein_coding	1.41841707042516	0.000729908134390568	1.52163980300124	0.00032675222414352	0.559843047324725	0.535988481968602	-0.0723374690518654	1
MUC16	chr19	8848844	8981342	protein_coding	-1.41771675463263	0.0661853748278031	-2.2287994572849	0.00139344623295195	-0.649567614625136	0.618698643015879	-0.150843660953983	1
SHTN1	chr10	116881482	117005577	protein_coding	-1.41758218614911	0.108210410237116	-2.14115706071292	0.00928139752804694	-0.936577450891292	0.519093049122821	-0.0792705903882032	1
AP3B1	chr5	78000525	78294755	protein_coding	-1.41708433784951	0.00454762231239046	-1.64762040937057	0.00150855933953347	-0.220244867474212	0.904118573215091	-0.100783994628554	1
NDUFC1	chr4	139266880	139302551	protein_coding	1.41669990876937	0.0155919420955808	1.5570599286253	0.00540150155471466	1.06196974630853	0.373285367697986	-0.633730318256373	1
EIF2AK2	chr2	37099210	37157065	protein_coding	-1.41636427465644	0.00101035955655126	-1.28028361941873	0.00486850474241874	-0.397271118055901	0.718227072062944	-0.290302259415956	1
ASF1B	chr19	14119509	14136956	protein_coding	1.41470714054065	0.000816303542109792	0.85041518154604	0.120108707261274	0.12396070443581	0.969692720009272	0.180701782394911	1
MANF	chr3	51385047	51389397	protein_coding	1.41439325301389	0.000810975476632214	1.19717860712066	0.0143201280444259	-0.717123153513012	0.612440746792209	-0.369472346420166	1
CRELD1	chr3	9933822	9945413	protein_coding	1.41223728480252	0.00295187470080957	0.848562956271883	0.150980572268229	-0.188289346880707	0.96078582724402	-0.0730279753259796	1
TMEM63A	chr1	225845536	225882369	protein_coding	-1.41213417343831	0.00134903936408313	-2.12819530558051	1.73564040473869e-06	-1.32176667253055	0.043128640775794	0.149590387920101	1
PTPN9	chr15	75463251	75579289	protein_coding	-1.41211323275809	0.014367815100167	-1.57495689176795	0.00563962186090529	-0.674282701100191	0.528752986035967	0.186530203309956	1
CBWD3	chr9	68232003	68300015	protein_coding	1.41072421289525	0.0294470202479481	2.12357134630602	1.31454103951325e-05	-0.527472329695537	0.844654146347673	-0.396100026947235	1
SLC6A6	chr3	14402576	14489349	protein_coding	-1.41052327911036	0.000744497920964894	-1.67126075070457	0.000121342806213319	-1.36955601597047	0.0260648602827268	0.0773143174546357	1
DARS2	chr1	173824503	173858546	protein_coding	1.40954781097707	0.000851170667664786	1.65717990774174	0.000137176015219704	1.99389667162701	0.00893391848621428	0.3455107381041	1
PTPN1	chr20	50510321	50585241	protein_coding	-1.4094619530547	0.00263686805353089	-1.42572445845928	0.00259777254670337	-0.445006283081649	0.677022048915482	-0.104791334479623	1
EPG5	chr18	45847609	45967274	protein_coding	-1.40894464908475	0.00940510753455386	-0.990877741156891	0.0800923818243722	-1.52590125826241	0.0588738231585783	0.0890590055882073	1
SRSF8	chr11	95067197	95071224	protein_coding	1.40820759775468	0.000531355762884312	1.66323424164408	4.9574961806997e-05	0.0173450571054488	1	0.1462234033532	1
MAEA	chr4	1289851	1340147	protein_coding	-1.40737841238716	0.000447018058799946	-1.66123202439885	0.000128495235540859	-0.60088823832998	0.501246658498885	0.0858437619540833	1
FAM60A	chr12	31280584	31327058	protein_coding	-1.40663460245907	0.000970272103554505	-1.26477056494525	0.00549980875725959	-0.745267124186222	0.355307160118942	-0.194942177118695	1
TANGO6	chr16	68843604	69085180	protein_coding	-1.40653054414044	0.0049899221982362	-1.64343722563862	0.00144539239540519	-0.881196663302783	0.327206630159413	0.00217354136898333	1
PTMS	chr12	6765516	6770952	protein_coding	1.40631017057429	0.00214120031389312	0.85980555650987	0.0971708253755636	1.40686715596176	0.0354076228707489	0.0469214741928567	1
BOLA1	chr1	149887890	149900798	protein_coding	1.40613982412081	0.00238997319330807	1.51486169675749	0.00148986290229335	0.183075626886625	0.951122661104537	0.180124446233049	1
HNRNPA2B1	chr7	26189927	26201529	protein_coding	1.40603679827619	0.000501627045478911	1.411053285514	0.000676338219989371	1.04539095129901	0.0949259046383765	-0.139655151707003	1
NPTX1	chr17	80467148	80477843	protein_coding	1.40525843680414	0.000525500090170103	0.937350924280992	0.0366346026168338	-0.200208390469945	0.87169937510576	0.0203877554550408	1
SMARCC1	chr3	47585272	47782106	protein_coding	-1.40411144698543	0.000756671782772243	-1.21355719756411	0.00530639722897047	-0.133941112978973	0.940682606647239	-0.00145606977272033	1
MAPKAP1	chr9	125437393	125707234	protein_coding	-1.40409692058496	0.00145596092552013	-1.55377063785544	0.000913801810986474	-0.761451289683966	0.400205771573461	-0.124289133048896	1
RAB3GAP1	chr2	135052265	135176394	protein_coding	-1.40327247654208	0.00425806872171385	-1.009086489439	0.0496135410154114	-0.184954312136857	0.906896374538655	-0.367538856671652	1
SPTLC2	chr14	77505997	77616773	protein_coding	-1.40316368061424	0.00876811711851117	-1.89895100397932	0.000335779170217228	-0.771701164694501	0.510662124191006	-0.0489461011858543	1
RUNX1	chr21	34787801	36004667	protein_coding	1.40257114952822	0.00042532567986875	2.12676818239062	1.47041650939454e-07	-0.30698307743758	0.828980597212319	0.107280536018333	1
TNPO1	chr5	72816312	72916733	protein_coding	-1.40147772822442	0.000433622216697251	-1.19482285773872	0.00543940288016462	-0.467967745934121	0.640804997383538	-0.108401432043469	1
MYH10	chr17	8474205	8630761	protein_coding	-1.40142599282445	0.00228369725347357	-1.43468677147699	0.00326949005968934	0.0504387899568282	1	-0.206415876790345	1
TMEM164	chrX	110002631	110182734	protein_coding	-1.40058362060722	0.00584920090295723	-1.36109713105695	0.00482040540744429	-0.812058441698632	0.377418763453382	-0.0526137974354696	1
SSH2	chr17	29625938	29930276	protein_coding	-1.39808842582912	0.00161595330425711	-0.997396767390224	0.0669723705060279	-0.792175854960513	0.332977622165681	0.204073784090422	1
NVL	chr1	224227334	224330387	protein_coding	-1.39774737148641	0.00130646151571169	-1.43543268727677	0.00146455050646132	-0.367009698626604	0.742319001680882	-0.215007455025759	1
AFMID	chr17	78187317	78207701	protein_coding	1.39765174785003	0.00644334550863178	1.14938542130405	0.0666612286785775	-0.5993083686641	0.758176897577026	0.374398925034183	1
STK24	chr13	98445185	98577940	protein_coding	-1.39720758156307	0.00852062023957578	-1.58620517776148	0.00305350097638745	-0.834347751190038	0.416218417622925	0.00939715172175187	1
PPP2R3A	chr3	135965673	136147891	protein_coding	-1.39639875227565	0.0439764104256405	-1.96822301736894	0.00478183886049975	-1.12124951583187	0.320023321906171	0.158333029388782	1
RRNAD1	chr1	156728442	156736960	protein_coding	1.39604614913365	0.000880476372329011	1.26241091059125	0.00635232376742462	0.94000746314735	0.559877918258951	0.153986978245924	1
FGD4	chr12	32399529	32646050	protein_coding	-1.39516688735252	0.0149933961023347	-1.9630673653688	0.000734375234906681	-2.25914625950278	0.00958381634691532	-0.141598826043489	1
ZBTB44	chr11	130226677	130314686	protein_coding	-1.39456859640708	0.0064552947105306	-1.65631804729995	0.00172839817697238	-0.981955849751305	0.26243117207564	-0.219276692856545	1
POLR2L	chr11	837356	842545	protein_coding	1.39363182834309	0.00180409616984105	1.22598272236606	0.00569773795161782	0.491906886152019	0.62569394409136	0.278773581709165	1
SH3RF1	chr4	169094256	169271105	protein_coding	-1.39354104092683	0.00130386273036269	-1.10064758092806	0.0186210790008823	-1.40560587593771	0.0316964725429803	-0.0207261211154332	1
TMCC1	chr3	129647792	129893576	protein_coding	-1.39278370697284	0.00898259851485364	-1.3508071004591	0.0117362638053382	-1.45434484726748	0.0761623135204144	-0.311551430929516	1
IGF2BP1	chr17	48997412	49055650	protein_coding	-1.39216442518652	0.000715212484355095	-1.67027767680004	9.00403055340058e-05	-0.886705577180469	0.212510530118631	0.139652585639208	1
PAPLN	chr14	73237497	73274640	protein_coding	-1.39208638877073	0.087590343291893	-2.58271047412016	0.00169593278205048	-1.77761116136202	0.134284884742522	0.0183995389801838	1
BCL10	chr1	85266248	85277090	protein_coding	1.39205932745832	0.000518940933966727	1.21705895638984	0.00934084558624598	0.831655353045683	0.324161908016132	0.231976428653039	1
TUBGCP3	chr13	112485005	112588167	protein_coding	-1.39194611982778	0.00147843644174316	-1.30352535436572	0.00438281243073359	-1.1639467289799	0.0780582870311223	-0.248862675513008	1
STX6	chr1	180972712	181023121	protein_coding	-1.3917678017515	0.00413134576242882	-1.38637391168418	0.00510802896376183	-0.794957828957035	0.355325882918407	-0.0908623288697308	1
AVL9	chr7	32495426	32588721	protein_coding	-1.39161105643181	0.000755956486999254	-1.91836674348957	8.75751458663163e-06	-1.14603223605124	0.0806884532216166	0.0260227988021995	1
CAST	chr5	96525267	96779595	protein_coding	-1.39137929555987	0.000715212484355095	-1.29927382088667	0.00309948030990261	-0.0418369363039454	1	-0.173251865306452	1
STK17B	chr2	196133566	196176503	protein_coding	1.39077935740025	0.0118572550958615	1.58468369187447	0.00299922105181816	-0.436938697441452	0.851344796670832	-0.12099532634645	1
ZNF419	chr19	57487711	57496097	protein_coding	1.39070389225276	0.00904324112463767	2.27073537849581	4.78271741781863e-05	2.24122255109011	0.000327758889367908	0.0322056316198323	1
TADA3	chr3	9779860	9793011	protein_coding	1.38779017046842	0.00203438916524349	0.830416109505072	0.140171204815091	0.771286023240884	0.410865069435271	0.0621084270623547	1
NPEPPS	chr17	47522942	47623276	protein_coding	-1.38739552833279	0.000347196069120321	-1.31170912845907	0.00170587643579451	-0.186141245709064	0.904118573215091	0.116573595374635	1
SGK223	chr8	8317736	8386498	protein_coding	-1.38585050580541	0.00433379387518674	-0.790308073576839	0.136887734198502	-1.00281876171796	0.277524811958965	-0.0666242615274513	1
WDR45	chrX	49071470	49101170	protein_coding	1.38582713337135	0.000783519800675615	1.47246770899798	0.000697423168259357	0.795739603989827	0.388819906259519	0.290964116989013	1
RPS28	chr19	8321158	8323340	protein_coding	1.38573125020537	0.000665383651056007	1.24504133485737	0.00552770193806309	1.19166333461871	0.0493653593717827	0.145784117894712	1
TTC39C	chr18	23992773	24135610	protein_coding	-1.38305527271193	0.00213604497521039	-1.35674159030811	0.00468594085710091	-0.874641231775328	0.284365492822618	-0.0471894359455722	1
PPP1R12A	chr12	79773563	79935460	protein_coding	-1.38286701789343	0.00174483373079301	-1.06182113883056	0.0805437113874553	-1.10009835251213	0.106723262521408	-0.0869688430298491	1
CTR9	chr11	10750987	10779743	protein_coding	1.38266989214828	0.000597672881013922	1.8712451592568	1.55234576983553e-05	1.07354890723489	0.135003462856801	0.429320831235376	1
C2orf42	chr2	70149880	70248615	protein_coding	1.38170834370936	0.00605462786388338	1.81719210641832	0.000122536743246119	1.3954377444894	0.0681979168969661	0.0620134964519658	1
SAV1	chr14	50632058	50668331	protein_coding	1.38108670834971	0.000923471831528292	2.22564504809501	8.96140417859861e-08	0.0342836661551905	1	0.000138584305059835	1
PSRC1	chr1	109279556	109283186	protein_coding	-1.38001979574214	0.00654345575239812	-2.12913903045404	0.00010576750585043	-1.61850678230677	0.0340618886573517	-0.137213864749854	1
MDM4	chr1	204516379	204558120	protein_coding	-1.37976981287167	0.00255585117139538	-1.23885990782159	0.00429735833877372	-0.376639563333533	0.702033509901604	-0.171916440961515	1
TMOD3	chr15	51829628	51947295	protein_coding	-1.37836831300477	0.000997786328582242	-1.262921429354	0.00686921959823877	-0.415792222295785	0.673405402679869	0.0093157839523435	1
MYOF	chr10	93306429	93482317	protein_coding	-1.37813611982084	0.00148092516131256	-0.623561559371784	0.252675851661454	0.0439327383838532	1	0.081820193371149	1
GAN	chr16	81314952	81390884	protein_coding	-1.37805590498796	0.000775992624911858	-1.63278895783289	0.000106232159980063	-1.10434685966083	0.118710850042638	-0.0255947757358204	1
ZZZ3	chr1	77562416	77683419	protein_coding	-1.37799149531191	0.000650770243579749	-1.12306586829293	0.00873878575290602	-0.228186942481497	0.843918014168202	0.017386927543975	1
ZNF106	chr15	42412823	42491123	protein_coding	-1.3777933162284	0.00790533762977057	-1.21622634776231	0.0221331700394592	-0.402388697375736	0.744937513436127	-0.155672776048087	1
LMBR1	chr7	156668946	156893230	protein_coding	-1.37730797482019	0.0156934155283112	-1.59181395897353	0.0078746374035376	-0.523852558301836	0.699563280924868	-0.0610684166919962	1
MYH9	chr22	36281281	36388018	protein_coding	-1.37703239434528	0.000780537346456636	-1.18436203277872	0.00530355266132454	-0.0244233829895423	1	-0.00893564834634306	1
CTDSPL	chr3	37861960	37984469	protein_coding	-1.37485523452402	0.0528044722537871	-1.99325961554257	0.00549340616094708	-0.400363360210214	0.791130131312521	-0.0819614882857905	1
APOLD1	chr12	12725917	12829975	protein_coding	1.37393080889261	0.00122465812908065	1.73850908740859	7.27569635125978e-05	0.252764358943419	0.941434018520653	0.119224046126843	1
LAMB1	chr7	107923799	108003255	protein_coding	-1.37379123223233	0.0010056703334957	-1.48912705289955	0.00049919875806397	-0.575408287729627	0.526791487488858	-0.0996032835457041	1
ATP11B	chr3	182793500	182921635	protein_coding	-1.37375854249116	0.0165385362427296	-1.50418007044827	0.00588953447689892	-0.527275820517604	0.648904248627417	-0.177899343987506	1
PYROXD1	chr12	21437615	21471252	protein_coding	1.37293243900777	0.00206423158806824	1.95073235720188	4.17733966515256e-05	2.23754553274172	4.21668776153705e-05	-0.0875275420041687	1
ZDHHC3	chr3	44915257	44976185	protein_coding	-1.37270574237757	0.001069344370239	-1.60806984058076	0.000582750933354571	-0.635127171896566	0.488473577940754	-0.0665226137498746	1
ARHGEF11	chr1	156934840	157045370	protein_coding	-1.37265844171526	0.000887517162756714	-1.55570046841258	0.000238583868083464	-1.01371399819769	0.144116756133439	0.0119009582861974	1
ZMYM4	chr1	35268967	35422058	protein_coding	-1.3724100140241	0.00653052307301658	-1.57630595648917	0.0012248622860814	0.0698643881725079	0.990494132198324	0.0722453460691543	1
AXIN1	chr16	287440	352673	protein_coding	-1.37118690521715	0.000828222488589842	-1.785335202456	2.06156351380512e-05	-1.0218543276572	0.13201850162054	0.169802392621683	1
HS2ST1	chr1	86914648	87109998	protein_coding	-1.37112700303099	0.00653932694229544	-1.37425578640987	0.00435185353630682	-0.561445977317143	0.642755975112111	-0.171356878101198	1
GDA	chr9	72114595	72257193	protein_coding	-1.37052740051356	0.00112432974293108	-0.375597176567139	0.493580685082992	-0.115321908630545	0.962613404887415	-0.0843524222431893	1
PRKX	chrX	3604370	3713608	protein_coding	-1.37044440022985	0.0161867089665717	-1.55502716977552	0.00982898739594185	-0.721936380429065	0.573557255521157	0.230989433772146	1
TMTC4	chr13	100603927	100675093	protein_coding	-1.36860283827463	0.0579696208819448	-2.45789226800776	0.000900614780826497	-1.4075678973754	0.217005284504954	-0.137459943171876	1
ZNF33A	chr10	38010650	38065088	protein_coding	-1.36815741667627	0.00852640225754815	-1.30398144725438	0.0159451683644351	-0.604292125101285	0.553112675967794	-0.225098636367801	1
VASN	chr16	4371848	4383528	protein_coding	1.36713560812313	0.00387616565536967	1.01739021743568	0.0378992689700123	0.57546138619086	0.661093388827763	0.155563116090555	1
PPP1R15B	chr1	204403387	204411791	protein_coding	1.36709495058183	0.00116550366554166	1.70365087625167	6.32748741355441e-05	1.81418443079805	0.00779646820305945	-0.0366508707280932	1
NRDE2	chr14	90267856	90332137	protein_coding	-1.36702534457683	0.00269525101697964	-1.28769904847555	0.0127265712730801	0.019678612211264	1	-0.0326245248505358	1
AHSA2	chr2	61177418	61191203	protein_coding	1.36672936652326	0.00174045930515427	0.811243978069657	0.120512293235897	0.426960827481993	0.674901933433105	0.072520774999404	1
VKORC1L1	chr7	65873267	65959563	protein_coding	-1.36568170678677	0.0124994777748478	-1.5745338079376	0.00270777616371673	-0.43655622117359	0.748946083851956	0.0573687061871056	1
KLF3	chr4	38664196	38701042	protein_coding	-1.36536104504592	0.00307152388555639	-1.64153944555289	0.000669719541364753	-1.07410791135653	0.181351230797012	-0.268820366675727	1
LMBR1L	chr12	49096551	49110900	protein_coding	1.36511494327163	0.00616672599347045	0.77497453849713	0.227305053973695	-1.23759642269769	0.435142594892959	0.303167347356323	1
RPL12	chr9	127447674	127451405	protein_coding	1.3649622962873	0.00107054134973491	1.21214875596418	0.00662278203435079	0.374925585013758	0.702090601270512	0.103187197501965	1
PDE8A	chr15	84980440	85139145	protein_coding	-1.36479203974884	0.000959509198725873	-1.35010834291124	0.00261335541045931	-0.772526600925619	0.322296267703377	-0.14091060477614	1
AKIRIN2	chr6	87675072	87702209	protein_coding	1.36477130197542	0.00110445466897136	1.72032345099071	6.49920918042168e-05	0.862810853170672	0.241953318913135	0.289090465318438	1
DNAJB9	chr7	108569568	108574850	protein_coding	1.36433535840137	0.00735109845142219	1.60263948191687	0.000988453239636844	-0.894134331893728	0.624999854629744	0.0757766321168521	1
TRIM52	chr5	181254417	181261139	protein_coding	1.36349442590645	0.00192141469834856	1.38478594183162	0.00170498405231006	0.366429677537178	0.722091484575833	0.00720147720867646	1
ZMAT3	chr3	179017223	179072279	protein_coding	-1.36329923426575	0.00311366073506905	-1.88592274584443	3.08836010920713e-05	-1.06711214777244	0.136639543225377	0.00278326661187552	1
HEG1	chr3	124965710	125055958	protein_coding	-1.36223770791864	0.00148092516131256	-1.69489647921778	5.15926103719721e-05	-1.2507771376961	0.0448390856091002	-0.0964595960142872	1
H3F3A	chr1	226061851	226072001	protein_coding	1.36210697696671	0.00289128733194674	1.94111622231055	2.99161060964606e-05	1.29382615173121	0.0660120379753165	-0.308728365260178	1
PRMT7	chr16	68310974	68358563	protein_coding	-1.35989889500385	0.00200586787462248	-1.17043938416134	0.0145230801932411	-0.761191839062744	0.36022171814483	0.131121559199863	1
METTL1	chr12	57768471	57772793	protein_coding	1.35957619437044	0.00179732479195913	1.410409548028	0.00173689198477103	-0.761307597117906	0.501246658498885	0.0974400990063193	1
RRBP1	chr20	17613678	17682295	protein_coding	-1.35886290191409	0.00105640603216087	-1.67338375576775	6.17586229813536e-05	-0.285202667886081	0.802584410014559	0.0229381919401131	1
GNG12	chr1	67701466	67833467	protein_coding	-1.357976072806	0.00137833466972611	-1.11016854194247	0.0137828101093779	0.246602567598216	0.86620512856488	-0.0112727101310834	1
BAHD1	chr15	40439721	40468242	protein_coding	-1.35786463471897	0.0084725877906132	-1.89676182821724	0.000254328520569178	-0.645964334324872	0.514802028193018	0.0642605916646229	1
TBC1D17	chr19	49877425	49888749	protein_coding	1.35731665742123	0.00142547105886762	1.22410183738316	0.0104505907870699	0.631568599016958	0.58638643898036	0.0660191384532921	1
RANBP2	chr2	108719481	108785811	protein_coding	-1.35708975674841	0.000780537346456636	-1.44969848408623	0.00047356050149861	-0.243709562700054	0.828531340658052	-0.155124873394569	1
C15orf39	chr15	75195643	75212169	protein_coding	-1.3565034727868	0.00158786839505699	-1.67426018656214	6.56354152572529e-05	-1.83080349964301	0.000971671864979333	-0.0430589388525208	1
MTOR	chr1	11106535	11262507	protein_coding	-1.35556499665336	0.00186525511280649	-1.15622951913671	0.0106433595700854	-0.438452742950088	0.657878867848006	0.132797523145484	1
EFR3A	chr8	131904088	132013642	protein_coding	-1.35462369418157	0.00578284350421338	-1.01447374733881	0.0744385995053997	-0.138140559246394	0.942932362931606	-0.201528311974032	1
CNOT6	chr5	180494412	180578405	protein_coding	-1.35280372036065	0.00766790764745992	-1.19134047521824	0.0122100731851272	-0.586602600471431	0.58638643898036	-0.373411173546889	1
ADIPOR2	chr12	1688574	1788678	protein_coding	-1.35259676662639	0.00190105498937412	-1.25392488107974	0.00395654272912275	-0.188833724732839	0.904118573215091	-0.0404327175276379	1
XPO7	chr8	21919671	22006585	protein_coding	-1.3522904767111	0.00143923588679561	-1.32919378629591	0.00523304686241962	-0.120402367807451	0.961210812368541	-0.0888395385518678	1
HOOK3	chr8	42896932	43030539	protein_coding	-1.35049773113082	0.101202258874113	-2.15694601635769	0.00940667918946493	-0.325036325137434	0.868698311251276	0.168283981376095	1
FNBP4	chr11	47716517	47767443	protein_coding	-1.35012672647046	0.000808508892970686	-1.52252938870938	0.000254950355252686	-0.792698120811886	0.277896364650473	-0.0623729105127352	1
LYN	chr8	55879813	56014168	protein_coding	-1.34995944517086	0.0124420547617327	-1.65094754303666	0.00312492815365188	-0.713207899100814	0.466831542886205	0.205838379220724	1
NCOA6	chr20	34689097	34825649	protein_coding	-1.34870706766014	0.00106458383979244	-1.35042615561371	0.0024861611863699	-0.364556248188132	0.743871992256398	-0.0384895334182035	1
THRAP3	chr1	36224416	36305357	protein_coding	-1.34769153310736	0.00132604263446788	-1.21991748331798	0.00534336860177785	-0.121405004902945	0.947990886772385	-0.00781439465962672	1
PODXL	chr7	131500262	131558217	protein_coding	-1.34729863640093	0.00175937426088738	-1.66379808162909	0.000108943754037481	-0.214048780116528	0.870021708751517	0.0525754682095468	1
PDK1	chr2	172555373	172608669	protein_coding	-1.34660909802555	0.00223748137141309	-1.68855637425183	4.65275693816387e-05	-1.11818314756126	0.0873231115663286	-0.37732776171045	1
GDAP2	chr1	117863485	117929630	protein_coding	-1.34555930902392	0.00478743248422119	-1.39995559187936	0.0073332274867796	-0.628423751767473	0.518379004152144	-0.051570590870991	1
NUP210	chr3	13316235	13420309	protein_coding	-1.34527346090001	0.00225966650792242	-1.29672644819155	0.00455973618328601	0.160021389836891	0.916251462407771	0.000503550426493046	1
CNTROB	chr17	7932101	7949918	protein_coding	1.34482250850384	0.00211132784246689	1.14874593030174	0.0199219295905121	0.943669665963058	0.259454843963086	0.082507707713444	1
B4GALT4	chr3	119211732	119241103	protein_coding	1.34313324660925	0.00517972937247415	1.43939331072816	0.00418249567676398	-0.524882980479642	0.760603811397135	-0.0612906188204812	1
RIMKLB	chr12	8681600	8783095	protein_coding	-1.3425852728685	0.00196344685993245	-1.56988541333042	0.000167158593344892	-0.969531980050549	0.253379193148933	-0.0980212169298153	1
ATP2B1	chr12	89588049	89709300	protein_coding	-1.34251489315976	0.00110138000447786	-1.33463454833285	0.00201466171880361	-0.691403870832422	0.411482142443248	-0.0800098051340028	1
ABCD3	chr1	94418455	94518666	protein_coding	-1.34116427593262	0.00191468380664695	-0.942245858934154	0.0428044917630045	-0.351089361611076	0.758717839375286	0.0107910116432623	1
KLLN	chr10	87859161	87863437	protein_coding	1.34110122081353	0.126044725759876	3.03589954441824	1.8353248028622e-11	1.44125823860574	0.393591342990237	0.264195357815346	1
UBR4	chr1	19074506	19210276	protein_coding	-1.34030028065038	0.00119570714230828	-1.2274049696935	0.00436187229248522	-0.00693301164546339	1	-0.0429514918371224	1
RPL13	chr16	89560657	89566828	protein_coding	1.33993473899601	0.00179497877346936	1.50051313542168	0.000573878817717361	1.3770695322937	0.0160689068482997	0.0648090869124687	1
LONRF3	chrX	118974614	119018355	protein_coding	1.33889324359508	0.00181127721654159	0.843353699733475	0.0832572415182687	-1.09744227101397	0.228374829663936	0.0555895573130673	1
MYCBP2	chr13	77044655	77327050	protein_coding	-1.33828350776344	0.00172452018812706	-1.35469900877296	0.001758257257673	-0.41464551314267	0.705698449791152	0.0747109108779809	1
RNF213	chr17	80260866	80398786	protein_coding	-1.33817032661331	0.00307951915580391	-1.44286882873163	0.00203604889558075	-0.26172211527703	0.819424059516937	0.018777275880136	1
PILRB	chr7	100352176	100367733	protein_coding	-1.33757701686504	0.00229278121994763	-2.05992284722542	8.06094222224337e-06	-1.27969987878583	0.115280192118964	0.0190386865768617	1
CCDC59	chr12	82223681	82358805	protein_coding	1.33728134039694	0.0127589313120956	2.28567600637791	8.67270728040757e-06	2.611219631359	1.32599319279563e-05	-0.438997089981683	1
DUSP16	chr12	12474210	12562383	protein_coding	-1.33688052934095	0.00186395025311729	-1.06629475566289	0.0156888817459092	-0.442758752618003	0.647163630498109	-0.100218944441304	1
DAGLB	chr7	6409126	6484190	protein_coding	-1.33649739246885	0.00379185974092636	-1.00658052849174	0.0414323794320996	-0.930710014746341	0.380344422437571	0.0211299206811035	1
LARP1	chr5	154712902	154817607	protein_coding	-1.33632049694659	0.00117507448145405	-1.46653219271277	0.000427693949884443	-0.23609079759544	0.84249215005976	0.0350737607481258	1
GFPT1	chr2	69319769	69387254	protein_coding	-1.33605227507967	0.00267220383495084	-1.6518840382806	0.000224487144732071	-0.395084917976838	0.734982935030466	0.037395360708104	1
KIAA1147	chr7	141656728	141702153	protein_coding	-1.33573335810518	0.00483489432791874	-1.6254020477654	0.000929475430874314	-0.715386352148764	0.422729271606139	-0.173680966348148	1
USP4	chr3	49277831	49340712	protein_coding	-1.33534891184389	0.0062884744308561	-2.13890164836975	0.000109121762162167	-1.06417171331305	0.210020856493724	0.064958433702193	1
EXOC4	chr7	133253073	134066589	protein_coding	-1.33530052432742	0.00177060264327453	-1.08977392885271	0.0504148181363982	-0.869992552795834	0.288938630501509	-0.153271810468748	1
PLOD2	chr3	146069440	146163653	protein_coding	-1.33378229844167	0.00609675410574867	-1.15114838741543	0.0257454606779248	-0.892935474688172	0.295726086309386	-0.190173883657202	1
SOCS6	chr18	70288901	70330200	protein_coding	-1.33377904096181	0.0101451460925351	-1.75764634615359	0.00173689198477103	-0.698906348297036	0.465325101881502	-0.271879046707543	1
ITPR2	chr12	26336515	26833198	protein_coding	-1.3337283320293	0.00159084134517724	-1.52983910061042	0.00091534115746571	-0.625659789656696	0.497815062392842	-0.251082556410669	1
EML4	chr2	42169350	42332548	protein_coding	-1.33342659892453	0.000787703425816767	-1.31131488227735	0.00304417311248538	-0.0164272883945068	1	-0.0190555228301866	1
YIF1A	chr11	66284580	66289170	protein_coding	1.33224051660328	0.0023828254648126	1.18341582239265	0.0122994065323904	0.351426112294817	0.806805170547184	-0.0275527029068767	1
RPS10	chr6	34417454	34426125	protein_coding	1.33112163802035	0.00191136961145003	1.68735496230875	8.77433147861633e-05	2.269866552617	1.32599319279563e-05	0.139281798511691	1
C14orf119	chr14	23094765	23100462	protein_coding	1.3309960615012	0.00575800279279434	1.55684790666792	0.00245767303947523	-0.153062765091948	0.947291748670158	0.081582427430848	1
ZNF503	chr10	75397830	75401906	protein_coding	1.32978775271749	0.00155374290932252	0.958238191371773	0.0522876358498917	-1.39699685217621	0.218605177822258	0.407455118709888	1
TMSB4X	chrX	12975108	12977227	protein_coding	1.32914826676131	0.00111643166286029	1.56306293047417	0.000156889541386127	0.551218055167245	0.517024329496212	0.0953818786649271	1
AGFG1	chr2	227472152	227561214	protein_coding	-1.3286904335641	0.00444246686973761	-1.4475552600031	0.00284396057798733	-0.501610678063914	0.621186331057074	-0.215346333411263	1
GON4L	chr1	155749662	155859400	protein_coding	-1.32775214407388	0.00274403412095662	-1.12621974161798	0.0157391961217936	-0.772844495014003	0.351002834479848	-0.0304219544985315	1
HTT	chr4	3074681	3243959	protein_coding	-1.32774529818993	0.0070757498231806	-1.47866688947129	0.00226437738058176	-0.196305646862971	0.904118573215091	0.0145735318339148	1
PPARGC1A	chr4	23755041	23904089	protein_coding	-1.32719924600532	0.00148108827950839	-0.553631268688793	0.279455453241191	-0.586972876729118	0.666530577671974	-0.274131595195773	1
PWWP2B	chr10	132397168	132417863	protein_coding	-1.32591350796712	0.0379803054998166	-2.79412450819209	0.000178573779485487	-1.46258922506454	0.152953420434546	0.153301150177384	1
ADD1	chr4	2843857	2930076	protein_coding	-1.32494069576824	0.00202339472352897	-1.27846197027004	0.00568033380003279	-0.0543947076312993	1	-0.0155484006388558	1
WASF2	chr1	27404226	27490158	protein_coding	-1.32374252754635	0.001382963939708	-1.21549442937706	0.00588953447689892	0.0405034214507518	1	-0.0263289642550417	1
DNAJC9	chr10	73183362	73248862	protein_coding	1.32232731496571	0.0130219327306722	1.6197772838417	0.00304567434336988	0.557205723298993	0.589599054007079	-0.0339005306432838	1
SKIV2L2	chr5	55307760	55425581	protein_coding	-1.3216618649791	0.00148092516131256	-1.15239656717178	0.00988647721670797	-0.350077370119985	0.744937513436127	0.00420852283032866	1
PRKDC	chr8	47773108	47960183	protein_coding	-1.32164688555351	0.00564226446725828	-1.10016079797154	0.0274292171183516	0.278259785888755	0.818253148141213	-0.0457126093329544	1
SECISBP2	chr9	89318506	89359662	protein_coding	1.3195642210828	0.00371118877874961	1.81515441568551	4.64944123970435e-05	1.54902871990767	0.00626676683681035	-0.206829846627626	1
FLNB	chr3	58008400	58172251	protein_coding	-1.31859934794422	0.00143886062265053	-1.02634104747682	0.0249420950753348	-0.279289950884982	0.805778880696089	-0.00364438997987189	1
DDI2	chr1	15617500	15669044	protein_coding	-1.31844413306214	0.00217532227431845	-1.62924051158478	0.000412026787045436	-1.4932778511696	0.0154107179550013	-0.127628123295253	1
SDCBP	chr8	58552924	58582860	protein_coding	1.31843036646362	0.00189852652882708	1.65513156700119	0.00021519961385511	0.666753861810367	0.448533782022911	-0.193506325268767	1
SKP1	chr5	134148935	134177038	protein_coding	1.31792490231006	0.00130813505259124	1.53651230180945	0.000229853606032339	0.916724782193165	0.169749450454075	0.0471506536183119	1
KDM3B	chr5	138352596	138437028	protein_coding	-1.31778891200949	0.00155200233523102	-0.974290482263502	0.0450314463847347	-0.0631408222521462	0.995526405968011	0.087157105959042	1
GK5	chr3	142157527	142225607	protein_coding	-1.31526064438709	0.0150417422710323	-1.796555976054	0.000910651573548111	-0.738021375012805	0.538614943697514	0.0296805614642795	1
PSEN2	chr1	226870184	226896105	protein_coding	-1.31359802019725	0.0144436560229067	-1.40141860512311	0.00993560391292009	-1.18321786500463	0.204138854548001	-0.0256882763822399	1
MECP2	chrX	154021573	154137103	protein_coding	-1.3124956136638	0.00120551867368547	-0.908955399534567	0.0461241399638654	-0.820279254852115	0.256375561626737	-0.0160720514838637	1
RPL17	chr18	49488453	49492523	protein_coding	1.3116932153788	0.00313745549390651	1.81533173476308	4.22618790505718e-05	1.7891648980528	0.0015232556961982	0.104370741841102	1
ZBTB7A	chr19	4044364	4066945	protein_coding	-1.31159359406363	0.00157596005121566	-2.02886553756082	8.92119108702698e-07	-0.993251025275109	0.154996604307549	-0.0858206115105015	1
PDLIM7	chr5	177483394	177497606	protein_coding	1.31063537990839	0.00430074491822067	1.04369823580005	0.0403287340953792	-0.101152378530526	0.986081718075735	-0.20987309190921	1
LRRFIP1	chr2	237627576	237813682	protein_coding	-1.31026318752847	0.000923346620118045	-1.15427434397385	0.00674720711255124	-0.0626088370552223	0.992491614508296	-0.0921142099024843	1
RNF111	chr15	58865175	59097419	protein_coding	-1.30993747257568	0.00599308196369585	-1.40273248501419	0.00466208509598277	-0.70619247627282	0.463692359959824	0.0397730852730735	1
PARVB	chr22	43999211	44172949	protein_coding	-1.30977098285952	0.0504674309917922	-1.81259712782691	0.00628792784638767	-0.0040056606677028	1	0.0217712698209958	1
NBPF15	chr1	144421386	144461674	protein_coding	-1.30925811509502	0.00167078894503368	-1.22100061054498	0.0116033652709088	-1.19328580199237	0.0719183560845663	-0.0749783556492492	1
PAIP2	chr5	139341587	139369720	protein_coding	1.30890468249205	0.00254909504063129	1.35732176388085	0.00308624507480544	1.79620149413677	0.000960957964240398	0.124777183086905	1
ARHGAP29	chr1	94148988	94275068	protein_coding	-1.3082413473282	0.00163300986632342	-1.62464609056634	0.000103411904608353	-1.50091846625257	0.0190852382792795	-0.279305395038785	1
SHC1	chr1	154962298	154974395	protein_coding	1.30806233904983	0.0022154582144554	0.692039274334323	0.161533112805458	0.772902326573008	0.316978538660156	0.125918595790172	1
TBC1D7	chr6	13266542	13328583	protein_coding	1.3064005532737	0.0328602077476697	1.78928899819154	0.00080317518485853	-0.556926596072318	0.814688603007205	0.503804893272888	1
DST	chr6	56457987	56954628	protein_coding	-1.30507327841355	0.00157146127781364	-1.48735834819466	0.000406385558960666	-1.10341501461938	0.121763733232103	-0.115408602651006	1
NFIC	chr19	3359563	3469217	protein_coding	-1.30480725239178	0.00165049843491679	-1.29914305666056	0.00423169485734112	-0.120184454643897	0.956270466253273	0.181544627098464	1
HNRNPA1	chr12	54280193	54287088	protein_coding	1.30369974817592	0.00302364150890325	1.61898642097391	0.000194368394182571	1.04492746440336	0.137707675592074	-0.0264297438025078	1
RFC1	chr4	39287456	39366375	protein_coding	-1.30367766814336	0.00706658911323267	-1.19622099346566	0.0153417154910116	0.171959594305848	0.90956799393514	0.0538909501069424	1
TIMM10B	chr11	6481447	6484679	protein_coding	1.30356817497576	0.00121153842775473	1.10718684552779	0.011464675151768	0.844588203049966	0.244159780106734	-0.0317177738630402	1
NAXD	chr13	110615460	110639993	protein_coding	-1.30328975029402	0.00286050315941869	-1.38202998555525	0.00283451025439377	-0.60413152048071	0.50276870646752	0.343750585737588	1
AHNAK	chr11	62433542	62556235	protein_coding	-1.30316198999747	0.00528368114026653	-1.61551216173217	0.000238583868083464	-1.05698225456982	0.116698276828812	-0.110064059722994	1
ZFP64	chr20	52051663	52204308	protein_coding	-1.30308212944945	0.030917612445306	-1.81255224168925	0.0032536504344798	-1.09470892883695	0.287466229802997	-0.237215171335688	1
TMEM104	chr17	74776483	74839779	protein_coding	-1.30277000746219	0.0468381517367708	-1.75913950500486	0.00720739585335951	-0.418416087854858	0.769702983963508	-0.190810664942346	1
MED1	chr17	39404285	39451286	protein_coding	-1.30272734923863	0.0017329784884586	-1.1212237552437	0.0112877590594868	-0.411056656017502	0.68100076773796	0.0407372992035925	1
PDXK	chr21	43719094	43762307	protein_coding	-1.30189820416485	0.0017726189856691	-1.60185963839854	9.01108645678837e-05	-0.91533494341805	0.179325988640393	0.0982060645221713	1
PDE12	chr3	57556276	57566844	protein_coding	1.30133162318526	0.00222136327175254	1.66488676947691	0.000107341572682532	0.714955655178174	0.404158376132406	-0.0193952176001197	1
ATP6V0D1	chr16	67438014	67481237	protein_coding	-1.30004259585755	0.00108990118664546	-1.37419381208966	0.000960523164399376	-0.425037302324223	0.663091297740994	0.0650354083671365	1
PPP1R11	chr6	30066709	30070333	protein_coding	1.29984230676605	0.0112529074565982	1.51472377939255	0.00166498847113456	0.85965860136787	0.384647603114945	-0.0365185310439477	1
TMEM258	chr11	61768501	61792802	protein_coding	1.29968927973762	0.00140807873201126	1.31955340818515	0.00238285303535949	1.37336773218066	0.024969597781149	0.324661585627588	1
CCSER2	chr10	84328586	84518521	protein_coding	-1.29956607097581	0.0565861982284849	-2.38909838689461	0.00100367691555936	-1.49459766969218	0.155550183755945	-0.540925027287009	1
MYO9B	chr19	17075781	17214537	protein_coding	-1.29800383861013	0.00593118523047294	-1.37388295630771	0.00519300154558319	0.158282211728789	0.921017813962811	0.30440899338149	1
IPO11	chr5	62403972	62628582	protein_coding	-1.29796604951523	0.00414341906261148	-1.2086611572027	0.011294818844929	-0.619097947343599	0.50872425165619	-0.112868097497745	1
RNASEH2C	chr11	65714896	65720947	protein_coding	1.29762565698614	0.00344939134532268	1.09091093200641	0.0168623187737427	-0.313626581109383	0.774395296624389	0.113588744017458	1
SHPRH	chr6	145864245	145964423	protein_coding	-1.29743721272323	0.00124374096617059	-1.44698379632509	0.000895882829612138	-1.62746819884745	0.0165551026940636	-0.198570397254014	1
ANKH	chr5	14704804	14871778	protein_coding	-1.29698177770208	0.00485318308050932	-1.44266180580604	0.00102985010276153	-0.678643848246691	0.413419626988256	-0.030267796337914	1
HDAC7	chr12	47782722	47833132	protein_coding	-1.29688840497685	0.00186064729831285	-1.72676524985947	4.195128039162e-05	-0.672945763307878	0.435201064746384	-0.0854757161702935	1
DYRK2	chr12	67648338	67665406	protein_coding	-1.29609777161015	0.00424769716383662	-1.17415129145867	0.0135064756597164	-1.7068450117315	0.00408833505891669	-0.205342993771242	1
AKAP9	chr7	91940867	92110673	protein_coding	-1.29408022031336	0.00411694212155727	-1.41434420570727	0.00419862286031577	-0.515767862073572	0.625279417178959	-0.20510946024806	1
CLIP1	chr12	122271432	122422632	protein_coding	-1.29400465045086	0.00424204812700405	-0.660905493675847	0.301427541561785	-0.351202941278005	0.749607991106188	0.0317893265600232	1
TP53BP2	chr1	223779899	223845972	protein_coding	-1.2938072633752	0.00229993156395443	-1.26672906721238	0.00570207726525412	-0.370705759655986	0.709324260937135	0.0107705891992295	1
BOD1L1	chr4	13568738	13627723	protein_coding	-1.29374859361167	0.00127505551178878	-0.604049965269644	0.214265035073279	-0.206526495008659	0.869415649017432	-0.25420363291346	1
ABL1	chr9	130713946	130887675	protein_coding	-1.2936574170885	0.00159496522604941	-1.24679466380504	0.00404075829710817	-0.797709170225358	0.297382861492984	-0.035275354377746	1
TCOF1	chr5	150357639	150400308	protein_coding	-1.29232561325105	0.00136968801704622	-1.16261776400566	0.00602098929065992	-0.263723175950096	0.805013303903822	0.135322249682119	1
FAM127A	chrX	135032366	135033546	protein_coding	1.29202586721978	0.00370130914289685	1.25399546913016	0.00794692054656923	0.563907630058051	0.625279417178959	0.133148645426579	1
EIF2AK4	chr15	39934146	40035591	protein_coding	-1.28967072687251	0.00453463555110063	-1.25609025845496	0.0095064544934672	-0.538706211907382	0.575990361370778	-0.0145229877968438	1
GCLM	chr1	93885205	93909456	protein_coding	1.28941862906953	0.00174234691970203	0.919143229225293	0.0510275378340399	0.754044417211123	0.327893779536737	-0.023375680155727	1
IMPDH2	chr3	49024325	49029408	protein_coding	1.28913658746563	0.00138062954379156	0.997036057777735	0.0225631750086851	0.294254888859142	0.77728079101553	0.0340150174880088	1
KMT2E	chr7	105014179	105114361	protein_coding	-1.28851334110929	0.00507318221110738	-1.04625449905387	0.023307365243713	-0.543002248086867	0.551077192459849	-0.0708590437679209	1
MCTS1	chrX	120594010	120621074	protein_coding	1.28811121204216	0.0111150154897812	1.42154496723426	0.00849845161876191	1.61768599425077	0.0117982314470213	0.105546246050808	1
SAMD4A	chr14	54567097	54793315	protein_coding	-1.28749390443399	0.00537955796044413	-0.307409217147077	0.602464269938788	-0.687753715066066	0.551250115894577	-0.121468867620967	1
PSME4	chr2	53864067	53970840	protein_coding	-1.28729245298683	0.00245800913420415	-1.20030116222762	0.00661227446899721	0.0389388441942546	1	-0.0253035976524898	1
PPM1F	chr22	21919420	21952837	protein_coding	-1.28720479930698	0.0168584751703028	-1.58869035390686	0.00356436991683961	-0.861399811758695	0.393128773971574	-0.108097775354193	1
DAZAP2	chr12	51238292	51271362	protein_coding	1.28720235821039	0.00308854349451996	1.5348058173783	0.000820932378799611	1.24809496172005	0.0370458755817927	0.01791617269734	1
TKT	chr3	53224707	53256052	protein_coding	-1.28691717539368	0.00191464464676059	-1.40487057567537	0.000775900956907856	-0.111396398727748	0.95511458952308	0.0627313096527769	1
KLHL18	chr3	47282917	47346816	protein_coding	-1.28641685179272	0.0103690606371864	-1.39708558522186	0.00609999840528414	-0.669573464940154	0.474098910760152	0.132579691551251	1
HMGCS1	chr5	43289395	43313512	protein_coding	1.28503975124023	0.00165072790655176	0.9997717085943	0.0234821430950493	1.25896401109615	0.0427277568615694	0.0102149711587783	1
SFXN1	chr5	175477062	175529742	protein_coding	-1.28469395192309	0.00665476466074235	-1.44215492079574	0.00163433967727235	-0.620652050100549	0.490140257544764	0.0364832072035768	1
SCARB1	chr12	124776856	124882668	protein_coding	-1.28446438468128	0.00270965613321189	-1.66734233783716	0.000109080781283447	-0.349705103766972	0.760603811397135	0.0983507626673217	1
ESCO2	chr8	27771949	27812640	protein_coding	1.28357554537286	0.00147460733781986	1.48744678217896	0.000610235789686082	-0.40210869128178	0.769193604183453	-0.355001834540858	1
DLG1	chr3	197042560	197299300	protein_coding	-1.2831778637763	0.00219948684999607	-0.804586490895245	0.0948449434744898	-0.797580981342178	0.329824784997613	-0.0220805521856278	1
FAM208B	chr10	5684838	5763740	protein_coding	-1.28265100500267	0.00183475620958643	-1.0767661488734	0.0131156543655894	0.184908788242329	0.894078475612259	-0.0239934273384565	1
ATG16L1	chr2	233210051	233295674	protein_coding	-1.28211296896386	0.00333076152704255	-1.28543832300023	0.00598133136296697	-1.40809091605004	0.0355161265147895	0.1947055879622	1
NF2	chr22	29603556	29698598	protein_coding	-1.28146681815795	0.0027425192138466	-1.40096212080074	0.00160808975470375	-0.419757364069404	0.669505280164984	0.0416233392789702	1
CTSL	chr9	87725519	87731393	protein_coding	1.27993955840934	0.00410716866056477	1.21477162929217	0.0106121380115851	0.430255888991175	0.744937513436127	-0.371460143796283	1
SGSM3	chr22	40370591	40410289	protein_coding	-1.27958274067343	0.0849114085308899	-1.86172802504152	0.00815431825909151	-0.343906377690442	0.82518405073875	-0.0921092002429721	1
PIGP	chr21	37059170	37073170	protein_coding	1.27954192580384	0.0256239158046351	1.59502707655355	0.0016096684740324	0.764273508305149	0.570081051912779	-0.285641725843797	1
ZNF397	chr18	35241030	35267133	protein_coding	1.27879935559788	0.0230006924314272	1.61779099041638	0.00380964091429636	-0.0514932965901086	1	0.268272219839686	1
BRCA2	chr13	32315474	32400266	protein_coding	-1.27824552068823	0.0112792724261399	-1.40560795844232	0.00590543440616931	-1.05550844436625	0.276096931600147	-0.347782784537766	1
SLC9A3R1	chr17	74748613	74769353	protein_coding	1.27814327021646	0.0042777196840233	0.90190659531891	0.0537611767418348	1.02636164816398	0.156287103439936	0.154946604696723	1
SMCHD1	chr18	2655738	2805017	protein_coding	-1.27706638944001	0.00447424047973321	-1.58987394187699	0.000172377918076479	-0.825918313451781	0.292757003992191	-0.0805326630998341	1
ZNRD1	chr6	30058899	30064909	protein_coding	1.27587604035682	0.0344248553425661	1.55912909249899	0.00476603378704099	0.714057776632915	0.630264871944631	0.0243692703718292	1
FASTKD1	chr2	169529749	169573875	protein_coding	1.27566301465706	0.0492234712100513	1.77862656120213	0.000988453239636844	0.499509446343565	0.797962331654682	-0.173229833047261	1
TTLL4	chr2	218710845	218755416	protein_coding	-1.27533162949694	0.00495619321745931	-1.36465587215419	0.00431607917367363	-0.893836811563124	0.226016397775471	-0.090363706014851	1
GXYLT1	chr12	42081845	42144879	protein_coding	-1.27519697371594	0.0243545337153508	-1.76091960431872	0.00219366720482159	-1.01629742811307	0.279306620502099	-0.260084869614322	1
UBL5	chr19	9827892	9830115	protein_coding	1.27484982066832	0.00583608614540325	1.57671217400295	0.000689182532930399	1.36564385419794	0.0412036733067474	0.237963663582406	1
SMYD4	chr17	1779485	1830634	protein_coding	-1.27451034251388	0.0228552905255857	-1.3990132419006	0.00566173356879482	-1.46959464269719	0.042729339903214	-0.150587390704339	1
TRNT1	chr3	3126916	3150879	protein_coding	1.27352650459504	0.00242493999107263	1.12821880505789	0.0120275024822803	0.648202688246435	0.466457382458	0.0343805570761578	1
TSEN2	chr3	12484432	12539623	protein_coding	-1.27267124010341	0.00766790764745992	-0.958349809185013	0.0596515265280528	-1.19805622581731	0.109729064602137	-0.0918244503312475	1
ARFIP2	chr11	6474683	6481479	protein_coding	1.27260322069278	0.00353276229430437	0.79890436860793	0.0831902986754552	0.645545537176046	0.438625400536834	0.090252892248865	1
CH507-9B2.1	chr21	5022493	5040666	protein_coding	-1.27254865588623	0.514381131826649	-4.84484377965431	0.00605145208025491	-4.15512487272214	0.0969615665915671	-0.414515307449128	1
NUMA1	chr11	72002864	72080693	protein_coding	-1.27234274407043	0.0025513254632717	-1.41655375595187	0.00132206287345044	-0.273832543194417	0.806899550713892	-0.0629684080445985	1
RPL10	chrX	154389955	154409168	protein_coding	1.27194152502414	0.00193998046625351	1.07617126150376	0.0133398868881697	0.502129831604746	0.570081051912779	0.132017687363756	1
SSBP3	chr1	54225432	54413479	protein_coding	-1.27166365393583	0.0165092478975283	-1.38757810496353	0.00753271511852623	-0.218480973509498	0.881502285989574	-0.0453068245171412	1
IGF1R	chr15	98648971	98964530	protein_coding	-1.27150955265976	0.00855321467829625	-0.710381896067742	0.197073992063166	-0.344383940365783	0.752555407105904	-0.0229482693033781	1
KDM5A	chr12	280129	389454	protein_coding	-1.27150637836328	0.00194916787312738	-1.03237162555175	0.0257862629986978	-0.488462182847671	0.589599054007079	-0.0815675200544148	1
RAD1	chr5	34905264	34918989	protein_coding	1.27063448113025	0.00459440093526913	1.31417483426308	0.00321802068461227	1.04134182362881	0.159848492581254	0.168993586120605	1
RBM34	chr1	235131183	235161457	protein_coding	1.27001235054031	0.0485926303147278	1.72317899330149	0.00114481426298558	0.382885446475126	0.867099958543944	-0.167350723331994	1
ENTPD6	chr20	25195693	25226729	protein_coding	-1.26899974354574	0.0177926878133372	-1.73206418379399	0.0013613832802104	-0.802257123635653	0.396705644103941	-0.119851377769925	1
SIPA1L3	chr19	37907228	38208372	protein_coding	-1.26755851320464	0.00383065531788225	-1.2740399231346	0.00454568164118308	-0.339104207104897	0.761809687453931	0.206517860490419	1
SLC25A36	chr3	140941830	140979933	protein_coding	-1.26754548492139	0.00310582785893664	-0.990010915225421	0.0322191515655559	-0.704680750988504	0.401207933517319	-0.0531042977346554	1
DAZAP1	chr19	1407569	1435687	protein_coding	-1.2671743538422	0.00176074154077138	-1.50837176295398	0.000216709263519708	-0.422457093759775	0.644846250550359	0.0228211518370721	1
MYSM1	chr1	58654739	58700092	protein_coding	-1.26703380093798	0.00341521515618661	-1.03002497120842	0.0285270154930064	-0.730039136673272	0.362100381425522	-0.102486554019823	1
PAF1	chr19	39385852	39391195	protein_coding	1.26672412925137	0.00350385645306748	1.17631534231605	0.011288854875901	1.21601655018159	0.0806923679497784	-0.0695314149893508	1
RPL23A	chr17	28719393	28724359	protein_coding	1.26640734217517	0.00708679857334926	1.39667818819069	0.00634074724573151	1.42089464440945	0.0186082485253008	-0.108462622745577	1
DDHD1	chr14	53036745	53153282	protein_coding	-1.26627032632329	0.0172817785978243	-1.83953435274336	0.000647046096732557	-0.807657733190145	0.43306131097389	-0.217523330446347	1
ANP32A	chr15	68778535	68820897	protein_coding	-1.26610573274331	0.00255585117139538	-1.42057660393009	0.000801900918807779	-0.290087291418254	0.796716458019455	-0.200350115829668	1
APP	chr21	25880550	26171128	protein_coding	-1.26597287974869	0.00374266352367087	-1.07458082388599	0.0158502270948389	0.256381329445539	0.817562380399867	-0.0643528691118805	1
ZFAND3	chr6	37819499	38154624	protein_coding	-1.26589815294589	0.10115201409989	-2.01181448906572	0.00832763689812522	-0.308560677748443	0.881605803607751	-0.115868218734035	1
HSBP1	chr16	83807843	83819737	protein_coding	1.2655392762117	0.0047807741778426	1.55994811687887	0.000381022607059586	0.850310322916427	0.284325313142884	0.0536423919557537	1
ENO3	chr17	4948092	4957131	protein_coding	1.26538377561198	0.00605154452370888	0.510116618538368	0.440276929290051	-0.716993977088932	0.625279417178959	-0.0413640912094727	1
LCMT2	chr15	43323649	43330605	protein_coding	1.26501896343213	0.00529152952819811	1.27347052070377	0.0059629845790351	-0.435250443189705	0.72845839287713	0.0563345553827448	1
KIAA1429	chr8	94487693	94553529	protein_coding	-1.26492243828408	0.00324869409991121	-0.980352552346828	0.0388503356075747	0.00260110918118391	1	0.082300438270517	1
TMEM116	chr12	111931282	112013185	protein_coding	1.26489212832777	0.00293115060476352	1.20083182285614	0.0104548709319325	0.155971563754678	0.952071721190686	0.0338500286777126	1
CACUL1	chr10	118674167	118755249	protein_coding	-1.26297683956836	0.00233097370284328	-1.19927546737421	0.00733275606783844	-0.187576680790728	0.899681409814336	-0.103262868129359	1
CHMP1B	chr18	11851396	11854449	protein_coding	1.26265536734586	0.00320381134094747	1.6942908246989	5.32125551006466e-05	2.01566296008031	0.0188798468066498	-0.203492275419819	1
GMPS	chr3	155870536	155944026	protein_coding	-1.26255046240403	0.00265287618204083	-1.2768097674879	0.00381305523191149	-0.177113141261628	0.90569468653692	-0.049787709732354	1
RPS6KA3	chrX	20149911	20267100	protein_coding	-1.26237692931952	0.00901514730391969	-1.16548465064562	0.0167997577330003	-0.343934816695998	0.774732181097951	-0.105751321384469	1
WIPF2	chr17	40219304	40284136	protein_coding	-1.26189014895291	0.00758877894941457	-0.886219083859355	0.129765458523055	-0.198995904987665	0.906515534951018	0.252167966370628	1
MARC1	chr1	220786759	220819657	protein_coding	-1.26116621158241	0.00193975360611591	-1.65330372534287	7.27569635125978e-05	-1.11069853051566	0.0710960660975053	-0.0112236422017619	1
UBALD2	chr17	76265202	76271299	protein_coding	1.26025554091899	0.00760944602130822	1.35020849150535	0.00443039111727964	0.570341948129607	0.642271115455226	-0.0153361061412869	1
USP33	chr1	77695987	77759852	protein_coding	-1.25937073393771	0.00311597351475617	-1.10947156503969	0.0117218208874167	-0.396481507287841	0.713911250837243	-0.233487847763178	1
EEF1A1	chr6	73515750	73523797	protein_coding	1.25844550312353	0.00271217318265779	1.65753874758369	0.00010457354232505	1.02629587813373	0.121494511268489	0.0685898589842879	1
JMJD1C	chr10	63167221	63521850	protein_coding	-1.25835318045149	0.00287695285125379	-0.182514087850563	0.829586645104525	-0.476482524548198	0.625279417178959	-0.125786917818546	1
GNB1	chr1	1785285	1891117	protein_coding	-1.25796782092481	0.00990775167735257	-1.25618027309002	0.0137069503259218	0.41444647800532	0.731361984926128	-0.0918198161159432	1
TNIP1	chr5	151029945	151093577	protein_coding	-1.25735188609951	0.00805790248862703	-1.25308759182022	0.0127498409187284	-0.293339188233755	0.812115159262739	-0.111613791967155	1
PERP	chr6	138088505	138107511	protein_coding	1.25722901947241	0.0080323821564408	1.55623071340193	0.00062963602356231	1.53974766839345	0.0136223153183312	-0.046142931089796	1
PAX6	chr11	31784792	31817961	protein_coding	1.25711958758636	0.00337566653159238	1.09641940331751	0.0220531945724144	-1.106732723991	0.189941953134028	0.0183385119537833	1
NFKB1	chr4	102501329	102617302	protein_coding	-1.25703260316774	0.00851327253162908	-1.24819477408261	0.0112186809317253	-0.835750081920571	0.319044209304588	-0.0604289242247258	1
SLC2A1	chr1	42925375	42959173	protein_coding	-1.25458025951706	0.00261390548105389	-1.53849842312611	0.000164603366348911	-0.94046312975616	0.166984327387348	-0.0554742841143483	1
UPF3B	chrX	119805311	119852998	protein_coding	1.25341538005569	0.00766790764745992	1.74485926712187	6.14719894890396e-05	2.606913363528	9.62219438833474e-07	0.346424642348281	1
CNNM4	chr2	96760902	96811891	protein_coding	1.25283433607248	0.00715237900022798	1.49591711147226	0.00127713657948427	-0.739304159117132	0.552124755023337	-0.111212475457002	1
ATF4	chr22	39519695	39522685	protein_coding	1.2513518640199	0.00308854349451996	1.13517330365617	0.0109471116456821	0.2868984504084	0.787753260805451	0.177570116075208	1
ELOVL5	chr6	53267398	53349179	protein_coding	-1.24843754202567	0.00777630506929416	-1.51174889218322	0.00105802269457363	-0.0719493414792824	0.991838663676712	-0.175057535913907	1
RALGDS	chr9	133097720	133149334	protein_coding	-1.2475565935519	0.0151078951746388	-1.92463941152135	0.00026974461479592	-2.2654684740863	0.00206942395763292	0.173016188683069	1
MLF2	chr12	6747996	6767475	protein_coding	1.24678844703886	0.00329944067481229	0.720051526483846	0.131559255737481	1.25259771766684	0.0425603203158902	0.00048499761524883	1
SRA1	chr5	140537340	140558252	protein_coding	1.24674992651236	0.00942182090051051	0.895196515640063	0.0985359546475444	0.811015800604104	0.311204526557445	0.0876144320373744	1
FERMT2	chr14	52857268	52952435	protein_coding	-1.24630589164852	0.00164690095897338	-1.18451285851518	0.0056228151109637	-0.66842277697821	0.424446010118726	-0.252306234682814	1
KDM2B	chr12	121429097	121581015	protein_coding	-1.24606482413496	0.00635208952176279	-1.70411582164309	0.000341365591229009	-0.984256222838225	0.196743398284842	-0.0413154064876352	1
SLF1	chr5	94618347	94739436	protein_coding	-1.2444894693902	0.00841540839026445	-0.00351299001009829	1	-0.429825207773804	0.744937513436127	-0.355727442218943	1
SUZ12	chr17	31937018	32001045	protein_coding	-1.24365878619696	0.00470411991417178	-0.959377306656659	0.0608131460452871	-0.356787801038956	0.737218278000286	-0.0286049188763333	1
TRIM41	chr5	181222499	181235809	protein_coding	1.24271912672031	0.0026549961484416	0.995483135530875	0.0276226358439915	1.37085008765672	0.174792157566651	0.0583299883586921	1
ATG101	chr12	52069246	52077494	protein_coding	1.24256227458855	0.00669390025126924	0.888340335932477	0.0877246440805579	1.12767913307876	0.128008125336933	-0.0307387318433721	1
OSBPL9	chr1	51577179	51798427	protein_coding	-1.24253521968477	0.00427114931061661	-1.27429473592799	0.00590543440616931	-0.424115066375817	0.667964390227594	0.0031906365741104	1
RNH1	chr11	494512	507300	protein_coding	1.2416886085779	0.00409012313985603	0.762351550514386	0.110661002369087	0.0914478559855969	0.979872910017938	0.281782763764247	1
MAP2K4	chr17	12020824	12143830	protein_coding	-1.24056904310696	0.042039570791011	-1.60765778567539	0.0060380637372669	-0.434502780611215	0.744937513436127	0.0574863751529085	1
SMARCA4	chr19	10961001	11065395	protein_coding	-1.24039075740478	0.00322036342113019	-1.18323678656561	0.00743894004733372	0.240253572538273	0.850095560002632	-0.0152490187343824	1
DDAH1	chr1	85318481	85578363	protein_coding	-1.23809068891339	0.00506911976614612	-0.661511225616315	0.209185836994136	0.00689162388085258	1	-0.0669392714757019	1
BCAS2	chr1	114567557	114581639	protein_coding	1.23774640703988	0.0111216285115134	1.82016636310165	4.98989653719351e-05	1.15725938352172	0.142335375469275	-0.0706679376471115	1
ACSF3	chr16	89088375	89155846	protein_coding	-1.23717330479767	0.0149499269332192	-1.78529671818829	2.14499581113334e-05	-1.07637001502294	0.112514179525035	0.172284734215635	1
WDR70	chr5	37379212	37753435	protein_coding	-1.23617705326904	0.00320383767690284	-0.905191104448608	0.0575157938723104	-1.1414339324955	0.0907623673850623	-0.115374862995519	1
SEC24B	chr4	109433772	109540896	protein_coding	-1.23603000646896	0.0190089624595361	-1.45632129608341	0.00739021828967177	-0.0893207775482433	0.984965767935579	0.0474275627574479	1
FAF2	chr5	176447628	176510074	protein_coding	-1.2352929903871	0.00311366073506905	-1.09729340623041	0.0135630006700451	-0.456336167267014	0.631647935069486	-0.0708980850649439	1
SIKE1	chr1	114769479	114780685	protein_coding	1.23526370734855	0.00358550639943882	1.68285021325272	0.000117848414474068	0.145584123691618	0.943903628738562	0.0869630181792026	1
CDCA7	chr2	173354820	173368997	protein_coding	-1.23471965680984	0.00434887185940081	-0.997123345069502	0.0303699277211696	-0.49018304364287	0.597805171398873	-0.277756674607461	1
ZFR	chr5	32354350	32444761	protein_coding	-1.23373811968393	0.00485487429641712	-1.25050496787626	0.00588850988446373	-0.0604089321110319	0.995553384460241	-0.00350653356583417	1
CDCA5	chr11	65066300	65084164	protein_coding	1.23301264339742	0.00464937414963859	0.830328585947736	0.0894569143984334	0.639577225757539	0.461830217702589	0.182126848495575	1
THG1L	chr5	157731197	157741448	protein_coding	1.23181903615854	0.028506542140844	1.42141652102348	0.00680729636970078	1.025035535047	0.325478918028256	0.313026490329346	1
C12orf66	chr12	64186316	64222296	protein_coding	1.23098918580481	0.0157687381040979	1.49371630289637	0.00189809419525825	1.06205831033487	0.297382861492984	0.00808792174508133	1
MARCH7	chr2	159712457	159771027	protein_coding	-1.23061607671238	0.00469860929163733	-0.882342981419829	0.060747114007326	-0.219308142377907	0.867099958543944	-0.144706156362316	1
SETX	chr9	132261356	132354985	protein_coding	-1.2302289312518	0.00387616565536967	-1.41862772685176	0.000620240112375007	-0.924050124492037	0.26243117207564	-0.040568681858513	1
GOLGA8A	chr15	34379068	34437466	protein_coding	-1.22945784288868	0.00913908287032166	-1.25303863207494	0.0088754274699628	-0.815864121158662	0.533928874590666	-0.0086923256728168	1
USP3	chr15	63504511	63594640	protein_coding	-1.22810465477071	0.00464937414963859	-1.22741073980008	0.00486261326871351	-0.693691834171108	0.382259220657125	-0.131158255742647	1
CEP85	chr1	26234153	26279038	protein_coding	-1.22690790739917	0.00484480996441026	-1.59987327279196	0.000934050438359759	-1.2717411076768	0.0588738231585783	0.17920380953439	1
GALNT10	chr5	154190730	154420984	protein_coding	-1.22673189078164	0.0449050921638081	-1.60811934196761	0.00171115562147668	-0.821605472718654	0.37662291613155	0.0471637284098762	1
UST	chr6	148747328	149076990	protein_coding	-1.22660888290607	0.0457690931202148	-1.58879307779824	0.00880735649611538	-0.869590541278291	0.43132386004002	0.13477654771588	1
VPS53	chr17	508668	721717	protein_coding	-1.2263369348384	0.011605930337973	-1.41155785604593	0.00306512853334133	-0.811522112551729	0.342282802157857	-0.115968019824122	1
EIF5	chr14	103333544	103345025	protein_coding	1.2255347185107	0.0053858717172539	1.39558186714382	0.00175838980155489	0.501682165863352	0.581341276745505	0.0769218994857278	1
CCNDBP1	chr15	43185118	43197176	protein_coding	1.22546465778055	0.115584659331839	1.63927938605662	0.00711465652422219	0.0350596540266564	1	0.0842511214594517	1
CLCN6	chr1	11806096	11843144	protein_coding	-1.22512777656567	0.0824833785607252	-2.15891324956622	0.00486819831510052	-0.755540945477029	0.58638643898036	-0.229039758473266	1
MMS22L	chr6	97142161	97283217	protein_coding	-1.22349328789242	0.0029790526382176	-0.996906542926191	0.0251234970403031	-0.480541453027025	0.622400683534051	-0.11418279546906	1
CNOT1	chr16	58519951	58629886	protein_coding	-1.22309893782698	0.00362448570139845	-1.13442131549067	0.0106104407644281	0.185220396875543	0.904118573215091	-0.0319670983415229	1
RBM4	chr11	66638617	66666682	protein_coding	1.22279322073867	0.00487381907383399	1.86161945161514	1.92413954696506e-05	1.66867941763947	0.00275556804668427	0.0167948550290756	1
LMNB1	chr5	126776623	126837020	protein_coding	-1.22245425918427	0.00790679728770658	-1.62504294346783	0.000211979965130172	-0.888639057578695	0.266668266153538	-0.0183647887523923	1
ZBTB1	chr14	64503712	64533690	protein_coding	-1.22214357080634	0.017385035764064	-1.59382271023199	0.00203604889558075	-1.37576759399583	0.0706683807487462	-0.299572616452417	1
MRPS27	chr5	72219409	72320646	protein_coding	-1.22004257393153	0.00669390025126924	-1.2139767022182	0.0104915464102599	-0.101390463096444	0.966942350502638	-0.120454951003059	1
FBRS	chr16	30658431	30670814	protein_coding	1.21982689690397	0.00484480996441026	0.447068031416728	0.41646966843456	0.571254413284822	0.543187319167679	0.0559873675743946	1
GRHPR	chr9	37422666	37436990	protein_coding	-1.21954957250158	0.00660718149668735	-1.5906013758616	0.000294330638524053	-1.51708223917558	0.0149064662541801	0.0732580819729136	1
SREBF2	chr22	41833079	41907308	protein_coding	-1.21856113981584	0.00838929614432537	-1.06387412619585	0.0260663168710922	0.32679960451721	0.768226963872094	0.119645339604822	1
AQR	chr15	34851782	34969839	protein_coding	-1.21816421948789	0.00455956298235533	-1.08480537464928	0.0300946101589142	-0.389713545822168	0.726064691828188	-0.107631110535312	1
ITPRIP	chr10	104309698	104338404	protein_coding	-1.2179130715948	0.00517878047480354	-1.57487891501665	0.000335733319135564	-1.03415182475364	0.25646865087454	-0.0535717695124491	1
SND1	chr7	127652180	128092609	protein_coding	-1.21757092503892	0.00328277750765732	-1.38744444016608	0.0010840149914673	-0.650919938769731	0.436526934145503	0.0532124118449971	1
ATP11C	chrX	139726346	139945276	protein_coding	-1.21658097084896	0.00661648856757503	-1.29344228708133	0.00807403569284977	-0.555646308756716	0.625279417178959	-0.0226477772249049	1
CEP250	chr20	35455164	35519280	protein_coding	-1.21361067574148	0.00779277587493878	-1.21066443992341	0.0128865665250797	-0.643318062433007	0.478552800271118	0.0387978668887489	1
CRLS1	chr20	6006090	6040053	protein_coding	1.21304632773335	0.0241371369570578	1.38301517083753	0.00750948415121252	0.708678997362813	0.542907390240913	-0.0664669141016484	1
C6orf120	chr6	169702190	169704856	protein_coding	1.21285178984304	0.00315464288760762	1.01512913031293	0.0322803336186227	-0.165720688407687	0.940010164602086	-0.077672280057182	1
NGRN	chr15	90265659	90278141	protein_coding	1.21239625949353	0.00487392161392065	1.33620841863915	0.0024653224925531	0.994007559120055	0.151946806336588	-0.181700279047656	1
MARCH6	chr5	10353703	10440388	protein_coding	-1.21106393926046	0.00402047818697638	-1.27631000668255	0.00248823394783063	-0.141269696944354	0.927196673511174	-0.0873070916234302	1
RPL10A	chr6	35468408	35470785	protein_coding	1.21099035576157	0.00387617121225059	0.928304034870813	0.0405274117162324	0.0634501606576572	0.989277189076341	0.154713840104991	1
NUAK2	chr1	205302059	205321791	protein_coding	-1.21095180554053	0.00391963912118286	-0.916393484563712	0.0450707893611565	-1.4401066848406	0.159848492581254	0.00645779116165109	1
PLEKHA1	chr10	122374696	122442602	protein_coding	-1.21019389746821	0.0112332739523366	-1.44080463081239	0.00458911719053821	-0.860659819670778	0.400430950203623	-0.215190775343897	1
CREG1	chr1	167529677	167553767	protein_coding	1.20919250933413	0.0103420122473874	1.38166805133849	0.00288231359924633	0.715659152344882	0.531576735299337	-0.105280961970076	1
RPL41	chr12	56116586	56117943	protein_coding	1.20892257501529	0.00484233970676732	1.20704430277961	0.00453498024262444	0.986326068619	0.125975297081987	0.192903630913379	1
KBTBD6	chr13	41127569	41132746	protein_coding	-1.20845632560344	0.00453928092254232	-0.748138864413513	0.125743410956396	-1.3580197242447	0.0257761941174095	-0.300551061477301	1
AGPAT3	chr21	43865186	43986536	protein_coding	-1.20811343285623	0.0139967951146409	-1.50128172511289	0.00245714555629679	-0.296048288810648	0.812521083036572	0.186880785082289	1
PLCG1	chr20	41136960	41196801	protein_coding	-1.20789821339161	0.00730476883985363	-1.78133642788999	0.000195059056604158	-0.925870060401825	0.237613168676021	-0.179998855610357	1
ADAMTS1	chr21	26835747	26845409	protein_coding	1.20738065220745	0.00461577510973088	1.02660617415137	0.026054603628955	-0.725283791791957	0.637724820262155	-0.0301045875115419	1
IMPACT	chr18	24426616	24453535	protein_coding	1.20714518123772	0.00903024933413509	1.49893528558801	0.000993258834128511	0.0949179830788913	0.989539794581775	0.0169984999555744	1
TMEM189	chr20	50118254	50153734	protein_coding	-1.20545559535016	0.0303638460849408	-1.58467277834167	0.00260679762603556	-0.942647347892154	0.353013855156689	-0.0479822294606642	1
RPL38	chr17	74203582	74210655	protein_coding	1.20419659679665	0.0136075085460209	1.49578163612785	0.00267422210119403	1.59529535415973	0.00725397277443479	0.0845339530605857	1
OSR2	chr8	98944403	98952104	protein_coding	1.20386937655283	0.0124263662396706	1.62884049088595	0.000299936985410988	-0.729165249918986	0.625279417178959	0.0211877654230437	1
UGGT1	chr2	128091200	128195677	protein_coding	-1.20304597187799	0.00502470990672511	-1.29392469221609	0.00264061742662127	-0.384862957676299	0.726645708694227	-0.244293264503398	1
RIF1	chr2	151409883	151508013	protein_coding	-1.20301436907938	0.00320601489943075	-1.02607646882072	0.0218027852522193	-0.217872817706355	0.861257779240907	-0.268316791323083	1
UPF2	chr10	11920022	12043170	protein_coding	-1.20252642042002	0.00796282197260505	-0.846871498112731	0.104343334968582	-0.11350955347645	0.95839635995358	-0.101871895308393	1
RNF145	chr5	159157409	159210053	protein_coding	-1.20039566897201	0.00567712214555612	-0.550210559576435	0.289050757404236	-0.493004048974827	0.639441373361009	-0.20380915556157	1
TRMT5	chr14	60971451	60981358	protein_coding	1.19856122239433	0.0102525077122901	1.66718223344942	0.000355039131048441	1.24709514055232	0.0733071869899833	-0.294315814695701	1
NR1H2	chr19	50329653	50382982	protein_coding	1.19834995765281	0.00372065090831254	0.955690482465513	0.0453996703841855	1.41789589537694	0.0214360261382249	-0.122140476708824	1
PLK1	chr16	23677656	23690367	protein_coding	-1.19810369785301	0.00323314347596109	-1.16279725326912	0.007352610886608	0.0878799701261329	0.979872910017938	0.0285169865448585	1
CRKL	chr22	20917426	20953749	protein_coding	-1.19801904495952	0.00439011106883918	-1.07435134311243	0.0139512434295522	-0.691035892994561	0.377195237437161	-0.0418950973296614	1
TAF15	chr17	35713791	35864615	protein_coding	1.19742102650576	0.00940510753455386	1.49519656248569	0.00149937602835833	0.624901304338859	0.470501789814766	-0.0859470679967504	1
CSPP1	chr8	67062426	67196263	protein_coding	-1.19737172120166	0.0157038162652946	-1.29425625217681	0.00989956485650373	-0.735310830710884	0.413705796867473	-0.0717156372504865	1
KIAA1143	chr3	44737661	44761662	protein_coding	1.19700319813138	0.0505516841683216	1.41746756274195	0.00663453359901771	1.51709261879505	0.0466006630602197	-0.0566112174564559	1
COTL1	chr16	84565594	84618077	protein_coding	1.19684565025869	0.00443656606379582	1.28003235341642	0.00237459636995566	0.749349739360474	0.328455109863901	0.106115746055925	1
FAM200A	chr7	99546308	99558536	protein_coding	1.19615000331669	0.186333384624051	1.79073815835309	0.00718580745685038	0.789616499668307	0.682319939508744	-0.0151854334909473	1
ANXA6	chr5	151100712	151157882	protein_coding	-1.19546490011855	0.00519441595137096	-1.41641165497404	0.00180223055204349	-0.123514886658602	0.956355694644909	-0.00295605482769905	1
SRSF3	chr6	36594353	36605600	protein_coding	1.19540115369224	0.00944673073681453	1.54188320081849	0.00133773070513998	0.388259107808559	0.697226698777658	-0.0361040729677357	1
ZYG11A	chr1	52842511	52894998	protein_coding	-1.1919145822683	0.0161049299779994	-1.38559765489115	0.00692092336835212	-0.814163934822994	0.365275946426724	0.233781489121467	1
MCMBP	chr10	119829404	119892556	protein_coding	-1.19072598252111	0.00550405862054043	-1.21213591112065	0.00710738014561876	-0.299703246265941	0.799967809440419	0.101703859268292	1
SNAP47	chr1	227728539	227781231	protein_coding	-1.19037889088992	0.00923732512343832	-1.56781357903317	0.00132597585451947	-1.20514223189075	0.0858560086616361	-0.012390467698027	1
ERCC6	chr10	49455368	49539538	protein_coding	-1.18911069110502	0.00876754733908338	-0.870957089284462	0.0629908914920902	-0.44200730676964	0.670883622655968	0.0018739814623465	1
EPN2	chr17	19215615	19336715	protein_coding	-1.18854186861865	0.0608349193482334	-2.11655253462717	0.0013862655646776	-0.686817395161813	0.552674888336761	0.0836185539166109	1
KLF5	chr13	73054976	73077542	protein_coding	1.1884213119108	0.00743535880065297	1.5650165492533	0.000638201476323816	0.596246913165132	0.503789942404096	-0.0448187668758611	1
ZNF331	chr19	53520981	53580269	protein_coding	-1.18837103692642	0.00553246014087087	-0.240960555757779	0.699507076938948	-0.811826263822743	0.352764110949925	0.0299696098054565	1
SIRT1	chr10	67884669	67918390	protein_coding	1.18779686727222	0.00604981133149053	1.7207962550166	4.64114434744516e-05	-0.157264583329143	0.9233435219651	-0.0945633507304662	1
KIAA0368	chr9	111360692	111484745	protein_coding	-1.18725385305848	0.00581629554364929	-1.18183065164982	0.00825972517344333	-0.0880093202865428	0.978249482463474	-0.0547178283836174	1
TOB2	chr22	41433492	41447023	protein_coding	1.18720774289339	0.00560684366957024	0.612199200265511	0.219938268686836	-0.518963625711339	0.560726993153805	-0.128911752503534	1
UBN2	chr7	139230356	139308236	protein_coding	-1.18710344709004	0.00504413297569265	-1.00336743462113	0.0276226358439915	-1.01323097108839	0.135777231279449	-0.0617671879957871	1
PRKAR1A	chr17	68511780	68551319	protein_coding	1.18622485555932	0.00487392161392065	1.01390359615475	0.0226879212313709	1.54400452367169	0.00701730542701199	-0.0811112415646975	1
CD44	chr11	35138870	35232402	protein_coding	-1.18576203377625	0.00561477469661618	-0.913490487700066	0.0549638978947973	-0.375226783167274	0.744937513436127	0.0282636323180504	1
RPL15	chr3	23916545	23923692	protein_coding	1.18448658557131	0.00509124245539738	1.67662867176108	4.57961778011632e-05	2.14089685157088	1.88823784216901e-05	0.048734363005296	1
FKBP15	chr9	113161006	113221361	protein_coding	-1.18425522506131	0.00542060431622451	-1.14296695358607	0.0119205283185438	-0.83690069133913	0.275758730436668	-0.342609561142789	1
RPS16	chr19	39433207	39435948	protein_coding	1.18320069582895	0.0044225738930655	1.4227423653264	0.000701904594153848	1.41630071511775	0.0141496705045455	0.0348045232022805	1
MRPL51	chr12	6491886	6493841	protein_coding	1.18303701227519	0.00561477469661618	1.09581441856262	0.0161400160482654	0.976140250099571	0.179598835871892	0.19031677672597	1
HNRNPAB	chr5	178204507	178211163	protein_coding	1.18277874037968	0.00420673443763017	1.05136540362614	0.014693338219309	0.833258482915657	0.23385384366355	-0.00188396823701529	1
CCNYL1	chr2	207711540	207761839	protein_coding	1.18233280267617	0.0384431032439284	1.5143440397532	0.00280108582244308	0.297872071043498	0.898199419900355	0.00746205910822885	1
ZBED8	chr5	160393148	160400097	protein_coding	1.18168402231232	0.169796046132727	1.77021843730519	0.00435185353630682	0.919379877417008	0.57704662365546	0.0898749583976719	1
CAPN2	chr1	223701593	223776018	protein_coding	-1.18128863331963	0.00600782186703371	-1.02842515388523	0.0292936043193448	0.225944919740624	0.868698311251276	0.127531361854355	1
ZNF622	chr5	16451519	16465792	protein_coding	1.18109052809414	0.0041761277986901	1.43832350893965	0.000662252150343151	0.142509156928725	0.938438518126207	-0.0958270789873451	1
MTAP	chr9	21802543	21937651	protein_coding	-1.18066356469693	0.00711472305307759	-1.51318744417501	0.000573931828479694	-1.45749626965079	0.0187578629814599	-0.106111711111611	1
DNAJA1	chr9	33025211	33039907	protein_coding	1.17996920162286	0.00583608614540325	1.21174588328953	0.0060380637372669	1.0642198384401	0.0970447716262907	-0.130732645931708	1
EDC3	chr15	74630558	74696292	protein_coding	-1.17792967600389	0.00371118877874961	-1.06739217966597	0.015309502069912	0.103119928116932	0.965295315781154	-0.229142844764091	1
TOMM5	chr9	37582646	37592642	protein_coding	1.17788329141464	0.00766790764745992	1.64305753193703	0.000281098775191255	1.91246034745157	0.000538085898788843	-0.115749419389271	1
TBX3	chr12	114670254	114684164	protein_coding	1.17585199305564	0.00567624695887518	1.64578214219343	0.000119304638833116	0.788158825817047	0.574461941714078	-0.0915061896613784	1
BHLHE40	chr3	4979116	4985323	protein_coding	1.17584861428916	0.00439155036782861	0.708357957498516	0.137541752550733	1.2666456149306	0.292757003992191	-0.135667726169954	1
XRCC2	chr7	152644779	152676165	protein_coding	-1.17560385523135	0.0101989529473964	-1.31694913971564	0.00534581153486018	-0.840179870249988	0.301602891828402	-0.0210366255879299	1
RPL26	chr17	8377520	8383213	protein_coding	1.17557912005926	0.0057144195301552	1.7285103930462	4.24716908546806e-05	1.99603582073889	0.000107136098663487	-0.0209202763719282	1
KCTD3	chr1	215567392	215621807	protein_coding	-1.17524926794903	0.00981476676564511	-0.857925410061886	0.0779297865405039	-0.248027902885244	0.835294264293563	-0.207255795293638	1
TMBIM6	chr12	49707725	49764934	protein_coding	1.17384734321553	0.00659494699847655	1.14824519380994	0.0132370399261854	0.721249622516107	0.34195443002824	-0.0339360025072201	1
SLC3A2	chr11	62856102	62888875	protein_coding	1.17377525843318	0.00484760923557992	1.69339368408919	7.22871282836732e-05	1.57510134114994	0.00360229937522634	-0.0262877933722141	1
CH507-42P11.8	chr21	6111134	6123739	protein_coding	-1.17151645011803	0.00895198033130914	-1.94208954690027	0.00368174054686326	-0.808615019688549	0.508010264998743	0.123045397833292	1
BAMBI	chr10	28677342	28682939	protein_coding	1.17134001359427	0.00701728966364533	1.11088950203697	0.0125253840930506	-0.0391244323185331	1	0.0721915536707238	1
RPS21	chr20	62387116	62388520	protein_coding	1.17110718663203	0.00609675410574867	1.08895590750689	0.0122100731851272	1.65352628912641	0.00236239590962707	0.261347728488336	1
PNRC2	chr1	23959109	23963462	protein_coding	1.17103485664263	0.0124994777748478	1.37749298697167	0.00314724833313764	0.171383007157151	0.93040671893191	-0.202770914072396	1
RPS29	chr14	49570984	49599164	protein_coding	1.170905857697	0.00813450183482604	1.49452429217037	0.000519632252370575	1.89751355463413	0.000270683791602331	0.0414905702051771	1
NCOA7	chr6	125781161	125932030	protein_coding	1.17033749685518	0.00755568277506004	1.06404869198137	0.0162485491574472	1.46495055172647	0.0177624989539434	-0.0316950683704844	1
CENPL	chr1	173799550	173824720	protein_coding	1.16962519451805	0.0164479070608251	1.7369704855417	0.000208263477607659	1.484029371366	0.0165551026940636	-0.146146135627126	1
PABPC4	chr1	39560816	39576790	protein_coding	1.16932915496551	0.00547930734312116	0.892926519181303	0.0565655841223851	-0.224090515031195	0.844654146347673	0.071957900514568	1
TNFAIP2	chr14	103123442	103137439	protein_coding	1.16689836981826	0.00738490562259554	0.614216834611836	0.225083885341196	0.155348760424895	0.919459993372	-0.0240964220319137	1
RBM3	chrX	48574449	48579066	protein_coding	1.16653783210084	0.00760553443964497	1.33023789672771	0.00263948219384432	1.06379500583387	0.0961419086642132	0.0355959432144501	1
NCKAP5L	chr12	49791146	49828750	protein_coding	-1.16652398864691	0.0117684767143506	-1.69474955202098	8.87869646374545e-05	-0.0934505147079964	0.973471695223553	-0.0648887126043282	1
GTPBP8	chr3	112990918	113015060	protein_coding	1.1663387589811	0.0155836679378541	1.81735272770586	2.87748646928966e-05	0.120178949406427	0.9858131271733	0.0694143346170179	1
BRD1	chr22	49773283	49827512	protein_coding	-1.16615646945006	0.00627005785555978	-0.889987618942195	0.0617201826390847	-0.494617659426182	0.599945000608405	0.189811110144767	1
FAM120A	chr9	93451722	93566107	protein_coding	-1.16591025684661	0.00574678463862759	-1.17303988410479	0.0111500108794431	0.0385957818605377	1	0.0700754786794649	1
RALY	chr20	33993646	34108308	protein_coding	-1.16570539926509	0.0234481734928766	-1.27214967078077	0.00879930901649721	-0.190739882974767	0.904118573215091	-0.0938002962186156	1
SLC33A1	chr3	155821024	155854429	protein_coding	1.16540548117253	0.00708274523050193	1.27066627857683	0.00523304686241962	-0.0121030841224539	1	0.1674530683075	1
YAE1D1	chr7	39566376	39610320	protein_coding	1.16512465321926	0.0384696085353146	1.60168949465375	0.00210650480292357	2.6644304446202	4.97315699502692e-07	-0.505589294411053	1
SEC63	chr6	107867756	107958189	protein_coding	-1.16430705911341	0.00941261874736125	-0.870945493168343	0.0846009952339853	-0.0433380397860039	1	-0.123529241636661	1
MAGOHB	chr12	10604190	10613623	protein_coding	1.16351507377458	0.00872310402094321	1.82496849655126	4.65013034929535e-05	1.99117367248332	0.000384461905277187	-0.103191683957767	1
VPS18	chr15	40894430	40903975	protein_coding	-1.16111224473667	0.00940510753455386	-1.48186880178593	0.00137867912114801	-0.785337897800994	0.365122414777585	0.147223612614252	1
MEGF9	chr9	120600813	120714470	protein_coding	-1.16092164511537	0.0155556931622976	-1.61082706949506	0.00124236454763987	-1.27452388257126	0.0951663166653416	0.207032039329455	1
OTULIN	chr5	14664664	14699711	protein_coding	-1.15947533915299	0.00599213708472786	-1.19179738540914	0.0055346683045341	-0.8278007093045	0.258769843156902	0.105737750822598	1
CLN6	chr15	68206992	68257211	protein_coding	-1.15911472598307	0.00752464315547209	-1.21158609307081	0.00721257985366311	-0.938653442847667	0.190480965360734	-0.260890589830827	1
MED8	chr1	43383917	43389808	protein_coding	1.15866684310843	0.023650736749751	1.78476123317823	0.000341901163240671	1.44657291735509	0.0285990464355923	0.00736165907108252	1
PBX1	chr1	164555584	164899296	protein_coding	-1.15823252118331	0.00663459792450208	-0.975463692665308	0.0313707782172238	-0.802367616118655	0.300126554968633	-0.163811157287391	1
SLC45A4	chr8	141207166	141308305	protein_coding	-1.15776695114479	0.0151035857083895	-1.63558559807592	0.000753274916164473	-0.72258059179703	0.422062755323292	-0.00971661852460508	1
MLLT1	chr19	6210379	6279948	protein_coding	-1.15755701900699	0.00917770883553783	-0.917194483452148	0.0493100324241553	0.288935290526625	0.809322566412368	0.114669279698192	1
OFD1	chrX	13734745	13769353	protein_coding	1.15746896609502	0.0042301053286363	1.16684121607142	0.00777540333888783	0.369906243431491	0.744937513436127	0.00818656127760725	1
PIAS1	chr15	68054179	68198603	protein_coding	-1.15695956243724	0.00923514962336077	-0.910022181556442	0.0508628742572546	-0.738414538350487	0.36022171814483	-0.0561325842614325	1
FBLN1	chr22	45502238	45601135	protein_coding	-1.15682557846265	0.00711383060531122	-1.30191554498882	0.00309625051077648	-0.144187694575911	0.937318048012514	-0.169999307049509	1
PSMC4	chr19	39971005	39981441	protein_coding	1.1563690472101	0.00863098707530381	1.30192237419534	0.00317746771736088	1.8590083958927	0.000744307485506307	0.411000284654822	1
DDX42	chr17	63773603	63819317	protein_coding	-1.15611347484871	0.00816442729246512	-1.17291439456739	0.0158413137505897	-0.21203764976472	0.86620512856488	0.0277721062292158	1
MKI67	chr10	128096659	128126385	protein_coding	-1.15555368050354	0.00948221706372033	-1.22713947081223	0.0117195269832805	-0.085068372184311	0.979872910017938	-0.0732536252930156	1
KLHL9	chr9	21329671	21335380	protein_coding	1.15498855750848	0.0125437880762582	1.58511552521511	0.000839043630484587	0.765217058967751	0.402010459954647	0.152321888875748	1
DHCR24	chr1	54849633	54887218	protein_coding	-1.15341062677477	0.012337385522937	-1.33343126678874	0.00137867912114801	-0.219559401266047	0.876957848485407	0.0922137677849094	1
NOTCH1	chr9	136494444	136545862	protein_coding	-1.15311486804504	0.0185949437433728	-1.34862617714973	0.00665654826045646	-0.305914843089018	0.791955676811221	0.318308315813921	1
RPLP0	chr12	120196686	120201235	protein_coding	1.15309857089628	0.00625147332095422	1.26898874687679	0.00383763425483794	0.981363607935585	0.128850237454129	0.0360987014794559	1
ARL4A	chr7	12686856	12690934	protein_coding	1.15290189759648	0.0222346162812316	1.58503545772149	0.000436504057699683	-0.205900137929092	0.940809081391359	0.188123375678534	1
IQCE	chr7	2558972	2614734	protein_coding	-1.15118334452192	0.0182264199100871	-1.76282220190613	0.00035660170771006	-0.552688238917448	0.586561293452374	0.0391249224741895	1
DENND3	chr8	141117278	141195808	protein_coding	-1.14983154110932	0.0635015690333012	-1.91785742721873	0.000567220011210097	-0.842400983861211	0.417381089619871	0.137881542117835	1
PKN2	chr1	88684222	88836255	protein_coding	-1.14964307636047	0.00709859098975952	-1.1631222998063	0.00679146857333478	-0.271327565457519	0.816914276183752	-0.0521598735218097	1
USP38	chr4	143184917	143223830	protein_coding	1.1487815952522	0.00745986507221246	1.30258468785635	0.00417420683532216	-0.130086085906059	0.951595914372716	-0.00452986048473585	1
DZIP1L	chr3	138061990	138115818	protein_coding	-1.14793992803937	0.0608513811622069	-1.65443998610773	0.00884589003485235	-2.39526771058978	0.00729095990458685	0.0959648062340033	1
UBE3A	chr15	25333728	25439056	protein_coding	-1.14756094689009	0.00761827028074843	-0.963999376620055	0.0343931781897207	-0.68115370926065	0.450824068119056	0.053588694502418	1
NNMT	chr11	114257787	114313285	protein_coding	1.14753773496973	0.00706081323562535	1.61740690003707	0.0001070669235214	1.30687838118927	0.0860201628949007	-0.114023848264964	1
USP22	chr17	20999593	21043760	protein_coding	-1.14694912481853	0.0054031200419231	-1.36781826775476	0.000933519278810193	-0.370993125808179	0.701503663159744	-0.024738274721842	1
RORC	chr1	151806071	151831872	protein_coding	-1.14608335551744	0.286857057529352	-3.05779948988793	0.00529683289846456	-1.90131529479264	0.236211731734808	-0.166439782225948	1
TARS	chr5	33440696	33469539	protein_coding	1.14526859105272	0.0189447418065589	1.67102451426001	0.000804184423099602	2.11039387337586	0.000103950309078835	-0.0387306633681788	1
CCNT2	chr2	134918235	134959342	protein_coding	-1.14324716146163	0.00842625841020259	-0.853689961619476	0.077330523812689	0.191414727273209	0.898828855725652	-0.236134109973831	1
DHX9	chr1	182839369	182887751	protein_coding	-1.14321502000059	0.00690979096059042	-1.00657568398566	0.0213474199607179	-0.162805690018703	0.90569468653692	0.0824167538906652	1
ACBD6	chr1	180269653	180502954	protein_coding	-1.1425519419995	0.00761592899333883	-0.900467465863919	0.0568159644411013	-0.754485204297032	0.34302992756471	-0.0750307409729666	1
LRIG2	chr1	113073209	113132260	protein_coding	-1.14165098662407	0.00944285114963921	-1.4254124048781	0.00117564573227548	-2.15123163944293	0.000116118670975309	-0.0400932300936191	1
RPS4X	chrX	72255679	72277300	protein_coding	1.14150613518825	0.00679989711006075	1.33568170985544	0.00186255248767996	1.53198696096094	0.00522285619026399	-0.0456059763009384	1
RP11-286N22.8	chr11	61429220	61485822	protein_coding	1.14145300752092	0.0217834417353902	1.65675336366334	0.000640404171236322	1.15836695034874	0.122062914494627	-0.105913019165069	1
ABCC5	chr3	183919934	184018015	protein_coding	-1.14144364738979	0.0228847528097957	-1.59808750857312	0.000909534516588052	-1.52807420622957	0.0208389453321507	-0.0775862464645112	1
DBT	chr1	100186919	100249834	protein_coding	-1.14113685205358	0.0267153414376872	-1.43605225998426	0.00579833020669497	-0.948748733314333	0.246444138371764	-0.320384193199054	1
TRIB1	chr8	125430321	125438405	protein_coding	1.14008955235475	0.0162438028602495	1.60950815748791	0.000413443543540346	-0.538943097270841	0.697713364296339	-0.0284106690303163	1
ZNF526	chr19	42220271	42228201	protein_coding	-1.13915848372125	0.0125605375030237	-1.54093309853162	0.000353064125624879	-2.18458474705476	0.000284807179801224	-0.0346423891613365	1
SMG1	chr16	18804853	18926454	protein_coding	-1.13849340627312	0.00849470944927961	-1.24784456970309	0.00614359848674832	-0.694816770343768	0.390091441024739	-0.126297245366199	1
FAM168B	chr2	131047876	131093460	protein_coding	-1.13791600390598	0.0110496425303171	-1.20700445422627	0.00902577901381164	-0.117974414667402	0.957647271739426	-0.071614820548624	1
FAM46B	chr1	27005020	27012836	protein_coding	1.13764824032996	0.00849453137406957	0.948932489997384	0.0399668093891359	-1.07351813067924	0.202082366133389	0.151979411920686	1
MBTD1	chr17	51177425	51260163	protein_coding	-1.13629167590985	0.00844385135547156	-1.36634989656288	0.00222358786323841	-1.14624052170455	0.101598630697845	-0.0382537747089894	1
NAA40	chr11	63938959	63957328	protein_coding	-1.13623898455525	0.0684585588213535	-1.45560139381276	0.00486819831510052	-0.93763614088233	0.313633649506705	-0.00675074025833511	1
ACVR1B	chr12	51951667	51997078	protein_coding	-1.13528242889791	0.0687936533463856	-1.67252657353243	0.0051130829770036	-0.737135983450432	0.529838163286818	-0.104895599786931	1
CD2BP2	chr16	30350766	30355361	protein_coding	1.13503899366632	0.0101451460925351	1.17643089224534	0.00807560842865899	1.0416687006996	0.128216884862725	0.0287797448707063	1
PAFAH1B1	chr17	2593210	2685615	protein_coding	-1.13476565052929	0.00802717585866848	-1.19143707330811	0.00775374551635401	-0.170757074704032	0.911367095951948	0.0310805658561453	1
MAP7	chr6	136342281	136550819	protein_coding	-1.13431437418473	0.00816988803194887	-0.864640947256754	0.0626721269653036	0.122048645339986	0.951359398470569	-0.0250716698624269	1
ZC3H18	chr16	88570381	88631966	protein_coding	-1.13397949861091	0.00836114791605666	-1.15444683534713	0.00873878575290602	0.124532553986856	0.943918919923779	0.0188532164038695	1
GPSM2	chr1	108875350	108934545	protein_coding	-1.1322677912231	0.00869636850456765	-0.825005688499021	0.0906240544230297	-0.0742047131022297	0.987611601542888	-0.0813372243818039	1
SMPD4	chr2	130151392	130182750	protein_coding	-1.13190861176113	0.00812964619761429	-0.971122614684955	0.0326469357703664	0.170520094756269	0.906896374538655	0.216961709691587	1
CEP76	chr18	12661833	12702777	protein_coding	1.13170018458177	0.1200923970881	1.55218135620597	0.00987589303040053	0.340835179332784	0.891243416542466	-0.0947397690860487	1
YWHAH	chr22	31944461	31957603	protein_coding	1.13014606418521	0.00921832062041425	1.14525133278393	0.0112877590594868	0.441374891297796	0.647163630498109	0.0200294944863584	1
FAM83G	chr17	18968789	19004804	protein_coding	-1.12970942952741	0.0148738852333175	-1.6573654361265	0.000110026296744316	-1.38050172082817	0.028101769392198	0.0421139053843425	1
GGA2	chr16	23463542	23521995	protein_coding	-1.12810976367159	0.007661382383651	-1.40562260110411	0.00175510099930695	-0.431549648519032	0.67175396492876	-0.0205719428142198	1
CEBPG	chr19	33373330	33382686	protein_coding	1.12746309082837	0.00942874700245149	1.94374869011155	7.05687959830061e-06	1.83695833683498	0.000550427671543955	0.0722548680359606	1
GALNT6	chr12	51351247	51392867	protein_coding	-1.12675817010263	0.0113440633717002	-1.72254082012597	0.000293782689507236	-0.444822531462416	0.744937513436127	-0.0825839399208084	1
ANKZF1	chr2	219229757	219236669	protein_coding	1.12653417274532	0.0114796303095242	1.76787528006044	0.00026870153026186	0.435173317978661	0.699309203745343	-0.0645347875126992	1
KHNYN	chr14	24429286	24441834	protein_coding	1.12403593860677	0.00899239082322432	0.868910512203749	0.0602187042599233	-0.248887218940513	0.828350320991416	0.0853666060711389	1
UBL4A	chrX	154483717	154486670	protein_coding	-1.12156601802038	0.0095088331583862	-1.91874551445697	5.08506096816712e-06	-0.803899679980687	0.314799582799285	0.0828211774999073	1
EVPL	chr17	76004502	76027452	protein_coding	-1.12145689881899	0.0135951866818677	-1.67395103364808	0.000275641304019988	-0.845296731837292	0.282296760542791	0.110594847224062	1
RPS5	chr19	58386400	58394806	protein_coding	1.12131733892946	0.00785600859805871	1.22905927420464	0.00480895695207371	1.43204085620381	0.00947753102717787	0.0298335206647564	1
ATP2A2	chr12	110280756	110351093	protein_coding	-1.12099219932299	0.00854452591045292	-1.16929137467113	0.00569773795161782	-0.362208612485049	0.707248265127673	0.0664687358877589	1
FRMD4B	chr3	69169990	69542583	protein_coding	1.12088127531648	0.179967367146359	1.72443358912747	0.00914375734874939	-0.873231279765001	0.677110257423691	-0.388100019503755	1
RNF217	chr6	124962545	125092633	protein_coding	-1.12026740164094	0.137003572417881	-2.0547942868089	0.00639560015080575	-1.19911021030209	0.301785708748257	-0.180500949613383	1
THBS1	chr15	39581079	39599466	protein_coding	1.119706776011	0.0209216570926543	1.17259894123321	0.00814325169741765	0.246786720602785	0.877909198766351	0.0176279195854168	1
MID1IP1	chrX	38801432	38806537	protein_coding	1.11767235476865	0.00817643317850973	0.281062040648728	0.612957749807695	-0.106401946044463	0.95831293382766	0.0303578939026481	1
RSRC2	chr12	122503458	122527000	protein_coding	1.11759293724015	0.0155487708341756	1.84396616284398	7.36670614236897e-05	1.64526511629348	0.00301300657218596	-0.00336266030862084	1
SLC16A1	chr1	112911847	112957013	protein_coding	1.11714281003291	0.00819270329930698	0.95122077305826	0.0307281197475074	0.600840959039316	0.460645763960623	0.0570519511966669	1
CCDC57	chr17	82101460	82212830	protein_coding	-1.11671205494642	0.01394758696561	-1.44798696273305	0.0012958996056193	-0.418691237058986	0.684875316989032	-0.0277506506081507	1
TKFC	chr11	61333210	61353295	protein_coding	1.11618758621062	0.00723817813148248	0.814569260481435	0.105474479324886	-0.0615008713674195	1	0.0978689074916712	1
SEMA4B	chr15	90160604	90229679	protein_coding	-1.11385221275986	0.0267187356968509	-2.24010607622198	9.30429392152128e-06	-1.56023473569293	0.0252181839117422	-0.177059226649934	1
COQ7	chr16	19067599	19080095	protein_coding	1.1134041775726	0.0735133661194582	1.60200176316373	0.00299233202294343	0.673137215849861	0.61215197285344	-0.193670091991767	1
HNRNPA0	chr5	137745651	137754376	protein_coding	1.11280751207983	0.00986575169287675	1.46692985726197	0.000337873888592733	1.33589464401825	0.0223910864080212	0.0900969149019868	1
RBM4B	chr11	66664998	66677921	protein_coding	1.1114487546301	0.0116234179381514	1.23358207741041	0.00703748437751012	0.594510617080693	0.642426574645308	0.185033955649959	1
CASP8AP2	chr6	89829894	89874436	protein_coding	-1.11131417935816	0.00793296029043017	-0.848663096368959	0.0643820529697961	-1.67269673347144	0.00494533386843419	-0.192404526439783	1
AGL	chr1	99850084	99924023	protein_coding	1.10997155209245	0.0502992375627981	1.64223048634676	0.000625517125346873	-0.251703638371657	0.932775315616719	0.117793771199044	1
SCLY	chr2	238060889	238099413	protein_coding	-1.10931683402742	0.0403481849202056	-1.89378454351533	0.000602080940985991	-2.41779229098933	0.00214864756940029	0.0693825047923323	1
[truncated: 302 more rows]

## Sheet: Table S2B
Table S2B. Differentially expressed lincRNAs that were regulated upon 1 and 2 hours of 4-NQO treatment. Related to Figure 5.
gene_name	chr	start	end	type	log2FC_1h-4NQO-30_mock-30	adj.PValue_1h-4NQO-30_mock-30	log2FC_2h-4NQO-30_mock-30	adj.PValue_2h-4NQO-30_mock-30	log2FC_2h-4NQO-FP-30_mock-30	adj.PValue_2h-4NQO-FP-30_mock-30	log2FC_2h-DMSO-30_mock-30	adj.PValue_2h-DMSO-30_mock-30
RP1-69M21.2	chr1	11609531	11613355	lincRNA	9.83418788844215	2.55588160185875e-07	8.91277510838448	8.40589295139438e-05	11.5078297161913	7.98463917594365e-24	NA	NA
AC006129.1	chr19	41531206	41532174	lincRNA	9.50644285209508	0.000298021311341738	8.77596905226317	0.00692146819655438	7.80485914306013	0.126042728270673	NA	NA
KB-1460A1.5	chr8	101166805	101169629	lincRNA	8.6368815214718	0.00063481615571885	8.04321888263424	0.00196603835419074	7.65040755163263	0.0466006630602197	5.55424348298476	1
RP11-775C24.3	chr15	80990804	80993258	lincRNA	8.3244358258941	0.00114936359115102	7.25543443180743	0.0129164981314552	5.52866856611107	0.393591342990237	NA	NA
CTD-2650P22.1	chr15	52010999	52019095	lincRNA	7.92736952756167	0.00334102526191083	7.67613144407528	0.00530639722897047	5.5286674425275	0.393591342990237	5.94489660572709	1
RP11-140I16.3	chr8	56222688	56223173	lincRNA	7.79209796637665	0.00524164898885294	7.98096416620628	0.00241279469792645	5.11121895753079	0.58638643898036	4.13109988733856	1
RP3-413H6.2	chr6	11810602	11811248	lincRNA	7.64623801273287	0.00898196757785056	8.38320964759284	0.00109317264523985	NA	NA	NA	NA
RP11-111K18.2	chr7	42901272	42902639	lincRNA	7.59698804676089	0.00875631252892971	7.22061761098654	0.0182415636619698	8.31034435027065	0.00821885549852588	NA	NA
LINC01135	chr1	58785160	58899594	lincRNA	7.13862812635427	1.53499928241746e-09	7.21414970125051	1.69072171947987e-09	5.64124238145311	0.021763753255034	0.894095584743817	1
MIR7-3HG	chr19	4769140	4772533	lincRNA	7.00607744090768	0.0302903650686291	8.23238596521731	0.00114854430802716	7.98296653053649	0.0178149040002045	NA	NA
RP11-431K24.3	chr1	8202429	8215210	lincRNA	6.99502057010689	0.0293698475719905	7.568291685101	0.00671355986618571	5.52863931269826	0.393591342990237	4.13110781634919	1
KB-1410C5.5	chr8	101208148	101208558	lincRNA	6.85149612417225	0.0348858240751942	7.67635519685244	0.00517973503486776	4.87651467067215	0.528246407635186	4.35250053647855	1
LINC00885	chr3	196142636	196160890	lincRNA	6.52674441206571	0.0631434932983789	7.87079386742735	0.00358371528110829	7.26513510903594	0.0780399307542962	3.89885311388703	1
BCAR4	chr16	11819829	11828845	lincRNA	6.3065346551158	0.0905930578882556	7.56781074945532	0.00661903362096111	9.10531257234104	0.000339314517913184	NA	NA
AC012065.4	chr2	20499571	20501311	lincRNA	6.22037347111627	0.119894928346368	8.17835389693694	0.00135075124864045	5.65326452736703	0.369127329884579	3.89871703029335	1
RNU12	chr22	42615244	42615907	lincRNA	5.786768849078	3.59871207097922e-36	5.6258315934749	1.60944218785459e-35	8.38028175403829	2.4371618092506e-48	0.619581788461353	1
SND1-IT1	chr7	127997597	128000077	lincRNA	-5.7216117820594	1.85013890611877e-11	-4.68049610106139	1.30491703680558e-08	-5.13513690114066	1.01791513127169e-06	-0.336305970999314	1
RP11-11M20.4	chr20	62066830	62068437	lincRNA	5.6247165170259	6.73133253672074e-30	5.10354474226501	2.16885058871756e-26	1.462287840911	0.577149863034587	0.138032477366961	1
RP11-287D1.2	chr2	74196698	74198560	lincRNA	5.47575334116849	1.7723570588433e-05	6.26801726495541	2.00328701481178e-10	4.57804676357896	0.024969597781149	0.484557589762296	1
AC016700.2	chr2	70089721	70096100	lincRNA	5.25734036803372	0.000755956486999254	5.39161842430743	0.000294688295094298	5.23592381416032	0.0103943701315168	1.34900307253007	1
OSER1-AS1	chr20	44210960	44226027	lincRNA	4.90873215181283	4.84642240718897e-12	5.00014016819416	2.84163637411294e-12	1.75404885609535	0.577678567420684	-0.134971105464028	1
RP11-685G9.4	chr15	76343642	76344365	lincRNA	4.85972488710405	0.0168584751703028	5.45375545036413	0.00280382610938154	4.43329514585583	0.132134427163725	2.30080454145883	1
RP11-98G7.1	chr1	156446412	156456577	lincRNA	4.83654887446491	0.015177282573011	5.58814998803472	0.00119904260901159	3.62823437040703	0.334747315560856	1.55664217501858	1
RP11-160E2.6	chr17	19112000	19112636	lincRNA	4.70687172236176	2.50184372254956e-25	3.93086042283154	5.15643232093782e-16	6.97198700761997	1.66959895153286e-30	1.51049940024497	1
CH17-373J23.1	chr1	145281116	145281462	lincRNA	4.48847811212678	4.62100991136404e-25	4.33948406411773	3.7625574739004e-25	6.90214387667722	1.12689248710737e-37	0.170209220342256	1
AC023137.2	chr2	20451042	20452947	lincRNA	4.38996281795433	0.0149981257529324	5.21327457206821	0.000274481143362786	2.93117069988933	0.409533541550133	-1.87351778348677	1
RP11-557N21.1	chr2	23667208	23685453	lincRNA	-4.30539085137479	0.0231999942141462	-9.74324534197177	0.000404821388515373	-3.81156597706287	0.145419788892959	-0.292335200675998	1
RP11-457M11.7	chr6	26602733	26606661	lincRNA	4.24908915425399	0.00263025205211566	5.1742305657354	5.04161984128634e-06	5.55066395349407	7.80870216548223e-06	-0.392544292482004	1
AC010894.3	chr2	174487389	174488386	lincRNA	4.21798672761707	0.00464937414963859	4.29102518428039	0.003403010706862	3.07250333737937	0.301339457335321	0.746140110453879	1
RP13-516M14.4	chr17	82290046	82292814	lincRNA	4.18810737828408	1.27758742386733e-18	3.16155913617526	6.31412732728429e-10	0.879968301354903	0.681473496543418	-0.414622433361582	1
RP11-350N15.5	chr8	38382364	38383461	lincRNA	4.17937059042185	1.07523580230328e-11	3.9701340658837	1.69072171947987e-09	0.964419814922466	0.784934124557163	0.35451317913806	1
RP11-707G18.1	chr12	25385670	25386241	lincRNA	4.11288732511174	1.50682150385921e-21	3.8619842615051	1.15622291934617e-15	2.28916156502482	0.0979732873838496	0.244994755961916	1
RP11-6F2.5	chr3	157081841	157088547	lincRNA	4.10071147730415	0.0386441644731255	5.91943458765179	0.000220967358922385	4.31324115351756	0.117393567284992	-0.00846215489058563	1
AC005224.2	chr17	14210488	14217922	lincRNA	-4.09267014343642	0.0519443556293051	-7.81975530862164	0.00398430730225395	-4.83994570233636	0.160075667422837	-0.0581930529221142	1
LINC00243	chr6	30798654	30830659	lincRNA	3.97404621345769	1.22609836956523e-05	3.14466302530544	0.0112877590594868	1.56237412958559	0.589599054007079	-0.0731114272104331	1
RP11-11N7.4	chr1	244864738	244865272	lincRNA	3.93175864610562	0.000320039512918337	3.61596859636982	0.00172747261243402	3.23728303593102	0.0952196796422818	1.39285857179714	1
RP1-167G20.1	chr5	16373361	16440081	lincRNA	3.90700316528142	0.0252803501170513	4.40297188949957	0.00583983517094268	4.50127403716812	0.024768739222712	1.06387496181043	1
RP11-471B22.3	chr14	90383365	90387973	lincRNA	3.85178250681961	0.00726104310522254	4.24582360399451	0.00091534115746571	2.23263468919218	0.53897431389191	1.39293144290515	1
RP11-160H22.3	chr1	174022509	174022985	lincRNA	3.84023329342821	0.000926365233451946	3.63548487016006	0.0031179948428147	1.65302410362828	0.647163630498109	0.134146180016408	1
CTA-276F8.1	chr16	14150833	14153235	lincRNA	-3.82385410666458	0.0204722920688244	-5.45456010521633	0.00426939966588514	-2.01152811730587	0.466540671838656	-0.520122321786933	1
LINC00052	chr15	87576929	87579866	lincRNA	3.79363841429147	9.1964083370862e-11	4.14824212220178	1.52047095915714e-09	3.67646039601244	7.93323959695097e-07	-0.338354376940372	1
TERC	chr3	169764520	169765060	lincRNA	3.63070554783893	0.00661682577173192	3.4151110946802	0.0131812299689763	1.78262843123779	0.621166391901201	0.413531040478734	1
RP11-1082L8.3	chr8	124811226	124857516	lincRNA	3.60642929272387	7.02414621001293e-05	3.06603603711289	0.00621908217079948	6.16037276366911	2.63555806489778e-23	-1.09576679565322	1
RP11-297N6.4	chr8	11797928	11802568	lincRNA	3.54014027260491	7.0262574633852e-06	2.8126332910899	0.00635965049930069	1.8058542042305	0.4620063932076	0.375134799681386	1
SEPT7-AS1	chr7	35751856	35800616	lincRNA	3.51485393659209	0.0130734126375237	3.96607656799412	0.00163972124383378	2.06585978674881	0.533330234091097	0.431723383860709	1
LUCAT1	chr5	91303029	91314402	lincRNA	3.44165771693262	8.84392735943753e-11	2.39746523547883	0.00347122495404177	1.72452645866869	0.269542111623685	-0.00688060285762325	1
LINC00240	chr6	26956992	27023924	lincRNA	3.42663705265411	0.0122343443584001	3.60948285225518	0.00486197367117267	2.03585654828765	0.529838163286818	0.709785310452631	1
AC015849.12	chr17	35808489	35808897	lincRNA	3.36690787387392	0.0302903650686291	4.25212778421451	0.000698132342468599	4.39414724921057	0.00437603394180658	-0.452937911974875	1
RP11-758H9.2	chr17	59618553	59619714	lincRNA	3.35754660486526	6.62166067713924e-15	3.22965369133472	1.00513650457469e-12	2.65471715605274	1.32599319279563e-05	0.109041114515286	1
RP11-326I11.3	chr4	184474802	184477304	lincRNA	3.31873673992689	1.1189534506425e-14	3.15427769962016	6.9524546835742e-12	1.24604373609052	0.327699969420382	-0.0393052120668443	1
CTD-2639E6.9	chr19	48963975	48965158	lincRNA	3.30725116847171	0.00117575854817537	2.42344501888821	0.0593577522287839	2.38977660992129	0.264054922041204	0.209907554098501	1
RP11-280G9.1	chr8	61759094	61765969	lincRNA	3.26394010974832	0.0532902581536207	4.21243926598536	0.00133432336863077	2.06011632798719	0.603615356487329	0.425735507471978	1
RP11-61J19.5	chr1	212557833	212559731	lincRNA	3.25478871804869	1.51729213944485e-06	3.67813747220967	1.1491974149589e-09	4.25146177582808	8.03577607084297e-06	-0.0853979561217354	1
UBAC2-AS1	chr13	99196377	99200710	lincRNA	3.21354263147545	5.14901690635972e-14	3.29641529774478	5.95530688466937e-13	1.50752696551847	0.140968801626885	0.331757197256718	1
RALY-AS1	chr20	33983052	33994357	lincRNA	3.15105402355409	3.05564331918486e-08	2.33182871087516	0.00456512610616805	0.754500261571433	0.807417759044093	0.00455588999077912	1
LINC00511	chr17	72323123	72640472	lincRNA	3.13316064962284	1.88066094471198e-07	2.74906281071128	0.000140439560800209	1.5469239657125	0.41382094704633	0.37317629402601	1
RP11-79O8.1	chr2	19902025	19902569	lincRNA	3.1263508531261	6.46151791087309e-06	3.45030943327373	3.2401691095491e-08	2.39673341684143	0.0949247006079915	-0.118066273873586	1
CH17-360D5.2	chr10	47908064	47991850	lincRNA	-3.11139797472826	3.08381197769338e-08	-1.97111461136187	0.000663103307026043	-2.41120747951108	0.00396044828727172	-0.261252384868853	1
RP11-277B15.3	chr1	167219831	167220512	lincRNA	3.09005214223327	1.19804011117961e-07	2.65071317501867	9.62792501476718e-05	0.997310505869616	0.698077965957391	0.259006378860717	1
LINC00863	chr10	87342736	87357882	lincRNA	2.99027325321739	8.84392735943753e-11	3.02294101735751	2.35798592128752e-10	1.02493232143854	0.625685510273775	0.316094852264528	1
RP11-254F7.4	chr2	10120734	10121065	lincRNA	2.98279964769227	9.61533095334648e-05	2.68468549732546	0.00212948377085123	1.91537954119412	0.308662319518928	0.275245274706537	1
RP1-206D15.6	chr1	169486076	169486986	lincRNA	2.95408818375276	8.70288612970955e-05	2.93827419704078	9.19430488897892e-05	1.32889130600385	0.564749304890993	0.272630446372869	1
AC083843.2	chr8	134832747	134834482	lincRNA	2.89919225038427	0.000221584573339169	3.12040644934252	2.38386422012298e-05	1.39240622912315	0.625279417178959	0.232665649603418	1
RP11-10C24.3	chr3	33795688	33796950	lincRNA	2.87911867572172	0.00682636136142736	3.12436819905529	0.00196699375731672	1.88535393907518	0.393591342990237	0.813025171267985	1
LINC00668	chr18	6919496	6929966	lincRNA	2.87361187043819	0.00491620187974954	1.89374561384173	0.155514798049356	0.193116932047049	1	0.398867535213879	1
RP11-359E10.1	chr11	19710934	19712619	lincRNA	2.859435606769	0.016180312778648	3.08650723750207	0.00442399114399333	0.640955724562636	0.901228493195608	-0.271540892866541	1
TRAM2-AS1	chr6	52577307	52583993	lincRNA	2.85672231824908	0.00284723687846593	2.54625824408693	0.0146503632235996	0.324381258228952	0.973471695223553	-0.151190678071678	1
RP3-486I3.7	chr6	116254207	116256743	lincRNA	2.85156630628989	0.018534196562343	3.46986037170153	0.000290542285454848	2.30705281278893	0.287418564732905	-1.23176134510405	1
LINC00526	chr18	5236724	5238598	lincRNA	2.82577099264357	0.0173632044385159	3.45117045168727	0.000357680682070124	1.61084391569233	0.575990361370778	0.738818923934428	1
KB-1732A1.1	chr8	102805517	102809971	lincRNA	2.82425173146631	0.000994875594933315	2.22722995101728	0.0349418296037764	2.10134085251341	0.26175742546897	1.02233196348472	1
CTD-2526A2.2	chr17	80453735	80454729	lincRNA	2.8116029280061	3.7390909991732e-12	2.77268720490017	8.93886382788031e-12	1.51259463147895	0.045863322443379	0.420561591959596	1
RP11-670E13.6	chr17	56914186	56914533	lincRNA	2.81060031666757	1.76591935142655e-06	2.62506325742626	3.14447729390282e-05	0.668387600248702	0.808440316629337	0.642295906991292	1
LINC01600	chr6	2621913	2634603	lincRNA	2.80803515230667	7.02414621001293e-05	2.59454347122818	0.000428526144683783	2.085289587868	0.348930288594667	0.182250713803315	1
LINC00167	chr11	130002938	130004356	lincRNA	2.79926941924038	5.6365552934793e-06	2.79408191598944	1.12353676454595e-05	1.19077835877137	0.618767488756946	0.0386797287737513	1
AC144652.1	chr7	155295918	155297541	lincRNA	2.75746502564956	4.52150359231846e-12	2.21756608479522	1.58830556801486e-07	0.618658409673354	0.677022048915482	0.257692674598885	1
RP11-395A13.2	chr2	127886556	127887185	lincRNA	2.6968803054761	0.000519732210665694	2.59466945552013	0.00174902349092581	-0.334839074455949	0.964573368762428	0.516885636866588	1
RP11-278A23.1	chr16	87693537	87696147	lincRNA	-2.67155013930174	5.4262128936408e-05	-3.66664571190575	3.97721107365586e-07	-2.22885001535184	0.00993185416919287	-0.210610476945859	1
MIRLET7BHG	chr22	46053869	46113928	lincRNA	-2.63934276676851	1.85013890611877e-11	-3.53221852788969	1.25618469059545e-15	-3.02122089842862	4.30475583040764e-07	0.088354627803701	1
RP11-253E3.3	chr12	3041437	3044950	lincRNA	-2.61150580681619	1.85656661190671e-05	-3.18183826641027	1.19381035743421e-07	-1.97608484874472	0.0111486295941684	0.0213865207478464	1
KLHL7-AS1	chr7	23101228	23105703	lincRNA	2.60381350010109	0.128500002249832	3.71954975725566	0.00326643943033556	1.7714937817121	0.621939524536054	0.109946224856742	1
AC093323.3	chr4	6673451	6676047	lincRNA	2.58550854847393	5.07248966304723e-11	1.77694379936812	7.90464240921906e-05	2.06384271710308	0.000274120995623136	0.109538586388072	1
RP11-182L21.6	chr10	79825902	79827602	lincRNA	2.56840820487162	2.35780691292311e-05	2.46202592056065	0.000197396653188003	0.802614006664134	0.744937513436127	0.179551787831118	1
RP11-467P9.1	chr2	71067519	71068125	lincRNA	2.53298174475792	0.00158441750064219	2.5651222010251	0.00141048609800519	-0.335350362399271	0.97540145134582	0.542506101081013	1
RP11-1007O24.3	chr15	72407778	72475168	lincRNA	2.51929962516281	2.78822083389594e-10	2.57612658417089	4.22768849332289e-10	2.13700617786716	0.00231754026780457	-0.137957741250613	1
GS1-124K5.3	chr7	66491049	66493566	lincRNA	2.51869479567095	0.000136529567801205	2.35092255711822	0.00108341614096512	0.896976239988573	0.717448181219644	0.342540641099373	1
RP11-560J1.2	chr6	15243923	15245000	lincRNA	2.49937360696838	0.00018126178644037	2.28673461331994	0.00180122297252445	0.711677825668099	0.80806545348829	-0.0330419225067001	1
RP11-370I10.12	chr12	48198387	48202031	lincRNA	2.47331799125104	3.37189920439223e-06	2.2256371666647	0.000178515247829345	0.79336597756006	0.693687398523557	-0.114716507630203	1
RP11-352M15.2	chr12	45718046	45727775	lincRNA	2.46340102173723	3.21755262699027e-08	3.03472887930333	1.80393676749003e-11	1.12453413500508	0.133732958799856	-0.120314144960632	1
C1orf132	chr1	207801518	207879096	lincRNA	-2.41929288626775	2.00780809898501e-07	-3.32768159614581	1.29505529686979e-09	-2.50173479131183	0.00260741234769538	-0.0300138625185186	1
RP11-18H7.1	chr3	120094895	120136783	lincRNA	2.37315441807252	9.82397663946768e-09	2.46918126593948	5.55894309168958e-09	0.921180303101349	0.491212517762861	0.256622645800575	1
RP5-832C2.5	chr1	1574975	1577075	lincRNA	2.29234033912727	0.00198797325761127	2.66351116207379	4.05779858683378e-05	1.91576722817747	0.154241563098223	-0.0612528528684657	1
RP11-85A1.3	chr10	99621055	99621918	lincRNA	2.27347011287551	0.00181028675859877	2.39708308929796	0.0007280237282233	1.12684616613456	0.59000127170311	-0.025387181636291	1
LINC00473	chr6	165908802	165988048	lincRNA	-2.26152855862091	4.49210014131144e-07	-2.32757128720712	1.63269346105673e-05	-1.82774705833218	0.000538085898788843	-0.212390365181187	1
CH17-360D5.3	chr10	47970043	47973496	lincRNA	-2.25530112517052	0.0083480292364799	-2.5842311833185	0.00269017671153664	-2.84493249866961	0.0207221419107449	0.176959609008216	1
LINC00602	chr6	165987551	165989615	lincRNA	2.23582723046842	8.70094021156112e-06	1.54241369334772	0.00331073084437239	0.436863575778703	0.866031836791136	-0.0197768639177902	1
RP13-516M14.1	chr17	82293716	82294910	lincRNA	2.23349180437868	0.00145816910590079	1.91629415662141	0.0169865698545869	0.069986735622727	1	-0.474054232407508	1
EIF3J-AS1	chr15	44527257	44536923	lincRNA	2.20516492114548	2.2383689993343e-05	1.8317227019498	0.00312492815365188	0.678299539519036	0.743021698115905	0.189016983457433	1
RP11-817O13.8	chr15	75368155	75369584	lincRNA	2.19053133241519	7.05601479775662e-05	2.0715672442581	0.00137221834323907	-0.55309692698363	0.858827924247768	0.252932204593425	1
AC017002.2	chr2	111491943	111494811	lincRNA	2.17538050203088	3.22374016233839e-06	3.01601402221298	2.83309891186515e-09	2.18451888250887	0.000830188810920059	0.1288664320605	1
MIR29A	chr7	130876747	130913310	lincRNA	-2.17123230403843	1.43625411432524e-07	-0.531098625471424	0.318602749447653	-0.881901732071393	0.37662291613155	-0.0765603652497894	1
LINC00910	chr17	43369845	43389199	lincRNA	2.16367268639156	0.000528471603300205	1.9021935660271	0.000451696160087803	0.500995222730155	0.791333344806091	0.0333148208921641	1
RP11-1017G21.5	chr14	101948347	101949425	lincRNA	2.11823104443677	5.35069669465915e-06	2.19790589790946	3.80963041505743e-06	1.08727467882836	0.517024329496212	0.274309786125726	1
CTD-2270P14.5	chr16	2777319	2780568	lincRNA	2.1071948020615	3.05235270584685e-07	2.19243666369892	2.66426753293317e-07	0.8110883581384	0.393591342990237	0.0582273035504225	1
MIR22HG	chr17	1711493	1717174	lincRNA	2.06324045486465	3.59496507353941e-07	1.74828893205349	6.57522837631799e-05	0.297828253551454	0.796406446994932	-0.0605867109531629	1
RP11-347I19.7	chr12	121800797	121803403	lincRNA	2.01614301194352	0.000608430893600836	2.14800738928797	0.000337259322936707	1.56284798206656	0.0858560086616361	-0.0676241183607691	1
RP11-563N4.1	chr2	32165046	32165757	lincRNA	2.0135994026399	3.65584578358173e-05	2.262578678504	1.66689550525105e-06	0.47369836550258	0.821945681006737	-0.359961814383399	1
SNHG8	chr4	118278709	118279823	lincRNA	2.01251721784275	2.55580215245311e-06	1.71554800580198	9.03475924854046e-05	-0.0780930217002774	0.985229301248634	0.196914071794887	1
RP6-109B7.4	chr22	46067356	46069891	lincRNA	2.00765298141689	0.00304942323351221	1.27674789336946	0.177866652207213	1.45421769478972	0.292757003992191	0.0799984576802954	1
MIR34A	chr1	9148011	9196983	lincRNA	-1.995626121882	0.0687968058552467	-3.0060035315414	0.00891451601940497	-2.01869370988213	0.14958581913285	-0.474375424543232	1
OLMALINC	chr10	100373615	100383368	lincRNA	1.98886235221421	4.38580514471021e-06	2.16556549177584	7.55233974798948e-07	2.00595995656618	0.00872884877733311	0.244580872161238	1
SNHG9	chr16	1964959	1965509	lincRNA	1.98456721711524	0.00012039535959579	1.30253405938845	0.0223793020537137	0.21399014062147	0.944443047573873	0.576504214766715	1
LINC01144	chr1	45303910	45305619	lincRNA	1.9748351187278	0.00150412592834872	1.26174785132528	0.155071316385376	-0.117746399742426	1	0.567732261313196	1
RP11-474P2.6	chr12	46388856	46392126	lincRNA	1.97151384695975	0.169383367204571	3.77873177470802	1.91441402019876e-07	1.88894995941472	0.404158376132406	-0.0498943827811729	1
RP11-705O1.8	chr18	268148	270278	lincRNA	1.9675833073511	2.04949579528018e-06	2.01133471497587	1.09347889979855e-05	1.00627428739905	0.309265201411198	0.0559974615457524	1
PVT1	chr8	127794533	128101253	lincRNA	-1.96495427721937	4.35635004351216e-07	-1.41600467323305	0.000752751926715176	-1.09223354520898	0.150099032647164	0.0717522901155931	1
RP11-111M22.3	chr11	76441338	76444656	lincRNA	1.95482883483566	0.000805262376145016	2.21132382405702	7.27569635125978e-05	1.38112437327358	0.261982055559719	-0.113154056667601	1
NEAT1	chr11	65422774	65445540	lincRNA	1.94531071649644	4.48789484926006e-06	2.22636610230818	9.95839765886586e-08	1.22942068407585	0.0605769204934306	-0.0393401325915667	1
SMC2-AS1	chr9	104080024	104093073	lincRNA	1.87241581995848	0.125473110889315	2.48507424455989	0.00884589003485235	-0.342692378572016	0.958145197931667	-0.0782978885545981	1
RP11-57G10.8	chr10	67849525	67850746	lincRNA	1.86008196600171	0.0704414858781062	2.43672346588837	0.00219270150160083	2.42958573830608	0.0276943389457749	0.437346670303088	1
SNHG25	chr17	64145970	64146476	lincRNA	1.83158252735374	0.000514706341173149	1.59357246061904	0.00602516039011803	0.495586834940454	0.801819345643673	0.398131768981957	1
SNHG19	chr16	2154797	2155358	lincRNA	1.82457912502176	2.52348143954921e-06	1.49141416200601	0.000267760479419174	0.135617655986832	0.951359398470569	0.202095671028304	1
URB1-AS1	chr21	32393130	32393960	lincRNA	1.78778924685262	0.0439764104256405	2.11366753199789	0.00496505698581319	1.33483721588993	0.450904589077487	0.317410550290703	1
LINC00896	chr22	20206397	20208524	lincRNA	1.78662637985207	0.00246216697883833	0.253132073873485	0.874410009980078	-1.9526786803968	0.357852610106897	0.289915871586458	1
RP11-631N16.2	chr12	62602752	62622213	lincRNA	1.77171860068727	7.02526445422189e-05	1.83179698646521	1.69599411023409e-05	1.41687188302708	0.0354076228707489	-0.0711727940174191	1
CH507-528H12.1	chr21	8380665	8410645	lincRNA	-1.71908291987582	0.0105049275313238	-2.87464671746963	1.34176951935037e-05	-1.0371550036157	0.31872742938491	-0.507704093939577	1
RP11-141B14.1	chr2	113888203	113889750	lincRNA	1.70984475293577	0.00171759989165872	1.30444884775749	0.0581286230517644	-2.23264329575327	0.268777896007743	-0.0377941949591388	1
EPB41L4A-AS1	chr5	112160526	112164276	lincRNA	1.69215476989708	0.00308012057957172	2.00915226381625	0.00152753311458082	1.28016053613372	0.155676588902652	0.0415513310097008	1
ILF3-AS1	chr19	10651862	10653844	lincRNA	1.66137074444022	9.47102284741164e-05	1.70103369648108	3.82032757672298e-05	0.674098385924818	0.546126877097197	0.187249605466975	1
RP11-533E19.7	chr1	179881607	179882595	lincRNA	1.65795499501385	0.211342281960344	2.55673374617674	0.00513736083062791	1.76279082819272	0.371312925636977	0.652478638409025	1
RP1-151F17.2	chr6	16764346	16766883	lincRNA	1.65515832737683	0.413059331417417	3.22376713773071	0.00505073307612219	-0.192009749360119	1	-2.78287968343897	1
RP11-278L15.2	chr3	149384179	149385800	lincRNA	1.63052344080466	0.224498305241649	4.18781446312439	2.68292628644414e-16	2.13605585629706	0.398771548911973	-1.32999626926567	1
CTD-2542L18.1	chr16	85592266	85595720	lincRNA	-1.62890965542664	0.0479518656399032	-3.5029998304462	8.80320685169076e-05	-2.27532836490551	0.0631720879643732	0.110173819274997	1
LINC00909	chr18	74591774	74598508	lincRNA	1.59410493097181	0.000992985565618413	1.72829812948529	0.000293705906889485	1.08559447790037	0.319396455441512	-0.24335850787665	1
CTD-2410N18.3	chr5	134226410	134227827	lincRNA	1.59354621047006	0.0158483446693338	1.9760189827943	0.000581670820097772	0.0990423389704125	1	0.0163686719534775	1
AC012074.2	chr2	25369136	25375845	lincRNA	-1.57143732193229	0.420931231119699	-7.9676843221876	0.00287694078140454	-1.71086662039601	0.657878867848006	-0.342196194324127	1
LINC00936	chr12	89708959	89712590	lincRNA	1.56269274021561	0.0857482789085536	2.33786550553795	0.000413501842834867	1.36416104283031	0.577059744998144	0.545968269521451	1
WWC2-AS2	chr4	183097017	183099199	lincRNA	1.52313833251471	0.095959983650222	2.0893194794756	0.00289458612133445	0.577054848444286	0.836446180801473	-0.111151910577065	1
ERICD	chr8	140636281	140638283	lincRNA	1.49797124622574	0.00540267095881249	1.40336547711835	0.0155240779194799	0.508441584916263	0.819323983524257	-0.153728152667925	1
GS1-124K5.11	chr7	66526088	66542624	lincRNA	-1.48481859705584	0.00114936359115102	-2.89140839487005	9.85987149878544e-09	-1.17279823151979	0.184964017285867	-0.0366110678092446	1
CTB-58E17.1	chr17	38702452	38704747	lincRNA	1.48353710236064	0.000774563775870177	0.798606511063195	0.136787030874395	-0.563029903000266	0.749920549475289	0.215470440669749	1
NORAD	chr20	36045622	36050960	lincRNA	1.48014058115332	0.000471214779244323	1.7852550610964	3.33279419910293e-05	1.21955105150606	0.0477970376929791	0.00451053215939827	1
RP11-96H19.1	chr12	46383679	46876159	lincRNA	1.41821814678172	0.402169474090303	2.70073881393705	0.0076588594241864	2.05366721035527	0.406298636018435	-0.821433334392106	1
AP001628.6	chr21	42831040	42836477	lincRNA	-1.40914170141129	0.489635293152788	-5.77627874885743	0.00702971891952589	-1.38219202490223	0.658147988343932	0.110545858796797	1
MIAT	chr22	26646428	26676475	lincRNA	1.40801467791603	0.00564726094356874	1.42625826710612	0.00662959096532636	0.227526235488586	0.927196673511174	0.128274113942368	1
bP-2189O9.3	chr21	8759077	8761335	lincRNA	1.38713588393844	0.26527905401865	2.47178651505165	0.00283204610676878	1.52795423751994	0.393591342990237	-0.641939106698668	1
CRNDE	chr16	54845189	54929189	lincRNA	1.35722955770984	0.0248277314487315	1.8432407040082	0.000116832380192207	2.01446531336617	0.00100547712206856	-0.677203352671593	1
LINC00921	chr16	3263743	3267567	lincRNA	1.35039392268799	0.00268252230253458	1.02631624696325	0.0536974450192898	0.386656391644991	0.829316732126128	0.000153342254711487	1
RAB30-AS1	chr11	83072066	83106719	lincRNA	1.34627273691638	0.0124678967384292	1.9330924118024	0.000436774083422132	0.611039828348404	0.601024510902997	-0.146735300317441	1
CTD-2547G23.4	chr16	25257952	25261066	lincRNA	1.32015810858553	0.00348139615416328	1.3608338817482	0.00510653571023213	-0.79034443482073	0.529838163286818	-0.128755208841549	1
RP11-45M22.5	chr17	17235433	17236118	lincRNA	1.31265707442599	0.275787042142073	2.17944993436205	0.0055750527109525	-0.125497615091499	1	0.116505136749944	1
MIR4458HG	chr5	8450743	8463095	lincRNA	1.26495944871847	0.00426031921819357	1.26345883794974	0.00507205429887833	1.18017381929196	0.0839179427460976	-0.0486585704991003	1
RP11-332H14.2	chr2	105334027	105337475	lincRNA	1.25661945092907	0.0371584870038402	2.08715079859651	9.70294193685726e-06	2.10591954374363	0.000368287310461648	-0.424227524118009	1
RP11-37B2.1	chr8	89609409	89757727	lincRNA	1.23319319715576	0.0337691642399437	1.76552618900774	0.00129922219208479	0.424243187767913	0.818462540577252	-0.140229853896337	1
HCG11	chr6	26523450	26526579	lincRNA	1.23129332861481	0.136843946498876	1.69983796002456	0.00903068139562381	0.977741111018318	0.537789964688822	-0.119502654166972	1
LINC00662	chr19	27684580	27793940	lincRNA	1.19065073148176	0.00885608437348035	2.09602907209456	2.99604561143851e-05	2.17927487564191	0.0005758042649311	-0.013329287669492	1
CCAT1	chr8	127207866	127219088	lincRNA	-1.17331550288681	0.0083687594104388	-0.780891467689504	0.0895395938796346	-0.801686869720162	0.311539511073016	-0.163492749225715	1
RNF139-AS1	chr8	124462485	124474576	lincRNA	1.1604677657766	0.00984882705358171	1.84888292736995	1.36715902591119e-05	0.820253856062758	0.406704404641846	-0.00799696938652471	1
LINC00667	chr18	5237826	5246508	lincRNA	1.1258434232119	0.150198710749463	1.7980160346989	0.00864853410941589	0.572551703982468	0.674270757789104	-0.00353919234622174	1
MAPKAPK5-AS1	chr12	111839764	111842902	lincRNA	1.11932519147594	0.0480770605217592	1.36823562550505	0.00440614199399252	-0.56993607219419	0.759214815575551	0.293987179849548	1
MALAT1	chr11	65497762	65506516	lincRNA	1.10001583217216	0.013291085478241	1.41991107487244	0.00135841235474605	1.36968153060732	0.0197499938229262	-0.261405233289596	1
LINC00969	chr3	195658062	195739964	lincRNA	-1.09881053310044	0.0136246134034801	-1.45621188551335	0.000725671623183847	-0.884076079649641	0.274104744559378	0.0283484860817231	1
RP4-536B24.4	chr16	87773488	87779374	lincRNA	1.06306049149143	0.0322965125884956	1.54895326123884	0.00115302203606204	2.01586339699768	0.0018759528835668	-0.089832309626324	1
ZNF674-AS1	chrX	46545493	46548408	lincRNA	0.969979548316838	0.0974612501358456	1.44145902436628	0.00893973072693352	1.20608796535116	0.10702063115307	0.00646523448155624	1
RP11-54H7.4	chr13	109269634	109273838	lincRNA	0.936200091343832	0.0430017601404164	1.90179374445921	2.18626848769847e-05	1.67400888248255	0.193825222674998	-0.121428080731138	1
MIR503HG	chrX	134543337	134546711	lincRNA	0.931270381252752	0.233839285881119	1.71452345860957	0.00167357088616462	-1.11679315324952	0.606963230707161	0.0593273435296687	1
AC083843.1	chr8	134792020	134798272	lincRNA	-0.883893835535463	0.0868222836187493	-1.30242020750036	0.009246861812531	-1.07461207535951	0.204138854548001	-0.114790057380169	1
LINC00346	chr13	110863987	110870251	lincRNA	0.708525876080303	0.489635293152788	2.42194934570621	3.82681317291971e-07	1.32266803561534	0.372399459123788	0.35312434697238	1
LINC01123	chr2	109987063	109996140	lincRNA	-0.625061376293047	0.501938892620665	-2.14334970401318	0.00754541709904478	-2.81246404888815	0.000516325617719297	-0.263078103190869	1
RASAL2-AS1	chr1	178091508	178093984	lincRNA	0.554053713055803	0.783196938943249	2.5268426208009	0.000472767419297901	0.534867766571495	0.893591632341213	-0.344069768205122	1
RP11-706O15.1	chrX	3817528	3843857	lincRNA	-0.267103923580384	0.689266602494521	-1.77123258898227	0.000209108812193341	-1.07123015931783	0.158482857633947	0.16640276948287	1

## Sheet: Table S2C
Table S2C. Differentially expressed uaRNAs that were regulated upon 1 and 2 hours of 4-NQO treatment. Related to Figure 5.
adjacent gene_name	chr	start	end	type	log2FC_1h-4NQO-30_mock-30	adj.PValue_1h-4NQO-30_mock-30	log2FC_2h-4NQO-30_mock-30	adj.PValue_2h-4NQO-30_mock-30	log2FC_2h-4NQO-FP-30_mock-30	adj.PValue_2h-4NQO-FP-30_mock-30	log2FC_2h-DMSO-30_mock-30	adj.PValue_2h-DMSO-30_mock-30
SHMT1	chr17	18327860	18363563	protein_coding	11.4126829557634	1.23740672681973e-22	11.589966672461	7.0673173384659e-24	10.2680926839745	1.86082477661597e-08	4.39528459080621	1
SCN11A	chr3	38845769	38950561	protein_coding	9.37809302342142	8.36834372163453e-06	8.8910050177398	7.40965651909832e-05	11.1182666647864	1.10101831115716e-18	NA	NA
HTATIP2	chr11	20363685	20383783	protein_coding	8.81420356676209	0.00018126178644037	9.11932168460231	2.25970462335584e-05	6.42381654275993	0.189428584370726	4.39528472915217	1
HSPH1	chr13	31134974	31162388	protein_coding	8.49252637696467	0.000662515098379531	8.5640816366303	0.000320660620606003	6.65010581465914	0.295095904672898	5.09426149938105	1
NDUFS4	chr5	53560633	53683340	protein_coding	8.38384765714852	0.00110984740637031	8.35172249059493	0.000694152205737621	5.67363458519669	0.488582334093662	4.80771878770633	1
NR1I3	chr1	161229666	161238302	protein_coding	8.26470689868419	0.00179225631700336	6.85344835570783	0.041064210179853	7.40337829038664	0.0841255968759908	NA	NA
DNAJC1	chr10	21756537	22003769	protein_coding	8.0286006012392	0.00260314409908302	8.10261814842723	0.00162933300280622	4.17241566594016	0.744937513436127	4.97497658580592	1
SLC31A2	chr9	113150942	113164137	protein_coding	7.90293647748814	0.0038887471701916	6.94357686702619	0.0247925838161539	10.005660088031	1.01791513127169e-06	NA	NA
C9orf72	chr9	27546545	27573866	protein_coding	7.78266926109445	0.00510658079272455	8.02309956753817	0.00214967160116754	6.84461139253091	0.126075047149668	4.43928449125618	1
PLA2G3	chr22	31134809	31140607	protein_coding	7.78029763074672	0.0055983430991504	5.24942645538637	0.252749588117217	4.58205209160924	0.680884743821176	NA	NA
CTU1	chr19	51097606	51108370	protein_coding	7.73540318535199	0.00637490307781675	6.7078872286927	0.0523701264801779	NA	NA	NA	NA
GLIPR1	chr12	75480680	75503853	protein_coding	7.7015297082155	0.00660718149668735	8.31880155761043	0.000802748536928424	8.89237667035657	0.00105159506000401	NA	NA
SLC16A11	chr17	7041630	7043923	protein_coding	7.54477659172614	0.00940510753455386	6.6568518098503	0.0381405912571171	5.39189667734553	0.420957406222869	4.1310286236994	1
CCDC66	chr3	56557161	56621818	protein_coding	7.38809003003007	0.0154606271950257	7.89397620681842	0.00280382610938154	6.70220611583794	0.135822034412496	5.58404969008919	1
RNF219	chr13	78614291	78659179	protein_coding	7.34870814636569	0.0152224783965777	8.3511047973456	0.000934145598119675	4.71769703169803	0.647163630498109	NA	NA
C8orf86	chr8	38510834	38528662	protein_coding	7.15497147055402	0.022421322139157	9.21161117671613	2.11937590324665e-05	6.36334185929408	0.197580996455848	NA	NA
NAALADL2	chr3	174438573	175810552	protein_coding	6.95265332868227	0.0306562972274772	7.62209124897019	0.00932736531449019	NA	NA	NA	NA
ISL2	chr15	76336724	76342476	protein_coding	6.81134221138435	2.74664055606784e-32	7.51404399727813	3.83875215850577e-35	6.12293759827228	2.53469173584104e-22	0.208794649732021	1
EFNB1	chrX	68828997	68842147	protein_coding	6.79720464509926	1.89913430329638e-07	6.84421390947979	1.24651011471838e-07	4.98788074288125	0.0681979168969661	2.2669967105334	1
CCL19	chr9	34689567	34691277	protein_coding	6.79365322401633	0.0739386633060434	7.67560698055225	0.00653015550107069	6.07732285773702	0.404158376132406	NA	NA
NAP1L1	chr12	76036587	76085033	protein_coding	6.71756743784096	0.0427139576311763	7.45086484566638	0.00885341400049665	5.49206813998206	0.37662291613155	3.89854324657115	1
WDR1	chr4	10074339	10116949	protein_coding	6.60569637422207	1.13742814815893e-45	5.57658899909712	6.3371327508174e-31	1.51533940930745	0.515383207600555	0.543295604065272	1
CEP120	chr5	123344885	123423592	protein_coding	6.46321220961058	1.22609836956523e-05	7.40015148462833	3.52462569320618e-10	6.37041177354886	0.000484224256339241	1.91305423402478	1
PLPP1	chr5	55424854	55535050	protein_coding	6.45203638755551	0.0885255321647654	7.64989908937278	0.00559970833594157	6.7002175534685	0.144862146010914	NA	NA
WISP3	chr6	112054072	112070969	protein_coding	5.73217076228658	0.335919073990392	8.08251979703635	0.002054499578376	8.59985669179005	0.00320117722001723	NA	NA
ARNTL	chr11	13276652	13387266	protein_coding	5.68666931919029	0.000854161961166886	6.50307878199036	4.28678634962188e-06	3.24118769743442	0.546877080965476	-0.00581220846839976	1
NDUFAF4	chr6	96889313	96897881	protein_coding	5.54272554741536	0.001598853185195	5.10058046211836	0.00754853500884076	4.71231455472062	0.099941571835965	2.78122952305239	1
MICU2	chr13	21492691	21604214	protein_coding	5.53701324337322	1.79551204089067e-05	6.21066237346589	1.37173138916499e-08	2.36452051999939	0.57440067777517	-1.06787404413414	1
TMEM9	chr1	201134772	201171574	protein_coding	5.52449042490149	0.00221102534524387	6.50331712148458	2.94635805003041e-05	3.91389775438988	0.241953318913135	1.91307436932205	1
EXT1	chr8	117794490	118111853	protein_coding	5.50845202665453	1.07250742697613e-32	5.55789438526364	1.27114035073693e-31	4.75961248487751	2.46995058171352e-07	0.884925403238424	1
CLCN5	chrX	49922615	50099235	protein_coding	5.50523912330739	0.0117741243391764	5.92665975263198	0.00309854810279271	4.9167428264639	0.209808539247857	NA	NA
KLF6	chr10	3775996	3785281	protein_coding	5.50237052312209	1.07250742697613e-32	5.81304926763638	9.8767455396277e-30	3.30296187994418	4.98105095182362e-06	-0.165577668231216	1
TSEN15	chr1	184051677	184074212	protein_coding	5.4573336192589	1.44856175228653e-20	6.20167251059486	5.34487144902395e-21	6.1130305077962	3.00190768915968e-20	0.343378947819824	1
TRIM45	chr1	117111060	117122587	protein_coding	5.45681814552464	0.000150848031513717	4.53060107988337	0.0109241540987877	5.12375190100337	0.0207887991681314	2.06665727100214	1
TRMT12	chr8	124450820	124462150	protein_coding	5.45071372184029	0.219469571430178	8.31812186121888	0.00100752010289604	8.0144553816637	0.0169365173721024	NA	NA
STX6	chr1	180972712	181023121	protein_coding	5.40298394152719	0.0040669380660463	5.36407322832152	0.00378252766890448	2.10485240385452	0.744937513436127	1.28909351118914	1
TAF9B	chrX	78129748	78139706	protein_coding	5.39233957824416	1.9272908691254e-05	4.24227360466037	0.00601498268154355	5.47989008950082	0.000597017049876421	1.22148089040545	1
ARL15	chr5	53883945	54310582	protein_coding	5.38455802380368	4.20053090119071e-22	5.05203508300372	2.24214339606857e-17	1.99309780902038	0.407838634875004	0.118811898326733	1
FAM8A1	chr6	17600355	17611719	protein_coding	5.36043222003356	0.00426626370725655	4.53978766837104	0.0345348766919506	3.9164745820269	0.285437334372448	2.26696329462598	1
KB-1732A1.1	chr8	102805517	102809971	lincRNA	5.35611258348206	9.52768929124061e-05	5.01386672027247	0.000971765511001461	4.46122317347712	0.0391847768884648	0.695588753930623	1
BEST1	chr11	61949821	61965515	protein_coding	5.14845943517715	0.263314296785345	8.17744447966575	0.0020734303290802	7.44669615719099	0.0645944154650301	NA	NA
NFKB2	chr10	102394110	102402529	protein_coding	5.13273381432048	1.82465037796174e-21	4.78747078407389	4.5356583262301e-14	1.70625231213092	0.620105939854246	-0.010243754362704	1
AC023347.1	chr2	126308510	126343992	lincRNA	5.08292868684344	3.68893101079365e-30	4.83865830967499	1.33342527281069e-23	1.93699168562464	0.137047062243456	0.472246488629335	1
H6PD	chr1	9234775	9271337	protein_coding	5.05664177949482	0.00057156649329915	4.15583223793993	0.0205872953668889	4.44565031636367	0.0511825387820243	1.54253569868979	1
KMT5A	chr12	123383773	123409358	protein_coding	4.94525217246813	7.53224027175315e-22	4.2309796871808	9.7381552249977e-11	0.600332255706285	0.904118573215091	-0.0360481832166382	1
ZCCHC24	chr10	79382325	79445627	protein_coding	4.92519933165724	0.0117741243391764	5.42542170395505	0.00231473897352228	0.44994623100901	1	-0.00580931649551189	1
LINC01364	chr1	87353524	87371655	lincRNA	4.9161456031968	0.0221145589318331	5.27069679132495	0.00566289961586842	4.58141521470786	0.138338143081653	1.64900412722586	1
PYROXD1	chr12	21437615	21471252	protein_coding	4.91516559348448	6.86699077106052e-07	5.33789168712771	4.4660336707791e-10	4.02335174707879	0.0206001183307047	-0.981247853691062	1
CTDSP2	chr12	57819927	57846739	protein_coding	4.88888215478364	7.9562096603204e-07	4.23263451757681	0.000358307552446917	2.6261871956724	0.329543341495445	0.939131592370092	1
NFE2L3	chr7	26152240	26187125	protein_coding	4.85319852346404	0.348871053229229	8.02298118544527	0.00208804635871586	8.60083564518344	0.00392140344757083	NA	NA
NRDE2	chr14	90267856	90332137	protein_coding	4.83358277440028	0.00454762231239046	4.37676604133846	0.0174860408698284	7.14409907984923	1.30637720225699e-10	-0.42296635371915	1
HMGCS1	chr5	43289395	43313512	protein_coding	4.82859731017951	1.90210346038497e-05	4.67226455504556	3.11843556835178e-05	4.0376345431047	0.0537994854522172	0.573371931097085	1
REV1	chr2	99400475	99490035	protein_coding	4.74816504858656	0.0185949437433728	5.0653430591033	0.00763965848004348	0.449945933156341	1	2.19682134001551	1
THADA	chr2	43230836	43596046	protein_coding	4.7274217951492	1.65351930050152e-21	4.78643526495687	6.5938679788954e-20	2.58402347159236	0.0898552478720923	0.973881064813514	1
CCDC117	chr22	28772674	28789301	protein_coding	4.71706099754512	0.0151058797302257	5.81375962349698	9.60727763626928e-05	3.91486455656268	0.233964279677944	1.407652751339	1
DGKH	chr13	42040036	42256578	protein_coding	4.70507281558773	2.19170255579382e-09	4.70846701473418	3.29137783666936e-09	1.62916032604727	0.625279417178959	-0.451625948233703	1
PACSIN2	chr22	42835412	43015145	protein_coding	4.70115341024054	1.61159888197198e-24	4.2160022606558	4.21569857784309e-19	1.41054045236329	0.405994698439447	0.463306101481622	1
MON1B	chr16	77190835	77202405	protein_coding	4.69458968029136	0.00252880794092288	4.18918400034583	0.0141007615479909	3.18093631753466	0.310252585566068	1.94284915922108	1
[truncated: 240 more rows]

## Sheet: Table S2D
Table S2D. Differentially expressed lincRNAs that were regulated upon 1 and 2 hours of 4-NQO treatment. Related to Figure 5.
[truncated: 223 more rows]

[truncated: 2 more sheets: Table S2E, Table S2F]
