# Supplementary material for: P-TEFb Activation by RBM7 Shapes a Pro-survival Transcriptional Response to Genotoxic Stress
Source: Mol Cell. 2019 Apr 18;74(2):254–267.e10. doi: 10.1016/j.molcel.2019.01.033 (PMC6482433; doi:10.1016/j.molcel.2019.01.033)
Supplement: Table S3. Bioinformatic Analyses of the 4FP Gene Set, Related to Figures 5 and 7 — (A) 4FP gene set containing 4-NQO-induced mRNAs of which levels were decreased by at least 20 percent by FP. (B) Comparison of the 4FP gene set with the Hallmark Gene Sets of the Molecular Signatures Database collection. (C) Comparison of the 4FP gene set with the reported p53 target gene sets. (D) Transcription factor binding motifs analysis of the 4FP gene set. (E) Comparison of the 4FP gene set with the Molecular Function gene sets of the Molecular Signatures Database collection. (F) Comparison of the 4FP gene set with the Chemical and Genetic Perturbation gene sets of the Molecular Signatures Database collection. (G) Top 50 regulators of the 4FP gene set as predicted by IPA Upstream Regulator analytic tool. (H) Top 50 affected diseases or functions controlled by the 4FP gene set as predicted by IPA Downstream Effects Analysis tool. [file mmc4.xlsx]

## Sheet: Table S3A
Table S3A. 4FP gene set containing 4-NQO-induced mRNAs of which levels were decreased by at least 20 percent by FP. Related to Figure 5.
gene_name	chr	start	end	type	log2FC_1h-4NQO-30_mock-30	adj.PValue_1h-4NQO-30_mock-30	log2FC_2h-4NQO-30_mock-30	adj.PValue_2h-4NQO-30_mock-30	log2FC_2h-4NQO-FP-30_mock-30	adj.PValue_2h-4NQO-FP-30_mock-30	log2FC_2h-DMSO-30_mock-30	adj.PValue_2h-DMSO-30_mock-30
RNF183	chr9	113297093	113303376	protein_coding	8.99210507664926	0.00124987520797877	9.07257924888342	0.00260374898910689	8.47042066445457	0.0303641022546262	4.43902200639348	1
FRG2	chr4	190024351	190027257	protein_coding	6.07842504592649	0.214172928850179	8.43069986997145	0.000652849060316594	4.47087063651153	0.693687398523557	NA	NA
ZNF662	chr3	42905731	42917641	protein_coding	7.10766243623472	0.0302903650686291	8.38474421537636	0.000811799043778325	8.07484226617435	0.0190852382792795	NA	NA
SPAG6	chr10	22345445	22454224	protein_coding	7.18756253099731	0.0207355562390517	8.12065827205101	0.00385536887581411	7.15275568782118	0.0813716019658145	NA	NA
GRIK5	chr19	41998321	42069498	protein_coding	7.28652319726492	0.0243792930984436	8.00137386856761	0.00283529094878404	5.00507542288242	0.544926264376844	5.00511125918487	1
SBSN	chr19	35523367	35528351	protein_coding	7.82850058078427	0.00512102298961126	7.95939503452536	0.00274518486964111	7.31170826405873	0.0668132241399553	NA	NA
POU3F1	chr1	38044611	38046794	protein_coding	8.20175574276768	0.00183475620958643	7.77842625122482	0.00739417933747922	6.39210633244967	0.34302992756471	NA	NA
FRG2B	chr10	133623895	133626795	protein_coding	6.21941070457447	0.0930291507309189	7.62310347504261	0.00561172195973029	5.39189213305687	0.420957406222869	NA	NA
PGF	chr14	74941834	74955784	protein_coding	7.33401131906653	3.27070120973656e-10	7.46308178843716	3.09723125071284e-12	6.26181622288288	0.00173081927746452	2.61497942362841	1
JUN	chr1	58780788	58784327	protein_coding	7.41867407937424	6.78750125705865e-61	7.0572509330138	3.89163947087536e-52	3.82427736719993	7.25583831781425e-12	0.137018713100051	1
CREB5	chr7	28299321	28825894	protein_coding	4.63234197981396	0.000808508892970686	6.40141491380396	7.38508103487094e-14	4.82711458414109	0.00391511486899056	-2.49995479699365	1
DISP3	chr1	11479166	11537584	protein_coding	5.85886456728278	6.14405539333528e-05	6.10586789097649	7.68285456543473e-06	5.16181860034301	0.0210360671128185	0.432029111434979	1
SOCS1	chr16	11254405	11256179	protein_coding	5.86700626909316	2.14543624048244e-33	5.94460725799436	4.09238871484058e-32	4.77847822407559	2.45763792550458e-13	-1.09150627763595	1
TEX14	chr17	58556678	58692055	protein_coding	5.30799552993483	4.40182959070066e-12	5.87213991845185	9.77200003790668e-19	3.26023992474202	0.112703520087314	-0.508384291674161	1
EGR2	chr10	62811996	62919900	protein_coding	8.22108201528574	2.57441301015137e-38	5.61775717176389	8.51574651685411e-06	4.11394471489817	0.115579859992217	-0.764875639873717	1
AZIN2	chr1	33081104	33120530	protein_coding	5.12442198314378	0.00820118760683336	5.13247542664465	0.00774534814864943	3.38393432749461	0.430413528008652	1.47634928974753	1
DIO3	chr14	101561351	101563452	protein_coding	4.79750002172286	0.00255474979820293	5.0590035368683	0.000910651573548111	2.82262293679991	0.394344289174645	-4.12012036032716	1
EGR1	chr5	138465490	138469315	protein_coding	6.61300191377037	1.21836610768968e-31	4.96259242074025	3.44297193686257e-19	4.64671127277415	5.8130224474868e-15	-0.257592083916896	1
PSG5	chr19	43166256	43186536	protein_coding	1.53725447169802	0.631063432691715	4.95957482144603	0.00180223055204349	3.90594326991903	0.234227254727123	1.18376158325014	1
DLL4	chr15	40929340	40939072	protein_coding	4.73385128275312	5.07024739011956e-23	4.69436279673878	4.33843134053858e-20	2.06071687976322	0.31441581936393	-0.584054333391951	1
LINC00854	chr17	43216941	43305397	protein_coding	3.66115418122279	0.0251957073317722	4.68620766799423	0.000107316842466749	2.23759253007036	0.529838163286818	0.537815268520455	1
MYD88	chr3	38138478	38143022	protein_coding	5.20720746648605	1.72825098133401e-05	4.47250787871834	0.000933621543925435	1.1383746306091	0.861422529015787	0.132219409965802	1
GDF9	chr5	132861181	132866884	protein_coding	5.00188035311014	0.000175091668949103	4.47183314930497	0.00284396057798733	3.52223490423668	0.18106435276411	0.844862536091453	1
MAFF	chr22	38200767	38216511	protein_coding	4.66105386489301	5.44355210653496e-30	4.44400752808738	1.91356931177432e-24	3.50818772965371	1.27600388651756e-10	0.248536610369042	1
NUPR1	chr16	28532708	28539174	protein_coding	3.93268838039527	5.2597652155171e-17	4.43838062149797	3.49447791705886e-18	2.62933074050356	8.55106224885973e-07	0.0945852404642046	1
RP11-211G3.2	chr3	187743686	187746028	protein_coding	3.96836914702872	7.10635909098733e-05	4.42097396899508	1.14406025098384e-07	3.61398640760077	0.0292896026410804	0.488458173408975	1
PCK2	chr14	24094053	24110598	protein_coding	4.41100462189448	3.64120166242024e-23	4.40722813333282	5.34487144902395e-21	2.2208277983492	5.75567607575074e-05	0.502298083633639	1
SAT1	chrX	23783173	23786226	protein_coding	5.31453902744397	2.10166772372422e-33	4.39688787113328	3.76300684899687e-23	3.00379354815699	6.91485709536623e-08	-0.0431884075069749	1
HES6	chr2	238238267	238240662	protein_coding	5.49363529801493	6.18216386556549e-12	4.39143188334078	0.000140439560800209	2.51105958966642	0.414729645845111	2.10089385956682	1
CCT6B	chr17	34927859	34981078	protein_coding	3.59042769192831	0.0301854452035297	4.35970196174168	0.00228686337485156	3.40888946209999	0.20098113990594	1.08566727981642	1
ATF3	chr1	212565334	212620777	protein_coding	4.39380038929729	1.28106502668555e-21	4.30062370274835	9.5371123457482e-20	3.05534742454302	4.19702659529818e-06	-0.160742097379929	1
CHAC1	chr15	40952962	40956519	protein_coding	3.84545033888789	9.65729518480523e-20	4.27241086228251	4.01400335403965e-20	2.00970114163825	0.000155113751295098	0.0553438395829003	1
ASNS	chr7	97852118	97872542	protein_coding	4.07202729142074	2.44444029870006e-19	4.25638780734965	9.22047244791084e-19	2.33946620610955	4.00098984330938e-05	-0.268459504247364	1
MAFB	chr20	40685848	40689240	protein_coding	4.55226816963319	9.34624600489237e-22	4.24145499121906	1.48857716242765e-18	1.71182739712691	0.237299322042409	-0.125169548031367	1
MAP1LC3B	chr16	87383995	87404779	protein_coding	4.26601223440551	2.29949494295896e-23	4.23742474324449	1.76692835073905e-20	3.90873671264574	1.53796777019203e-16	0.17172742820595	1
CTSV	chr9	97029679	97039643	protein_coding	3.99971244586627	4.35635004351216e-07	4.13250745123174	8.2604632679614e-08	2.40351863740635	0.240842878525624	0.219495993577987	1
HEXIM1	chr17	45148502	45152101	protein_coding	4.17896847643583	9.52604698254243e-26	4.12779372265804	1.72230723899871e-22	0.039963824338898	1	-0.0116698242183836	1
TSPYL2	chrX	53082367	53088540	protein_coding	4.33858308715765	6.03570206113319e-24	4.05323817085393	3.44297193686257e-19	0.5497778753411	0.583034767365741	0.0495876488486579	1
CT83	chrX	116461682	116463003	protein_coding	3.28556400245971	0.051478293622549	4.04655652946092	0.00477576248515578	1.47424827959401	0.734552633115718	-1.23581580772077	1
ADRB2	chr5	148825245	148828687	protein_coding	4.09268087306778	4.14187025353269e-17	4.02270095225977	8.08657931154012e-15	-0.0246231143875833	1	0.0759107496313643	1
PMAIP1	chr18	59899948	59904306	protein_coding	3.96013243422037	2.60721069474253e-21	4.00749865847108	6.97192170977898e-19	2.174455239451	0.000118304449540089	0.154785040434291	1
FGF21	chr19	48755559	48758330	protein_coding	3.52583114607021	0.0328602077476697	3.92578861041621	0.00496105528113926	2.2513640418615	0.507322022014803	-0.862142724850816	1
NFKBIZ	chr3	101827991	101861022	protein_coding	4.04612802917797	4.94205847663605e-23	3.91920625868192	7.53957025716707e-19	2.04031491111847	0.000155113751295098	-0.0692746649612693	1
CYP1A1	chr15	74719542	74725610	protein_coding	3.00887979485688	4.15003723372582e-06	3.90971431936798	8.87902091771338e-10	2.44061651939692	0.0372323849143185	0.129175728507571	1
ULBP2	chr6	149942000	149949235	protein_coding	3.61433665562537	0.0326666885731781	3.89502546155291	0.00992486651409436	1.345281323593	0.786220937491242	-0.140913003855543	1
PHLDA1	chr12	76025447	76033932	protein_coding	3.49218376318713	1.22540861290692e-14	3.84358332260546	5.43195940907173e-16	2.30750541600991	0.00020088712800758	0.0836950548575846	1
GDF15	chr19	18374731	18389176	protein_coding	4.49019664546995	8.76762060825845e-25	3.83875605821739	2.16951922120493e-17	2.43758102724107	0.00634183049907922	-0.244717257049954	1
PTPN6	chr12	6946468	6961316	protein_coding	3.70293410754064	3.13696758953796e-11	3.82571313155072	6.64007429084099e-11	3.07728513152498	0.000372090789250509	-0.268254404181124	1
CDKN1C	chr11	2883213	2885881	protein_coding	3.99100443349593	1.46534984178729e-12	3.8208987112497	5.78520073994084e-11	2.65261494111478	0.00441525270001202	0.155625450358832	1
DUSP10	chr1	221701424	221742176	protein_coding	3.36985291313589	4.36703460293082e-09	3.8191629001181	2.47002991310216e-11	0.763900501319055	0.800191677553454	0.292103171099384	1
ULBP1	chr6	149964007	149973710	protein_coding	3.73911395569807	0.000655668382534527	3.78980392203664	0.000584996902808099	2.63813704390267	0.230543883149322	0.487945004993612	1
NEU1	chr6	31857659	31862906	protein_coding	3.89624958597197	3.83296986038822e-22	3.77655689140144	1.21811527470499e-19	1.93504506354772	0.00807903761147289	0.170567890732745	1
SPRY4	chr5	142310427	142326455	protein_coding	3.93379555581577	1.08090333015316e-07	3.77219681282461	7.83142981351245e-07	0.169794585660703	1	0.327011188798112	1
CDKN1A	chr6	36676460	36687339	protein_coding	4.28975817628677	2.20398802612804e-17	3.76369178731426	3.38295597254647e-14	2.9309358258003	7.23001299705464e-07	0.29727065878826	1
FAM43A	chr3	194686544	194689037	protein_coding	4.08084064022467	1.36974586548757e-24	3.75222923606467	5.88774573086244e-20	1.11034092236316	0.119007388758011	0.231337599561124	1
H3F3C	chr12	31791185	31792241	protein_coding	3.68319974865588	0.00533888965287889	3.69801853782788	0.00438281243073359	1.5476548867903	0.654488435407208	0.399236662809548	1
CCDC168	chr13	102729369	102759070	protein_coding	3.20023412375322	0.00291975783660626	3.69191191666265	2.11449733039102e-05	3.19518288118812	0.06815233156682	-1.28184999499408	1
SLC9A1	chr1	27098815	27166981	protein_coding	3.57531050946104	1.25238409265307e-14	3.6751385309594	6.70583732468956e-13	1.64861941758485	0.0167126563128731	0.0869174912813807	1
GADD45A	chr1	67685061	67688338	protein_coding	2.77525740855939	7.90758547437877e-13	3.67467546302781	3.44297193686257e-19	1.23834377943201	0.0829147474326842	0.0600923935769678	1
SP6	chr17	47844908	47855874	protein_coding	3.39299845820926	0.00255420432749457	3.6743050881087	0.000330690017447067	0.87635493862387	0.847569348035813	0.559829120095427	1
SEPP1	chr5	42799880	42887392	protein_coding	3.53220633364255	7.20751568963559e-05	3.63320372094644	0.000333445226987543	2.14443139069374	0.419128562974201	-0.440818601144121	1
LETM2	chr8	38386207	38409527	protein_coding	3.54212306647287	0.00041997905329451	3.62854979838605	0.000154409538181049	-0.428286448660708	0.973103459559577	0.286215155255578	1
SEMA3G	chr3	52433053	52445085	protein_coding	3.60526517341655	3.18341313472469e-11	3.5788025750032	5.32285908850679e-11	0.815849747227933	0.780398241522326	0.331044107327273	1
SERTAD1	chr19	40421592	40426025	protein_coding	3.64913805828704	2.13328231196221e-20	3.54820653007608	7.75213824078498e-18	1.17547306880723	0.15103094924239	0.304264411342788	1
BTG1	chr12	92140278	92145897	protein_coding	3.44372061209985	7.35941175094395e-17	3.49644571088301	2.6290987172085e-16	0.144635694083776	0.929766385428765	-0.283079408716322	1
PSG4	chr19	43192702	43207299	protein_coding	-0.0805489028888419	1	3.49331908223734	1.34912980276038e-05	2.4779964330868	0.302547085590798	-0.00225948799621541	1
SLC7A11	chr4	138164097	138242349	protein_coding	3.13167353626588	9.77507760475113e-10	3.48479087469778	4.43983707928099e-09	2.27360505535704	0.00582411237145638	0.268695813192932	1
ID2	chr2	8678845	8684453	protein_coding	3.45680548187104	3.99325680201357e-11	3.46122421584898	5.12918987604627e-12	0.422952377339206	0.828350320991416	0.38720941905281	1
MFGE8	chr15	88898683	88913411	protein_coding	2.88294558689875	0.0342717289909771	3.45964221989405	0.00220265529659321	1.17544228719691	0.758717839375286	0.267908568123626	1
FOS	chr14	75278774	75282230	protein_coding	4.87529442592377	2.10166772372422e-33	3.45705582081842	1.24737222122933e-17	3.03334956825718	3.33770522496302e-05	0.012573602758156	1
STARD5	chr15	81309053	81324183	protein_coding	3.21606659585103	1.64790588640152e-07	3.42069706417095	9.87094588482516e-08	0.321428830799784	0.951359398470569	0.0158415432622282	1
C11orf71	chr11	114391443	114400550	protein_coding	2.88307357161888	8.99986234823397e-05	3.40078373289354	2.39236444772211e-08	2.08166430149091	0.18934162590363	0.365191258014521	1
RP1-34B20.21	chr6	26195595	26199293	protein_coding	2.67678084844145	3.4641344463762e-06	3.38507523832315	1.33472572598507e-08	0.821299321414107	0.705475086636358	1.0187784712547	1
HBEGF	chr5	140332843	140346631	protein_coding	3.0461947526869	5.19352848325686e-13	3.38102994053424	8.08657931154012e-15	1.45238047501819	0.0477970376929791	0.0942609189598004	1
SV2A	chr1	149903318	149917882	protein_coding	2.29474196199745	0.208846096019438	3.33727737984693	0.00907246383312349	2.92979695983479	0.154902247539821	0.581534223625627	1
KLF2	chr19	16324817	16327874	protein_coding	3.59222098194834	4.39128598244453e-16	3.32255633699664	8.71171419153891e-11	0.619831221268165	0.860529095867649	-0.0434839839109713	1
GADD45B	chr19	2476122	2478259	protein_coding	3.580303736323	2.44444029870006e-19	3.30837140475455	2.13563865765618e-16	1.61201077855577	0.00478108843674989	0.103263713358585	1
RND1	chr12	48857145	48865898	protein_coding	3.33025218073257	5.36720265788184e-08	3.29763435311637	1.36151870853139e-07	0.937316793222689	0.736737854176237	-0.348666003207416	1
AMPD3	chr11	10308313	10507579	protein_coding	2.71280464828246	0.0522222781465605	3.29495665852198	0.00220741705906873	1.5375847768826	0.625279417178959	-0.300389340967777	1
CTGF	chr6	131948176	131951373	protein_coding	4.35648116809468	1.02889262210911e-22	3.26501515800042	2.72091325806302e-14	2.13282483731266	0.000451287580560637	0.238886094438759	1
NXF1	chr11	62792123	62806302	protein_coding	3.23163589883382	4.6747900709272e-15	3.25943761022262	1.47088500693774e-14	2.43828319437911	9.70146143575971e-07	-0.0285163689211661	1
FAM53C	chr5	138331935	138349729	protein_coding	3.17564340194005	2.37042342061541e-13	3.24036500491189	3.2648086847047e-12	1.03128631163037	0.115142879572652	0.115686653857909	1
CDKN2B	chr9	22002903	22009363	protein_coding	2.60736876270083	4.36703460293082e-09	3.23236931747693	6.80819439984562e-12	1.07008178257504	0.213004833717947	-0.0930296424871963	1
ALDOC	chr17	28573115	28577264	protein_coding	3.3243810945785	4.32629303114489e-05	3.22852322324311	0.000196720951598378	1.32055542030891	0.625279417178959	0.124696784201925	1
BTG2	chr1	203305491	203309602	protein_coding	4.20460459150319	3.08191552615753e-25	3.20406451857527	3.86146368976389e-15	1.06062740095331	0.114732536965663	0.154318870307085	1
H2AFJ	chr12	14774383	14778002	protein_coding	2.67887022577805	9.91790410957458e-09	3.17613389163088	2.53416014938924e-11	1.17674977842057	0.53167180582335	0.629844715018728	1
PHLDA2	chr11	2928273	2929455	protein_coding	4.08695139840255	1.41819406008117e-22	3.1669306685803	4.27278137155557e-15	1.70610435956896	0.00238319691170162	-0.0200832740036084	1
FOSL1	chr11	65892049	65900573	protein_coding	3.76986241350736	2.09371110018624e-16	3.16445289901674	4.9587090085892e-11	2.61584919361404	9.99740421367679e-07	0.228204442320855	1
MARCKSL1	chr1	32333832	32336379	protein_coding	3.35501585311642	2.84429652276305e-16	3.14417539361731	9.31089625635896e-14	1.60327785379879	0.00924706077946537	-0.0631004165033503	1
SLC6A8	chrX	153688099	153696593	protein_coding	3.46371635954891	5.31098357033881e-07	3.1327312517202	4.0928868556874e-06	1.39894574462167	0.326858267517641	0.324562897055549	1
OLR1	chr12	10158301	10172138	protein_coding	0.920584254887059	0.0790200201291579	3.13237418231937	1.62576352016784e-12	2.21017017749685	0.00029575513163163	-0.1452656200114	1
DUSP6	chr12	89347232	89353271	protein_coding	2.87920813878352	0.0156058736970589	3.11708141888369	0.00242989867048542	-0.77617305256692	0.890521114924381	-0.556987001064754	1
DKK1	chr10	52314296	52318042	protein_coding	0.011799421732145	1	3.10597117658095	2.89674237444661e-10	-0.0835001668142657	1	-0.275800759682953	1
SNAI1	chr20	49982999	49988886	protein_coding	3.65029164552935	1.99135089502155e-20	3.10399485247156	1.58174047768459e-14	2.0794470062488	0.000111683367458951	0.128323339543009	1
THAP2	chr12	71663009	71680639	protein_coding	2.90680508421786	1.7188238078328e-07	3.09197656485573	4.19401644528409e-07	2.25080583366038	0.000964351594079292	0.209350959147479	1
HSPA2	chr14	64535905	64546173	protein_coding	3.46221512070026	1.79466584834143e-17	3.04197559017365	2.96624274405319e-11	1.05924197710193	0.53897431389191	-0.0455580727999768	1
KLLN	chr10	87859161	87863437	protein_coding	1.34110122081353	0.126044725759876	3.03589954441824	1.8353248028622e-11	1.44125823860574	0.393591342990237	0.264195357815346	1
EGLN3	chr14	33924231	34462774	protein_coding	3.53540316424403	5.27657409075144e-19	3.02743563830072	3.70073097313954e-13	0.557829864532687	0.589599054007079	-0.0986757652404232	1
SLPI	chr20	45252239	45254564	protein_coding	3.23898630159531	2.37220254356985e-08	3.00281125283822	2.99163521121121e-06	2.11697220329489	0.0563208428736051	-0.160038814155382	1
CYCS	chr7	25120091	25125361	protein_coding	2.81176616526723	1.95057762289108e-11	2.99832916094914	5.07826171593062e-11	1.18371439079904	0.0612790566051641	-0.0241249999343622	1
IER5	chr1	181088712	181092899	protein_coding	3.19052722538978	2.50309367292887e-16	2.97808951286476	1.00056341323477e-13	0.407181569899136	0.677928869214168	0.298778114481102	1
TUBE1	chr6	112070777	112087529	protein_coding	1.90812898420212	4.26695164341402e-05	2.97180713777767	7.91262899834753e-10	2.5548892390878	2.77713668417231e-05	-0.00979000069892314	1
SFR1	chr10	104122058	104126385	protein_coding	1.79796528297077	0.211498081079394	2.96989282380679	0.00115302203606204	0.59557924817557	0.897226946751969	0.136584154997441	1
DYNLL1	chr12	120469850	120498493	protein_coding	2.89782853715481	8.3723945446221e-13	2.91889024002393	8.74473626389948e-13	0.286579807430529	0.805013303903822	0.119789502304134	1
H3F3B	chr17	75776434	75785893	protein_coding	2.57775104469582	4.58215708635521e-11	2.90018958122673	3.44430049309355e-13	0.922687789471783	0.156280164727909	0.119781842969178	1
FRAT1	chr10	97319267	97321915	protein_coding	2.87643711025344	9.51805299105226e-09	2.89166025902991	5.0489194631624e-08	-0.24111728103925	0.975325782725673	0.552361506811927	1
TUBB2A	chr6	3153669	3157526	protein_coding	3.21519749557466	7.28950767103946e-16	2.87887908153483	4.84412590350099e-12	1.29869826262538	0.055863709802126	0.271814115533206	1
ZFP36	chr19	39406813	39409412	protein_coding	4.44806364081355	7.36163391406337e-26	2.86452049071758	1.94720673380313e-12	2.25088961164943	0.000597017049876421	0.111405446636614	1
LURAP1L	chr9	12775021	12822131	protein_coding	0.368196268590272	0.923073099006611	2.86343734585853	0.00844416149518693	0.84743023244912	0.841913785220179	-0.586768898139404	1
CHCHD7	chr8	56211686	56218798	protein_coding	2.75475958395682	1.23646976374036e-11	2.85068943129697	3.47818479632514e-11	0.548845571458095	0.569181171709468	-0.0252897815636583	1
SESN2	chr1	28259527	28282491	protein_coding	2.40801258831652	1.29754267921995e-08	2.8357886312047	3.48582306650577e-10	2.39377352913303	3.78531155198799e-06	0.152258868546467	1
DLG2	chr11	83455012	85627922	protein_coding	2.62005538964628	0.00457306095341263	2.83143296841541	0.000943806532340706	1.93046822226446	0.309265201411198	-0.479074093479586	1
BBC3	chr19	47220822	47232766	protein_coding	3.41600735667302	0.000468636489387524	2.81754691470388	0.00064556679250614	1.13573342793227	0.381299636270432	-0.0420238121485498	1
C4orf36	chr4	86876205	86936202	protein_coding	1.89926954079828	2.02798293695731e-05	2.81434865699848	4.00107545105857e-11	2.18475629498729	0.0219577322645536	0.00653014384165488	1
MCL1	chr1	150574551	150579738	protein_coding	3.50240025787536	2.18202663208324e-18	2.80072312749637	1.63890632851908e-10	1.8606219413367	0.000329837580933378	0.00611353324938703	1
IER2	chr19	13150415	13154908	protein_coding	4.12449470885766	2.32659578978848e-16	2.7932250573739	2.15584476689075e-08	1.36656593765335	0.0372310328985697	0.178188399707846	1
ATF7IP2	chr16	10326434	10483638	protein_coding	2.53885794845251	6.40479818811027e-06	2.7924171678229	6.17309859440571e-08	0.194401042813516	0.984965767935579	0.363399111318731	1
LPXN	chr11	58526871	58578220	protein_coding	2.88107599087243	0.00566708955363755	2.79008419436867	0.00855103179732941	1.82775064393716	0.433286772689541	0.982841339681166	1
NR4A1	chr12	52022832	52059507	protein_coding	4.73664948387486	1.42094427778792e-28	2.78786727936694	2.59232141200492e-12	2.09180052555496	0.0185798146334756	-0.038178554244323	1
TLE4	chr9	79571773	79726882	protein_coding	2.23078164816813	2.73299586959928e-08	2.78541713233747	2.22519473961643e-11	-0.329773622169321	0.870118726439843	0.292188100448803	1
DHFRL1	chr3	94047836	94063389	protein_coding	2.15411713570794	0.0225992076868337	2.77208731888564	0.000292357789333051	0.551384270202128	0.880320794932153	-0.652459019992828	1
ANKRD37	chr4	185396021	185400628	protein_coding	3.49801608419745	1.08458849029706e-13	2.76077866878836	3.48160382181413e-06	2.2268907939399	0.0672766498041844	-0.0117579785376203	1
CCDC71L	chr7	106656765	106660996	protein_coding	2.40328190854577	0.00271783127388228	2.73408277447724	0.000126315352656183	0.996927465400393	0.685031390065315	0.563393457704175	1
PPP1R15A	chr19	48872392	48876057	protein_coding	2.77898335854773	6.00113648127703e-13	2.72944755610386	6.64007429084099e-11	1.93407132306706	0.000273231691395224	0.0482779916610504	1
GPNMB	chr7	23235967	23275108	protein_coding	1.53717085938888	0.263426393594967	2.7118976424534	0.00100976217523472	0.326789277547052	0.952767070604715	0.833811779848662	1
DNASE2	chr19	12875211	12881468	protein_coding	2.3723527694449	0.000272590019098085	2.70232316826551	5.34100519001202e-06	1.20004863370411	0.40169385571477	0.542780790133393	1
DDIT3	chr12	57516588	57520517	protein_coding	2.85518104824489	5.36720265788184e-08	2.69701923958969	4.79790781598946e-07	-0.620620240887909	0.574220781643932	-0.101668018675795	1
TUBB3	chr16	89921392	89938761	protein_coding	3.1593745163009	1.17166555642944e-10	2.68175947693017	6.91752776055072e-06	2.24536021064479	0.0394771655009761	0.543719572586331	1
MT1X	chr16	56682424	56684196	protein_coding	3.21097260711511	1.78615838542085e-12	2.67132218772275	1.1529178190282e-08	0.814613990077007	0.558816506343379	0.4795205594938	1
DUSP5	chr10	110497838	110511544	protein_coding	2.93728530703271	9.74083542845075e-14	2.66321234484041	7.65880742206603e-11	2.38423173321529	0.00169932565452921	-0.0396441852396478	1
ZBED9	chr6	28571630	28616212	protein_coding	2.1380404709416	0.00151956758966728	2.64308278294973	2.11012039016676e-06	0.449896470814644	0.89369578613417	0.652071315986941	1
RSRP1	chr1	25242237	25338213	protein_coding	2.5774800947187	3.01834806099556e-11	2.61805209368493	1.06391822507376e-10	0.359855492037967	0.74708862645883	0.0298877221682547	1
SIAH1	chr16	48356364	48448402	protein_coding	2.17525220674573	1.59695000149666e-05	2.59379487266224	1.72042437317242e-06	0.86901935078718	0.342114149297938	0.191559521100047	1
EPOR	chr19	11377205	11384342	protein_coding	2.91794190590368	7.53632439573606e-12	2.5877608033073	7.42674941576431e-08	0.358706679761865	0.90464691943341	-0.00435975117111172	1
S100A13	chr1	153618787	153631360	protein_coding	2.7012005121908	1.97212766745348e-11	2.58662578850307	2.21480155815129e-09	-0.0834092963917503	1	0.194448308460243	1
RPS27	chr1	153990759	153992150	protein_coding	2.43114876812417	5.06417634656941e-10	2.58220261846531	2.19782740663118e-10	2.17042143155266	4.61447989629975e-05	0.0658109341882622	1
IFI30	chr19	18173162	18178117	protein_coding	2.98401283518424	5.49685477415442e-14	2.57627537176711	1.08156241890673e-08	0.052350173254875	1	0.186614299925636	1
TTC32	chr2	19896643	19901986	protein_coding	1.90833366722023	3.3545475196681e-05	2.56847320431647	5.12483124875484e-09	1.19531229529983	0.231617781646493	-0.0213367737846364	1
HERPUD1	chr16	56932048	56944863	protein_coding	2.589959932428	2.35605203263711e-08	2.5674660686847	4.3275864549707e-07	1.01200352437892	0.140477328687232	-0.028617207610341	1
DNAJB4	chr1	77979175	78017964	protein_coding	2.46429962902639	5.20205578924151e-10	2.55764188593899	5.48139391506844e-09	1.59603257654506	0.00380893354811526	-0.0316417769465324	1
PLK3	chr1	44800225	44805990	protein_coding	3.70725630357558	8.77195339655887e-19	2.53319444616169	4.6516406332858e-09	1.32938848584125	0.111114245642945	-0.20695621149858	1
TP53INP2	chr20	34704290	34713439	protein_coding	2.91846235294885	7.07337272388816e-05	2.52015130058287	0.00275542810595311	0.811924347352084	0.772470756302291	0.641664557940747	1
RGS2	chr1	192809039	192812283	protein_coding	2.57744793196967	3.26602425584827e-11	2.51274081935808	5.54384355301333e-10	-0.594891447172807	0.553112675967794	-0.0364380885163467	1
HN1	chr17	75135248	75168281	protein_coding	2.75683279348306	1.29415629999641e-12	2.50979698415128	5.5424993915266e-09	0.875511838112914	0.230851131087517	-0.0723676563166974	1
CYP1B1	chr2	38066973	38109902	protein_coding	2.01111299832038	0.000135190924122338	2.50823611672379	1.52161491317015e-05	1.26221427630848	0.0699599963693841	0.244799197818068	1
RBM8A	chr1	145917714	145927678	protein_coding	1.96222587915295	2.78886880579278e-06	2.4979683232719	4.72244558616492e-08	1.10836082570354	0.092383738222265	0.071551185338724	1
INSL4	chr9	5231419	5235304	protein_coding	2.33908845334404	0.000759126049241686	2.49088577274268	0.000124832925666438	0.192885421751072	0.989277189076341	-0.561242068957383	1
ATP6AP1L	chr5	82279462	82386977	protein_coding	2.17036871598679	0.0425711980635841	2.46659871119048	0.00873878575290602	0.725312047901954	0.832298389547295	0.0550802144565209	1
IDI1	chr10	1039908	1049170	protein_coding	3.02986512876881	1.5407766299838e-14	2.45616694219173	3.66482621341831e-09	0.95862612779175	0.198671956880366	0.0602820808510944	1
NRL	chr14	24080107	24115014	protein_coding	2.0356633446352	0.05803501387166	2.45508305107616	0.00478258188881942	0.56190071345845	0.884952103849351	-0.419374988302849	1
LYRM5	chr12	25195216	25209645	protein_coding	2.18965982672991	0.000729979871711698	2.44845349289926	6.23820211913203e-05	1.30297351856145	0.439899012990841	-0.31662676212102	1
ADM	chr11	10304680	10307397	protein_coding	2.46732934072809	2.23614281358371e-10	2.44548632466704	9.69446435922797e-10	0.557538794865831	0.522266771625086	-0.0741499860384336	1
NRARP	chr9	137300482	137302251	protein_coding	3.02111734260302	3.26800335721533e-13	2.43639810306107	1.06827282724445e-08	0.773161195684454	0.328455109863901	0.11605220293907	1
NANOS1	chr10	119029716	119033732	protein_coding	2.60618133313604	1.1656953020359e-06	2.43157470901428	3.25473283746514e-05	0.961846808720901	0.731876975700242	-0.543330743768033	1
VAMP1	chr12	6462237	6470987	protein_coding	2.65934247027043	1.67703781712132e-09	2.42503988149615	9.11255640805753e-08	0.0416431977777856	1	0.0595341895362921	1
RPL36A	chrX	101390824	101396154	protein_coding	2.1004278486298	1.46611675789481e-06	2.41679794243604	1.52907595748044e-07	1.54400854863124	0.0104157063401166	0.147641432052335	1
HLA-A	chr6	29941260	29945884	protein_coding	2.4303604756479	1.589001700787e-06	2.3989345012807	9.593284313153e-06	1.34061736985279	0.127884447591348	-0.146718315777431	1
BTBD19	chr1	44808482	44815585	protein_coding	3.24612990090822	4.95805100249711e-08	2.39750652880611	0.00135075124864045	1.65979242859447	0.329824784997613	-0.271848365231639	1
PIK3R3	chr1	46040140	46133036	protein_coding	2.42516589937363	2.84478858574181e-10	2.393562165704	2.15083706147719e-09	0.103636934491278	0.970598847748565	0.205173057038117	1
POLE4	chr2	74958492	74970128	protein_coding	1.96670601983871	6.42401962480986e-05	2.39101913555172	1.48030995968833e-07	0.478819355208971	0.819323983524257	0.378027810230859	1
SETD9	chr5	56909260	56925532	protein_coding	2.28197909466616	9.98363992667547e-06	2.3803524162916	1.91919774081103e-05	1.05538849062522	0.421241164774128	0.0428801093790909	1
SMIM10L1	chr12	11171222	11176016	protein_coding	1.81700678037479	4.69172534453528e-05	2.38023405652131	1.40897188459455e-07	1.75739979703674	0.00374911229752482	0.11620599714853	1
C1orf123	chr1	53214099	53220617	protein_coding	2.06011655475315	4.06936156083033e-07	2.36511304057893	1.43910820240474e-08	0.564151993155435	0.622400683534051	0.138524986276166	1
ELAC1	chr18	50967991	50988121	protein_coding	2.00901454696739	0.00425848429721042	2.34977309008686	9.87321873984617e-05	0.451133007584988	0.900208798375769	0.196832459212052	1
PTGER4	chr5	40679498	40693735	protein_coding	2.37735606761711	4.69412007456312e-08	2.34852787578035	7.20111134087827e-07	-0.458345999901153	0.884952103849351	-0.042889143572683	1
PNRC1	chr6	89080751	89085160	protein_coding	2.03712151079855	1.24586567064472e-07	2.33447211881748	2.75088505059535e-08	0.868439194656088	0.246246921970754	0.0704201411991604	1
EXOSC8	chr13	36998816	37009613	protein_coding	1.48621552921371	0.000311996159296415	2.32138314449305	2.67843470595961e-08	1.85017634820415	0.000975999206193731	0.0203670835185634	1
KLF4	chr9	107484852	107490482	protein_coding	2.13936143050022	6.48370694795707e-08	2.32072145876358	9.75486065324035e-09	-0.224290899455562	0.879353358242716	0.0580771885721531	1
B2M	chr15	44711477	44718877	protein_coding	2.13779272034696	1.23411893278894e-07	2.31398463163834	3.33096117467443e-07	0.69057541654826	0.410536905938804	-0.127806303360474	1
CALM1	chr14	90396502	90408261	protein_coding	2.21368370371508	2.82061063207748e-08	2.31110188332132	3.64348483966222e-08	0.16454223287377	0.91318698095971	0.0328596222629495	1
SEPSECS	chr4	25120014	25160442	protein_coding	1.66590195302098	0.0904641280287708	2.30468115248168	0.00141254599161257	1.05442345638076	0.625279417178959	0.526014794633221	1
SAP18	chr13	21140514	21149084	protein_coding	1.93716791117482	9.52237686466958e-07	2.30225143805066	1.19809041989377e-08	1.36856469716386	0.0277895568387256	-0.0330859337012215	1
CEBPB	chr20	50190734	50192689	protein_coding	2.52686521231421	4.00856031099581e-10	2.29912996709257	3.1723080994448e-08	0.856159983733612	0.244605244076888	0.145143819457465	1
ADM2	chr22	50481556	50486440	protein_coding	2.3812995309451	0.00014432316236308	2.2986055689684	0.000198411770987941	2.01390629191861	0.00805985288704868	-0.0768180502856289	1
FAM72A	chr1	206186179	206204414	protein_coding	1.996328281848	0.0207033368036733	2.29621652985042	0.00275542810595311	-0.223715813250752	0.984965767935579	0.987680338373189	1
ARIH2OS	chr3	48917788	48919385	protein_coding	2.31528257614295	2.26972443528477e-05	2.29102572418606	8.13435425616286e-06	1.95937723948061	0.0611413273386491	0.26677617815959	1
DALRD3	chr3	49015488	49022293	protein_coding	3.21422794497114	1.65650094544147e-13	2.28549910169531	4.36650966103129e-08	0.352854443771525	0.79800642383138	-0.0439785832228422	1
THOC6	chr16	3024027	3027755	protein_coding	1.95060092987809	1.26258275624634e-05	2.28338843972024	5.0722127487862e-07	1.47678970688525	0.027423012442889	0.0261373286158834	1
MAFA	chr8	143419182	143430406	protein_coding	3.2856704878801	1.78615838542085e-12	2.28318996281076	0.00153844071285446	1.13170139677938	0.574366772352725	-0.319929921166815	1
WDR5B	chr3	122412332	122416051	protein_coding	1.95337677098633	7.06441378725693e-06	2.28182321450466	3.23847466284685e-07	0.712955747473767	0.63751203420306	0.328081557662535	1
EIF1	chr17	41688885	41692668	protein_coding	2.15875159669179	5.41572376724096e-08	2.26630468734833	1.36151870853139e-07	0.650539933291076	0.414729645845111	0.0737254501051216	1
CYR61	chr1	85580761	85583962	protein_coding	2.54850701853765	3.7304680648168e-11	2.25797241301832	2.29821171264577e-08	1.48958981238141	0.0401922367344696	0.140196745384194	1
BUD31	chr7	99408641	99419616	protein_coding	2.185399801341	2.42222926279838e-06	2.2510322423104	7.36976189637309e-06	1.72245178142254	0.00472646816458704	0.130008917507248	1
ATRIP	chr3	48446710	48465716	protein_coding	2.35807914361976	7.43414358584119e-07	2.24930684405154	1.44002484395386e-05	-0.373878538697921	0.918069488690699	0.159971067314505	1
ENY2	chr8	109334324	109345953	protein_coding	1.58812259930372	0.00026855357903986	2.24854696800955	5.82625930053111e-07	1.03157418210851	0.157816397579337	-0.0136703982119358	1
HSPA1A	chr6	31815464	31817946	protein_coding	2.9406769032283	5.3803016757354e-14	2.24620555249817	3.545689841951e-08	1.1075380672208	0.0806884532216166	0.153987877307042	1
PGPEP1	chr19	18340587	18369950	protein_coding	2.52763449282974	0.000335376315560025	2.23837051887552	0.00300401734680517	1.96853066148676	0.158570674449803	-1.24541608985245	1
AP3B2	chr15	82659281	82709914	protein_coding	2.22200791089491	0.00744764033903625	2.23647258500099	0.00744849022206302	0.562448207559821	0.8684536853455	-0.147969074875491	1
HLA-E	chr6	30489467	30494205	protein_coding	2.67232938429885	1.85013890611877e-11	2.23497779138109	9.23157955332204e-08	0.0559151034845254	1	0.0198646335339425	1
SNRPG	chr2	70281362	70293771	protein_coding	1.92661489471552	1.23576389107945e-06	2.2286823032092	8.42925995098469e-08	1.2281519893561	0.0466006630602197	0.156410455543295	1
LSM8	chr7	118184032	118192824	protein_coding	1.42061582660752	0.00185631224757987	2.22603395710781	2.79884184157037e-06	1.93125171333617	0.00151493945245151	-0.143707386566161	1
SAV1	chr14	50632058	50668331	protein_coding	1.38108670834971	0.000923471831528292	2.22564504809501	8.96140417859861e-08	0.0342836661551905	1	0.000138584305059835	1
AHR	chr7	17298622	17346152	protein_coding	1.56970186245396	0.00439155036782861	2.22444791382818	6.92435893801333e-05	0.834943331091809	0.498021403496617	0.109953485218317	1
LMO4	chr1	87328468	87348923	protein_coding	1.95894285372901	3.50925777310983e-05	2.22369419642798	1.10025421026259e-05	0.632002178021249	0.490434463396039	-0.17477225030968	1
SEPW1	chr19	47778572	47784686	protein_coding	2.36589933293847	6.90816028279165e-09	2.21413141423932	2.69236066686327e-07	-0.064668303642385	0.997331304808206	0.28822137276017	1
MPLKIP	chr7	40126023	40134659	protein_coding	1.75590440786138	2.7893995544545e-05	2.19165136994518	4.46062566448176e-07	1.49611797088199	0.0102774112007446	0.219856375790165	1
ING1	chr13	110712736	110723339	protein_coding	2.62050573457943	2.92492833506601e-07	2.18723478942586	0.000143324632840101	0.644866319371226	0.697103674524633	0.232530099396947	1
TSC22D3	chrX	107713221	107777342	protein_coding	2.28268948852532	1.16991515062154e-08	2.18380913508924	1.8370410606648e-07	0.313288001221434	0.835574856421569	0.194283749598404	1
DBR1	chr3	138161012	138174949	protein_coding	1.92780485581578	1.7396783188016e-06	2.18336688183289	1.74761153667948e-07	0.759477911466845	0.446458084429841	0.172823937478143	1
RPS26	chr12	56041853	56044675	protein_coding	1.93151380563378	1.54587258841476e-05	2.17912504050403	2.82604869079487e-06	1.53138783051552	0.0156740212832622	0.212768159992618	1
SLFN5	chr17	35243036	35273655	protein_coding	2.00708345540841	7.89321105757448e-06	2.17458926316989	3.63927902508056e-06	1.48123104850572	0.0451501409485191	0.235253775671219	1
PIM2	chrX	48913182	48919024	protein_coding	2.44612038411641	1.59623236123377e-09	2.17394041873316	2.32768158018957e-07	-0.105250724983913	0.989285290555078	-0.199845573910225	1
SRSF5	chr14	69726900	69772005	protein_coding	2.12445380553952	6.74074883628742e-08	2.17192162522162	9.41052491045647e-08	0.980020032619535	0.148531912056641	0.0295256543836724	1
DUSP1	chr5	172768090	172771195	protein_coding	2.58883196458268	4.83628171318202e-11	2.16729901826501	2.39851945242655e-07	1.5046086329346	0.196887135625469	0.1250256125882	1
ZNF181	chr19	34734155	34745378	protein_coding	1.64461204539147	0.000490985427374459	2.16604759750948	6.7089996470411e-06	0.697143937599276	0.589998170998612	-0.0819844780785711	1
FZD7	chr2	202034587	202038445	protein_coding	2.23243938773	4.99834390533172e-08	2.1602949090158	8.27492054414391e-07	-1.17383727361969	0.417116481688037	0.371228443670559	1
C6orf62	chr6	24704861	24720836	protein_coding	2.17960212180994	3.3244066396023e-08	2.14896774542227	2.96141420211515e-07	0.259177684596473	0.813652138701524	-0.00740025033365934	1
HHLA3	chr1	70354805	70385339	protein_coding	1.97830485502912	8.74088372745223e-05	2.14477804821995	2.14789539589595e-05	0.957876295737747	0.517739922401707	-0.135627426643744	1
EMP1	chr12	13196716	13219939	protein_coding	1.45959637207696	0.000895112706346523	2.14371036921058	4.7974478713584e-07	0.773892022279357	0.471994178371904	-0.118861538213475	1
ISL2	chr15	76336724	76342476	protein_coding	2.05465530726984	0.000496194963902177	2.14080435380176	0.00042821929750917	1.44678379306815	0.276995977851147	-0.243819579103276	1
TCTA	chr3	49412206	49416475	protein_coding	2.6818246942387	2.61685121655983e-10	2.1398518808961	2.94466195409733e-06	-0.948639243233604	0.393591342990237	0.256367208983381	1
SELM	chr22	31104772	31120069	protein_coding	1.8875039556189	0.0148954552028584	2.13847065030985	0.00207544998169016	0.49350980154272	0.871853382943853	0.549660088010136	1
TXNIP	chr1	145992435	145996600	protein_coding	2.50899141048316	4.36703460293082e-09	2.13836504633354	1.48366287516098e-06	-2.20389329984454	0.000111683367458951	-0.0937009037442915	1
PNPLA2	chr11	818902	825573	protein_coding	2.59378980203511	5.68076564429517e-11	2.13323952253971	2.53192921605022e-07	1.41079350906124	0.0279404144958333	0.4132469946474	1
LY6K	chr8	142700111	142705127	protein_coding	0.929714881684098	0.287139542815607	2.13167698524584	0.00472583532760745	0.577921308967104	0.681536745397834	0.112926906119096	1
GCH1	chr14	54842008	54902852	protein_coding	2.74549829463607	9.17173119751819e-06	2.12854551831355	0.0095064544934672	1.19522122480195	0.57509055054977	0.000130109939508096	1
RUNX1	chr21	34787801	36004667	protein_coding	1.40257114952822	0.00042532567986875	2.12676818239062	1.47041650939454e-07	-0.30698307743758	0.828980597212319	0.107280536018333	1
CBWD3	chr9	68232003	68300015	protein_coding	1.41072421289525	0.0294470202479481	2.12357134630602	1.31454103951325e-05	-0.527472329695537	0.844654146347673	-0.396100026947235	1
UBE2D1	chr10	58334975	58370753	protein_coding	2.24251440551401	0.000700663512181339	2.12194822282198	0.00348374192116301	1.04711507846901	0.592925388894213	-0.557554341958808	1
DNAJB1	chr19	14514770	14529770	protein_coding	3.47733245959283	4.91704528491629e-18	2.11655754068256	2.73739963502081e-07	1.29137870002686	0.0268612082544976	0.124368644908864	1
JRKL	chr11	96389989	96507574	protein_coding	2.13608782448036	0.000343771862648567	2.11245162357067	0.000639332525117798	-0.276932863850317	0.962389028836567	0.557922531244209	1
TCTE3	chr6	169740114	169751587	protein_coding	2.29956349918509	5.46313037506918e-06	2.08657545017564	0.000155009838919326	1.3046100345084	0.299460978918546	0.199921830837153	1
HSPA1B	chr6	31827735	31830255	protein_coding	2.99015400557701	1.72667609026095e-10	2.07422785104416	3.97538325401343e-06	1.35551045112336	0.0430184870034095	0.167327073506505	1
JUNB	chr19	12791496	12793315	protein_coding	3.93300682097839	3.00418900411919e-23	2.07379725995579	3.73266286285531e-07	1.01911040747694	0.225701603424204	0.062948083396446	1
ARL6IP1	chr16	18791667	18801678	protein_coding	2.09331657590356	6.67735159660959e-08	2.06712517768539	6.15788372128985e-07	0.745475109625708	0.367954816892877	0.113193293640684	1
H2AFZ	chr4	99948086	99950388	protein_coding	1.84876625395568	2.52014553974598e-06	2.05656870214039	3.2743528711458e-07	0.426596133913169	0.682319939508744	0.0334238514793104	1
VMP1	chr17	59707192	59842255	protein_coding	1.83541222178634	7.79074604892567e-05	2.05468695761702	4.05779858683378e-05	1.53839041372689	0.116684020250187	-0.124313217543395	1
EXT1	chr8	117794490	118111853	protein_coding	1.10446189136902	0.00965030613343043	2.05409821533301	1.01130407550712e-06	1.27383294275884	0.3430420609284	0.0452077850272957	1
STC2	chr5	173314713	173329503	protein_coding	1.58558070856532	0.00425365659887793	2.05312019991303	0.000113257192569289	1.19310254224993	0.105986130462437	-0.0491077511064936	1
IFRD1	chr7	112422968	112481017	protein_coding	1.97118251190957	4.31810357406622e-07	2.05085203435202	1.67447388213619e-06	0.909608918068188	0.206003747725072	-0.185058053873037	1
CLU	chr8	27596917	27615031	protein_coding	2.1234736747295	2.28478728769083e-07	2.04695259783491	1.15754372883675e-06	1.70403140096796	0.00379764199207744	-0.0513819495778233	1
NDUFA5	chr7	123536997	123558255	protein_coding	1.09057986231426	0.0166272665501967	2.04405658324108	5.92491577731987e-06	1.22903803226069	0.0655106162712893	-0.285146286371332	1
RPS27L	chr15	63125872	63158021	protein_coding	1.55202904174808	0.000546314790387581	2.03625672225617	9.13752124256892e-05	0.897304840460125	0.351002834479848	-0.166002170985289	1
ZFAND5	chr9	72351425	72365235	protein_coding	1.81118517401611	1.81002211377908e-05	2.0253627167928	5.34109768075139e-06	1.71788935604278	0.00211704397313284	-0.0673097682994986	1
DDX5	chr17	64499616	64508199	protein_coding	1.81200609732931	9.17173119751819e-06	2.0209049185134	2.95790664037835e-06	1.43787922181913	0.0216689368489271	-0.0216139737605916	1
COX17	chr3	119654513	119677454	protein_coding	1.56518421545083	0.0313456805062812	2.01814425766822	0.000884035783337175	1.66959645260651	0.102284874112809	0.326664153610333	1
LIPT1	chr2	99154955	99163157	protein_coding	1.80676536703949	0.0222743880648444	2.01620918630144	0.00944737101901886	0.0876342037596354	1	-0.149108779219256	1
DCAF11	chr14	24114195	24125242	protein_coding	1.66658420004279	0.00149786035992758	2.01022762143731	7.45716741870687e-05	1.52258174261442	0.0515763254332859	0.589609196439886	1
TM4SF1	chr3	149369022	149377865	protein_coding	0.557105373405954	0.315725558637246	2.00324625556218	7.42641608024126e-07	0.821687397582762	0.516152150152601	-0.0123449643753318	1
SNAI2	chr8	48917690	48921740	protein_coding	1.62846694249769	5.00994288742963e-05	1.99858505448241	2.31309229827133e-06	-0.611267367058664	0.693687398523557	-0.072744265634756	1
ERN1	chr17	64039142	64130819	protein_coding	2.41358572885426	1.03022734189289e-09	1.99757404697269	1.87231702764187e-06	1.08155450516089	0.191895409434706	0.105963515472031	1
ZNF830	chr17	34961530	34963775	protein_coding	1.69150219248442	2.69864176084357e-05	1.99674673640454	1.3893471274433e-06	1.18702271758804	0.0865621610466363	0.326451265855228	1
ZDHHC4	chr7	6577434	6589374	protein_coding	1.9536903446822	0.000813737213115175	1.99349359473765	0.00096223301878001	0.74180726409294	0.662398751899779	-0.0179279416150295	1
GSKIP	chr14	96363452	96387288	protein_coding	1.97351893152475	0.00735984519869323	1.99177693300602	0.00590543440616931	0.922724700190116	0.650339024161475	0.393260478268127	1
LYRM2	chr6	89568144	89638753	protein_coding	1.45931733368914	0.0135041289676982	1.9749773324744	0.000677089068029306	0.921237170015432	0.354088810768343	-0.24293907416305	1
CREM	chr10	35126791	35212958	protein_coding	2.23582240543008	3.51953410404326e-06	1.96711557138617	0.000429354334567563	1.48119166140915	0.165801045745862	-0.288186295175921	1
FAM122C	chrX	134796789	134854610	protein_coding	1.08706785801	0.0912271907363389	1.96578917725545	1.87012663639422e-05	0.540230619879099	0.814984197589355	0.0800181101833334	1
LFNG	chr7	2512529	2529177	protein_coding	2.08703719620164	0.000110265235378103	1.95936761248015	0.000577320169152668	-0.116206338114615	1	0.316115593962016	1
SELK	chr3	53884410	53891988	protein_coding	1.96624455288578	0.000639035057777346	1.95735748521807	0.00108341614096512	1.24236099589372	0.359034449783407	0.152469419937929	1
UBB	chr17	16380798	16382745	protein_coding	2.03423277428724	8.74778519610121e-07	1.95643243047619	3.10556659679734e-05	0.658596663269203	0.497751897323806	0.323555943262204	1
TNFRSF12A	chr16	3018445	3022383	protein_coding	1.44288404575065	0.000386796161595117	1.95627480825173	1.32974656897989e-06	0.723425494197767	0.367909270387627	0.176823718904405	1
CSRNP2	chr12	51061205	51083664	protein_coding	2.00696512129148	2.05691504195263e-05	1.9545290177392	4.92054731758867e-05	0.521807632055139	0.658560220441687	0.0132450788730481	1
DLX3	chr17	49990005	49995224	protein_coding	2.21289325221837	9.97663182198364e-05	1.94667575202251	0.00205368464967946	-1.80973447250301	0.367909270387627	-0.161249572051369	1
EIF1B	chr3	40309684	40312424	protein_coding	1.67916089898321	0.00127941164487973	1.94574717756521	9.74046188853984e-05	1.32555078142744	0.198517673764733	0.0372752536141071	1
GTF2IRD2B	chr7	75092573	75149817	protein_coding	1.08759952242811	0.339426688720664	1.94262311192472	0.00841992185933193	1.25223993803424	0.451743463574491	-0.16885670895342	1
H3F3A	chr1	226061851	226072001	protein_coding	1.36210697696671	0.00289128733194674	1.94111622231055	2.99161060964606e-05	1.29382615173121	0.0660120379753165	-0.308728365260178	1
UBE2A	chrX	119574467	119591083	protein_coding	1.81729704686503	1.12920228129542e-05	1.94025274435732	9.19411792324776e-06	1.38870726533613	0.0265562993548697	-0.322147796590906	1
RPL39	chrX	119786504	119791643	protein_coding	1.71914091036102	2.92161879728611e-05	1.93393820305444	7.0453670587126e-06	1.3146800672672	0.0300790196619336	0.349569407967188	1
HSPB8	chr12	119178642	119221131	protein_coding	1.56300462295591	0.000408073325180809	1.93156079247805	5.49677028276691e-05	0.716685492638604	0.532223100048955	0.0217726090780012	1
CCNL1	chr3	157146508	157160760	protein_coding	2.04732571680624	1.16887629373113e-06	1.930761138656	1.83861714601783e-05	1.59413400295478	0.00607793468204574	-0.0869826920522218	1
PGBD4	chr15	34102073	34108684	protein_coding	1.52321108272883	0.024303429110023	1.93045335044102	0.00144176726849951	0.102491705164845	1	-0.0405652978535142	1
XBP1	chr22	28794555	28800597	protein_coding	1.63616792347591	0.000189703815995525	1.92921855055292	6.00762516004222e-05	0.883657386134171	0.210811807794701	0.0182448989962044	1
SLC25A25	chr9	128068201	128109245	protein_coding	1.94550744759163	1.23136321541226e-06	1.9233666832118	2.21527455489164e-06	0.123851432859693	0.962389618009486	0.319180951098839	1
HES1	chr3	194136145	194138732	protein_coding	2.85266807291177	3.61473741688113e-13	1.91809139892769	2.5522281506426e-06	-0.497775137918337	0.616922219191596	0.111904289619216	1
UBC	chr12	124911604	124917368	protein_coding	2.19559904896479	8.03888759096735e-09	1.90992536272161	1.94516035738822e-06	0.589503054883928	0.511063726920943	0.10205297070944	1
IL18	chr11	112143251	112164117	protein_coding	0.14587005292543	0.935820467677645	1.90561048973682	5.64018734797954e-05	0.950961510617871	0.419173931501322	0.149660543610922	1
DYNLL2	chr17	58083415	58095536	protein_coding	1.97245886679538	9.43270519593225e-07	1.90402669202553	3.67634742263205e-06	1.43296571613598	0.0126169783803028	0.061751703138227	1
RGS16	chr1	182598623	182604408	protein_coding	2.22973241891608	1.81753335025e-08	1.89859377861355	5.22201562249644e-06	-0.275983794993509	0.876456982494117	0.150670638150883	1
PPP1R10	chr6	30600400	30618612	protein_coding	2.10746857739833	2.09514095581298e-07	1.89853857380514	7.52886453418487e-06	0.522422349910166	0.618918338446768	0.0379115964026837	1
ARF4	chr3	57571363	57598220	protein_coding	2.29124090219185	4.36703460293082e-09	1.89359329832398	6.53330865373302e-06	0.842123471620676	0.271766535026042	0.0145145204967798	1
SRSF6	chr20	43457928	43464247	protein_coding	1.71357226222038	3.27891879015946e-05	1.8905216199068	1.24726105311741e-05	0.440886364635477	0.637357172117758	0.0132162267339225	1
MPDU1	chr17	7583529	7592789	protein_coding	1.63867880322753	0.000156004318040103	1.87884787107382	1.54232622519222e-05	0.983530858880927	0.143200844753747	0.19474875742693	1
CLDND1	chr3	98497912	98523066	protein_coding	1.44943731968839	0.00427873914352674	1.87844322975842	0.000131128354055613	-0.0423734365646786	1	-0.177895404568202	1
TRA2A	chr7	23504780	23532041	protein_coding	1.53855140408536	8.96374401266941e-05	1.87810109320996	1.23501117627171e-05	1.47864712450459	0.00873578845045895	0.00366900313628545	1
CTR9	chr11	10750987	10779743	protein_coding	1.38266989214828	0.000597672881013922	1.8712451592568	1.55234576983553e-05	1.07354890723489	0.135003462856801	0.429320831235376	1
NDUFA4	chr7	10931951	10940256	protein_coding	1.45388624321656	0.000380739994395362	1.87045948103134	7.34491372198379e-06	0.968918854227086	0.189941953134028	-0.175518333599221	1
HMGB2	chr4	173331695	173335125	protein_coding	1.64230204113582	4.01029057949909e-05	1.86992701690062	3.32940698328812e-06	0.283571528380142	0.815705266134485	-0.147692948084083	1
H1F0	chr22	37805093	37807436	protein_coding	1.52076731544155	0.00176121633426796	1.86558130219164	0.000340779554413381	0.114660055421193	0.964573368762428	0.0144923323793492	1
EMC4	chr15	34224999	34230156	protein_coding	0.956532606325774	0.118921491630838	1.86040449370401	0.000194368394182571	0.989013818222869	0.298090118457192	0.38145749269043	1
PNP	chr14	20468954	20477094	protein_coding	2.08523626906361	4.05930871141031e-06	1.84998401079714	0.000291668930232549	1.29431456161357	0.0605769204934306	-0.073699706662815	1
RDH10	chr8	73294612	73325281	protein_coding	2.41686637273688	6.24579997191418e-10	1.83967632221293	7.29815781641787e-06	-0.150988309186632	0.940458617110568	0.0216259252990372	1
SLC1A5	chr19	46774883	46788594	protein_coding	2.1479025565576	0.000875174798753854	1.83597811010599	0.00461678283320397	0.730140181177459	0.500276912204848	0.0796050475195219	1
SLC12A2	chr5	128083766	128189688	protein_coding	1.79191134425307	2.48566187167533e-05	1.82711878365305	4.24716908546806e-05	-0.453230753966929	0.809778038827805	-0.126638734877288	1
BCAS2	chr1	114567557	114581639	protein_coding	1.23774640703988	0.0111216285115134	1.82016636310165	4.98989653719351e-05	1.15725938352172	0.142335375469275	-0.0706679376471115	1
MYL6	chr12	56158161	56163496	protein_coding	2.14069730109392	3.15207378237416e-08	1.81846922187846	6.00711890336516e-06	0.291164204157759	0.796822678422964	0.185714057563926	1
GTPBP8	chr3	112990918	113015060	protein_coding	1.1663387589811	0.0155836679378541	1.81735272770586	2.87748646928966e-05	0.120178949406427	0.9858131271733	0.0694143346170179	1
C2orf42	chr2	70149880	70248615	protein_coding	1.38170834370936	0.00605462786388338	1.81719210641832	0.000122536743246119	1.3954377444894	0.0681979168969661	0.0620134964519658	1
ZNF281	chr1	200404940	200410056	protein_coding	0.993092455270484	0.0477791375343293	1.81634066135823	0.000106841262623596	1.20330739501852	0.0788232193847691	-0.0315501058433104	1
SECISBP2	chr9	89318506	89359662	protein_coding	1.3195642210828	0.00371118877874961	1.81515441568551	4.64944123970435e-05	1.54902871990767	0.00626676683681035	-0.206829846627626	1
UPP1	chr7	48088628	48108733	protein_coding	1.68660874509072	9.94501913347073e-05	1.80726458044839	6.50093919536686e-05	0.00647861660177386	1	0.173836051683397	1
GGPS1	chr1	235327350	235344532	protein_coding	1.44343233945648	0.00507318221110738	1.80549443651912	0.000379767573727307	0.971325773199849	0.349788799537383	0.167309835181548	1
TMEM261	chr9	7796490	7888380	protein_coding	1.50231922040931	0.000693230806209424	1.80381026186364	5.86786359609344e-05	1.02334418393272	0.246859890706506	0.163071363295545	1
ASL	chr7	66075798	66093558	protein_coding	2.13095666582991	9.80932858513573e-05	1.8033152437693	0.00444563926391226	0.950244615670185	0.553007513371385	-0.192626756947723	1
USE1	chr19	17215346	17219829	protein_coding	1.75903391420285	9.15734011522949e-05	1.79958570794325	0.000153154349911315	-0.0944516906016534	1	0.111023450828211	1
B3GALT4	chr6	33277132	33284832	protein_coding	1.79581576353618	0.00412592559103852	1.79881680065666	0.00457127064536862	1.29374271135074	0.263980889230308	-0.0381408393657818	1
ZC3H10	chr12	56118159	56127514	protein_coding	1.59133318692944	0.00117507448145405	1.79495883031482	0.000451283392116165	1.27680715002834	0.0838543843107779	-0.185123308162284	1
HSPA5	chr9	125234853	125241330	protein_coding	1.73983189722803	1.87027377838275e-05	1.79299909140705	0.000150354907372799	0.82225565809956	0.27806149656422	0.0865522373869739	1
FAM200A	chr7	99546308	99558536	protein_coding	1.19615000331669	0.186333384624051	1.79073815835309	0.00718580745685038	0.789616499668307	0.682319939508744	-0.0151854334909473	1
TBC1D7	chr6	13266542	13328583	protein_coding	1.3064005532737	0.0328602077476697	1.78928899819154	0.00080317518485853	-0.556926596072318	0.814688603007205	0.503804893272888	1
MXD1	chr2	69897688	69942945	protein_coding	1.76825739731935	1.58556174561282e-05	1.78696940785908	7.26148492183488e-05	0.24820071983833	0.901341512102996	-0.154417526655332	1
MED8	chr1	43383917	43389808	protein_coding	1.15866684310843	0.023650736749751	1.78476123317823	0.000341901163240671	1.44657291735509	0.0285990464355923	0.00736165907108252	1
ZNF703	chr8	37695751	37700021	protein_coding	1.73363299451307	1.80838512815111e-05	1.78334806775134	1.54232622519222e-05	-0.259369387865088	0.856916992408391	0.231202251990159	1
PSTK	chr10	122954381	122997513	protein_coding	1.09385182774205	0.0666777834102518	1.77911307717806	0.000175305391886534	-0.398923359200386	0.893877982312844	-0.153287412296628	1
FASTKD1	chr2	169529749	169573875	protein_coding	1.27566301465706	0.0492234712100513	1.77862656120213	0.000988453239636844	0.499509446343565	0.797962331654682	-0.173229833047261	1
PITHD1	chr1	23778405	23788232	protein_coding	1.5423943452109	0.000251005992912081	1.7766577052502	4.18248343864662e-05	0.531113380285972	0.608858426971275	0.133169373720748	1
LRCH4	chr7	100574011	100586153	protein_coding	1.76976597645292	0.00204837302420973	1.77626781443586	0.00231833335763291	0.137923512883556	0.996420347239662	0.0226459963732752	1
NARF	chr17	82458180	82490537	protein_coding	2.03423092248923	6.40479818811027e-06	1.77442640367775	0.000108464999677018	0.872377201997307	0.367166163311092	0.0476041429395713	1
ZBED8	chr5	160393148	160400097	protein_coding	1.18168402231232	0.169796046132727	1.77021843730519	0.00435185353630682	0.919379877417008	0.57704662365546	0.0898749583976719	1
ANKZF1	chr2	219229757	219236669	protein_coding	1.12653417274532	0.0114796303095242	1.76787528006044	0.00026870153026186	0.435173317978661	0.699309203745343	-0.0645347875126992	1
IER3	chr6	30743199	30744554	protein_coding	2.22673485574001	4.899470157647e-07	1.76760766604156	0.000167254145259399	0.104195241358921	0.973911289154766	0.0226703140279682	1
LINC01125	chr2	97664217	97703064	protein_coding	1.72322478339425	0.00248215337257053	1.75647997460176	0.00107203305048699	-0.787575962970062	0.743709785615979	0.0362606609776014	1
ARRDC3	chr5	91368724	91383359	protein_coding	1.6059335689412	0.000647402082781894	1.75217677247643	0.000418093905001894	-1.31142255247721	0.110841067964208	-0.18031935521783	1
MRPL57	chr13	21176645	21179084	protein_coding	1.41953792756498	0.000664136363437683	1.75214549737798	3.48563391854516e-05	0.174146472892645	0.922661449526943	0.0248305692927648	1
SRSF7	chr2	38743599	38751494	protein_coding	1.58952935771275	0.000173561686180734	1.75007178078517	7.42354365653135e-05	0.114555018339863	0.9544762098689	-0.115431844353334	1
EXTL2	chr1	100872372	100895998	protein_coding	2.19693296805607	1.82107346124408e-07	1.74986847166184	6.23820211913203e-05	1.22398541429587	0.0946617305848641	-0.0771637665364689	1
FSCN1	chr7	5592823	5606655	protein_coding	2.21447047443367	1.127005966345e-08	1.74656287909522	1.43748021487441e-05	0.969547194591312	0.136652797889468	0.174711466331231	1
DIABLO	chr12	122207662	122227534	protein_coding	1.46359382742365	0.000290561609173564	1.7465388795969	5.87812517087012e-05	0.369530401155478	0.777648028434699	0.00373844066615957	1
LAP3	chr4	17577192	17607972	protein_coding	1.66742890657582	0.00151354890014172	1.74467273229431	0.00038620350671638	0.563126320368557	0.730541880036248	0.178101151794604	1
DCXR	chr17	82035136	82037732	protein_coding	2.11922207352276	1.60186363311562e-06	1.74280703705426	0.000125184642395719	0.607173847486763	0.623770265375874	0.274653055234237	1
EIF4A3	chr17	80135214	80147183	protein_coding	2.04763082004377	2.01664025140529e-07	1.73951204413344	2.36123350581283e-05	1.27746584429526	0.0344158067974115	0.153899128265954	1
APOLD1	chr12	12725917	12829975	protein_coding	1.37393080889261	0.00122465812908065	1.73850908740859	7.27569635125978e-05	0.252764358943419	0.941434018520653	0.119224046126843	1
IBA57	chr1	228165815	228182257	protein_coding	2.08125251192098	1.16274340300365e-07	1.73556855088211	1.89128701004576e-05	-0.28406036650109	0.808597668963391	0.103405249804763	1
TIGD6	chr5	149993118	150001167	protein_coding	1.43629205494825	0.0136246134034801	1.73555234374527	0.00493345770868946	1.46260134260056	0.083720223423563	0.0884539160498642	1
SMIM4	chr3	52534013	52579237	protein_coding	1.45072780411746	0.000316642987202783	1.73143671299828	6.64259766909789e-05	-0.240378767943466	0.904390604135833	-0.0889708918980392	1
UQCRB	chr8	96225920	96235634	protein_coding	0.83182899576821	0.0970349657904914	1.73130481422745	0.000153540452752226	1.30057206129277	0.0353804451311524	-0.263461427286823	1
CBWD5	chr9	65668805	65734041	protein_coding	1.10135280521642	0.193278693354661	1.72928359049589	0.00338817289103184	0.610173911427563	0.77824706615151	-0.0966531535609062	1
TUBA4A	chr2	219249711	219278170	protein_coding	1.8394260753508	1.5074967630716e-05	1.7256925160008	0.000154926661819131	0.470540753124556	0.654036256881602	0.0442350834511564	1
FRMD4B	chr3	69169990	69542583	protein_coding	1.12088127531648	0.179967367146359	1.72443358912747	0.00914375734874939	-0.873231279765001	0.677110257423691	-0.388100019503755	1
NR4A3	chr9	99821855	99866891	protein_coding	2.67234447448207	3.51759090310263e-11	1.7241137360838	2.81383118719395e-05	1.11902213477594	0.352774651074852	-0.201590030686541	1
GSTM3	chr1	109733932	109741038	protein_coding	1.76502067422168	1.8747437315487e-05	1.72382182802922	0.000320901123565684	0.362090383868653	0.728638343067885	-0.352432430228923	1
RBM34	chr1	235131183	235161457	protein_coding	1.27001235054031	0.0485926303147278	1.72317899330149	0.00114481426298558	0.382885446475126	0.867099958543944	-0.167350723331994	1
ARL4D	chr17	43398959	43401137	protein_coding	2.09814967549309	3.44111231195657e-07	1.72112220713251	9.03475924854046e-05	-0.468803858665271	0.647163630498109	-0.112961442042162	1
SIRT1	chr10	67884669	67918390	protein_coding	1.18779686727222	0.00604981133149053	1.7207962550166	4.64114434744516e-05	-0.157264583329143	0.9233435219651	-0.0945633507304662	1
AKIRIN2	chr6	87675072	87702209	protein_coding	1.36477130197542	0.00110445466897136	1.72032345099071	6.49920918042168e-05	0.862810853170672	0.241953318913135	0.289090465318438	1
TMEM5	chr12	63779803	63809558	protein_coding	1.58636969035098	0.000412588149094443	1.71927063116264	0.000125184642395719	0.615601008822205	0.640046520789605	0.216627649744673	1
ZNF302	chr19	34677639	34686397	protein_coding	0.998874325767996	0.11059604108293	1.71322283262451	0.000756860637831067	0.776589582547697	0.5278088619272	-0.128790608530848	1
MRPL33	chr2	27771717	27988087	protein_coding	0.682977742739495	0.559925070386358	1.70886817107986	0.00574285312040785	1.3326295305426	0.273590922157068	0.488554721489248	1
ERV3-1	chr7	64990809	65006743	protein_coding	1.58785929706408	0.011089391649296	1.70380249685205	0.00586596167244306	-0.532909257955966	0.825491409928994	-0.560629138168513	1
ELF3	chr1	202007945	202017188	protein_coding	1.89484542435875	5.62705991064767e-06	1.69639357300509	8.50563555599354e-05	0.371414534560577	0.734605944150099	-0.0583529483168956	1
BTD	chr3	15601341	15645822	protein_coding	0.504468735291246	0.715177239325306	1.69441943338595	0.00525676184102562	1.04798224463574	0.589489778630951	-0.399955911809854	1
SLC25A3	chr12	98593591	98606379	protein_coding	1.61479406256121	4.57563619888259e-05	1.68994036651687	5.53764096828149e-05	1.33565641108965	0.022162142703197	0.0875037509520863	1
ETNK1	chr12	22625075	22690665	protein_coding	1.56902436402655	0.000138552119872382	1.68669281116157	0.00027742457538723	0.521040659618159	0.570081051912779	-0.237211853104957	1
SOCS3	chr17	78356778	78360077	protein_coding	2.74146140159038	1.93871088609219e-12	1.68651648104688	2.60487892080533e-05	0.275892087967293	0.812115159262739	0.0732102404347815	1
CEBPA	chr19	33299934	33302564	protein_coding	2.32935268835725	1.8348691282612e-09	1.68544468632163	4.045037163892e-05	-0.368541087472265	0.754837583014637	0.347617414811315	1
NUDCD2	chr5	163446526	163460140	protein_coding	1.73550220731669	6.25156378253654e-05	1.68377733491468	0.000208295406775663	1.146105964909	0.228623955576159	0.420718450255808	1
SIKE1	chr1	114769479	114780685	protein_coding	1.23526370734855	0.00358550639943882	1.68285021325272	0.000117848414474068	0.145584123691618	0.943903628738562	0.0869630181792026	1
CLN5	chr13	76990660	77019143	protein_coding	1.06279482690101	0.0183442504565329	1.67248096648946	6.25087978834946e-05	0.0948254810723225	0.989782446355711	0.0536034491641982	1
SFN	chr1	26863138	26864457	protein_coding	2.26473733536605	5.94284660004449e-07	1.66914508522237	0.000414040889802493	0.117149180406277	0.973485892889401	0.292066169824998	1
TRMT5	chr14	60971451	60981358	protein_coding	1.19856122239433	0.0102525077122901	1.66718223344942	0.000355039131048441	1.24709514055232	0.0733071869899833	-0.294315814695701	1
PDE12	chr3	57556276	57566844	protein_coding	1.30133162318526	0.00222136327175254	1.66488676947691	0.000107341572682532	0.714955655178174	0.404158376132406	-0.0193952176001197	1
SRSF8	chr11	95067197	95071224	protein_coding	1.40820759775468	0.000531355762884312	1.66323424164408	4.9574961806997e-05	0.0173450571054488	1	0.1462234033532	1
GINS4	chr8	41529206	41545046	protein_coding	1.81417167287592	0.000321549938679957	1.65939730610732	0.000932610424677722	0.0324490609316391	1	0.174526976930704	1
EEF1A1	chr6	73515750	73523797	protein_coding	1.25844550312353	0.00271217318265779	1.65753874758369	0.00010457354232505	1.02629587813373	0.121494511268489	0.0685898589842879	1
RP11-286N22.8	chr11	61429220	61485822	protein_coding	1.14145300752092	0.0217834417353902	1.65675336366334	0.000640404171236322	1.15836695034874	0.122062914494627	-0.105913019165069	1
TXNDC17	chr17	6640758	6644541	protein_coding	1.69792977432283	4.23594615543341e-05	1.65598576511203	6.01074183075437e-05	1.00810824649575	0.350482958701516	0.0945647467416948	1
SDCBP	chr8	58552924	58582860	protein_coding	1.31843036646362	0.00189852652882708	1.65513156700119	0.00021519961385511	0.666753861810367	0.448533782022911	-0.193506325268767	1
ATF5	chr19	49928702	49933935	protein_coding	1.97993330086414	7.56112816930874e-06	1.65104914967505	0.000752751926715176	0.127703752838644	0.953209456187031	0.0738327371450395	1
CYB5D2	chr17	4143168	4187310	protein_coding	1.4192621929708	0.0258738778404371	1.65082453679315	0.00307717501343814	1.25515368561402	0.290343807540369	-0.140945790700781	1
MFSD11	chr17	76735865	76781449	protein_coding	1.73788246694672	0.00154624366866078	1.65072887839191	0.00219295858371272	0.955457566449204	0.269512221190686	0.193153791997941	1
TBX3	chr12	114670254	114684164	protein_coding	1.17585199305564	0.00567624695887518	1.64578214219343	0.000119304638833116	0.788158825817047	0.574461941714078	-0.0915061896613784	1
AGL	chr1	99850084	99924023	protein_coding	1.10997155209245	0.0502992375627981	1.64223048634676	0.000625517125346873	-0.251703638371657	0.932775315616719	0.117793771199044	1
CCNDBP1	chr15	43185118	43197176	protein_coding	1.22546465778055	0.115584659331839	1.63927938605662	0.00711465652422219	0.0350596540266564	1	0.0842511214594517	1
RPS12	chr6	132814441	132817564	protein_coding	1.4770878811129	0.000231359940726353	1.63255173387295	0.000133265045816622	1.0909449939063	0.0799429403828105	-0.0104933893308275	1
OSR2	chr8	98944403	98952104	protein_coding	1.20386937655283	0.0124263662396706	1.62884049088595	0.000299936985410988	-0.729165249918986	0.625279417178959	0.0211877654230437	1
GPS2	chr17	7311324	7315564	protein_coding	1.91194377503891	6.73667290708348e-05	1.62218872189345	0.00548227075193597	1.23922594195335	0.518379004152144	0.123995802283385	1
DNAJC9	chr10	73183362	73248862	protein_coding	1.32232731496571	0.0130219327306722	1.6197772838417	0.00304567434336988	0.557205723298993	0.589599054007079	-0.0339005306432838	1
HNRNPA1	chr12	54280193	54287088	protein_coding	1.30369974817592	0.00302364150890325	1.61898642097391	0.000194368394182571	1.04492746440336	0.137707675592074	-0.0264297438025078	1
ZNF397	chr18	35241030	35267133	protein_coding	1.27879935559788	0.0230006924314272	1.61779099041638	0.00380964091429636	-0.0514932965901086	1	0.268272219839686	1
NNMT	chr11	114257787	114313285	protein_coding	1.14753773496973	0.00706081323562535	1.61740690003707	0.0001070669235214	1.30687838118927	0.0860201628949007	-0.114023848264964	1
SEPHS2	chr16	30443631	30446181	protein_coding	1.66977635983266	3.03378237266264e-05	1.61346830715828	6.12449344328796e-05	-0.600528963145123	0.491212517762861	0.153815906947109	1
SLC25A6	chrX	1386152	1392724	protein_coding	1.01188599817322	0.172263191291474	1.61336623939837	0.000201050223188419	0.689896250961955	0.470939022958872	0.365484400407354	1
LGMN	chr14	92703807	92748702	protein_coding	1.51930436409856	0.00784249911717233	1.61028778159678	0.00359304672237227	0.716118195132984	0.643514943809113	-0.198317536807803	1
TRIB1	chr8	125430321	125438405	protein_coding	1.14008955235475	0.0162438028602495	1.60950815748791	0.000413443543540346	-0.538943097270841	0.697713364296339	-0.0284106690303163	1
HIST2H4A	chr1	149832659	149839767	protein_coding	1.86272431298256	5.654707946986e-06	1.60910158934855	0.000226069194193733	0.277052430418336	0.815640005055866	0.251452398503177	1
TMEM185B	chr2	120221278	120223408	protein_coding	1.47840425830932	0.000321549938679957	1.60722602225943	9.95306652858973e-05	-0.417262522121544	0.705475086636358	-0.0623907271659975	1
HELZ2	chr20	63558086	63574239	protein_coding	2.45352414507621	3.62252798149452e-08	1.60721569903172	0.000692855853719644	-0.0900915095770444	0.999647829596103	0.0834914233565105	1
GCDH	chr19	12891026	12914207	protein_coding	1.44692330993617	0.000760696788294473	1.6048996581263	0.000329239445130111	0.954666593767046	0.285570908539998	0.239600070033248	1
DNAJB9	chr7	108569568	108574850	protein_coding	1.36433535840137	0.00735109845142219	1.60263948191687	0.000988453239636844	-0.894134331893728	0.624999854629744	0.0757766321168521	1
FAM222A	chr12	109714228	109770507	protein_coding	1.64961805940064	0.000119981359254055	1.60206496393917	0.000181215470069427	-0.421375022059692	0.782302771863323	0.211637437791008	1
COQ7	chr16	19067599	19080095	protein_coding	1.1134041775726	0.0735133661194582	1.60200176316373	0.00299233202294343	0.673137215849861	0.61215197285344	-0.193670091991767	1
ARMC5	chr16	31458080	31467166	protein_coding	1.63433107294265	8.3794003692356e-05	1.60007639587276	0.000671728165877374	0.607195521586144	0.578451848529241	0.336070580342355	1
CFL1	chr11	65823022	65862026	protein_coding	1.72822568017802	5.29885265440446e-05	1.59682914964454	0.000465461132251448	1.24252843230695	0.0555062735276327	0.146739778455655	1
PIGP	chr21	37059170	37073170	protein_coding	1.27954192580384	0.0256239158046351	1.59502707655355	0.0016096684740324	0.764273508305149	0.570081051912779	-0.285641725843797	1
C11orf68	chr11	65916808	65919117	protein_coding	1.031883571506	0.0258711389988844	1.59444681098886	0.000294330638524053	-0.632517013964044	0.623770265375874	0.117716396618656	1
FAM133B	chr7	92560793	92590394	protein_coding	1.05372141769704	0.0253694227172921	1.59241688036807	0.000267219795787363	0.56271771210526	0.625279417178959	0.385489915871505	1
CLK1	chr2	200853009	200864744	protein_coding	0.87650390782557	0.0522746560511964	1.58648141247541	0.00012720738921618	1.2665637717918	0.0353804451311524	0.0435127179212984	1
DNAJC19	chr3	180983709	180989774	protein_coding	0.88248704680032	0.171726821846143	1.58549647720392	0.00104418934332334	0.593179457694906	0.713911250837243	-0.204665318467633	1
KLHL9	chr9	21329671	21335380	protein_coding	1.15498855750848	0.0125437880762582	1.58511552521511	0.000839043630484587	0.765217058967751	0.402010459954647	0.152321888875748	1
ARL4A	chr7	12686856	12690934	protein_coding	1.15290189759648	0.0222346162812316	1.58503545772149	0.000436504057699683	-0.205900137929092	0.940809081391359	0.188123375678534	1
STK17B	chr2	196133566	196176503	protein_coding	1.39077935740025	0.0118572550958615	1.58468369187447	0.00299922105181816	-0.436938697441452	0.851344796670832	-0.12099532634645	1
RBM48	chr7	92528773	92538005	protein_coding	0.865792597668696	0.088694710740619	1.57208839669342	0.00062404690022945	1.16045838799604	0.09384407907651	-0.153175683666732	1
BRD2	chr6	32968660	32981505	protein_coding	1.67813828642354	0.000134579349443725	1.57037596181827	0.000574775630438205	-0.208431177058066	0.868267517441281	0.0482014541295499	1
KLF5	chr13	73054976	73077542	protein_coding	1.1884213119108	0.00743535880065297	1.5650165492533	0.000638201476323816	0.596246913165132	0.503789942404096	-0.0448187668758611	1
STMN1	chr1	25884181	25906991	protein_coding	1.63788773481801	6.23176014608986e-05	1.56372844400467	0.000260515161499274	0.239140327814939	0.838858610722923	0.02832577781245	1
TMSB4X	chrX	12975108	12977227	protein_coding	1.32914826676131	0.00111643166286029	1.56306293047417	0.000156889541386127	0.551218055167245	0.517024329496212	0.0953818786649271	1
HSBP1	chr16	83807843	83819737	protein_coding	1.2655392762117	0.0047807741778426	1.55994811687887	0.000381022607059586	0.850310322916427	0.284325313142884	0.0536423919557537	1
WSB1	chr17	27294076	27315926	protein_coding	1.66783547261374	3.94698161974428e-05	1.55957517435003	0.000304674086061284	-0.297454526215652	0.845714218496075	0.0873274330327558	1
ZNRD1	chr6	30058899	30064909	protein_coding	1.27587604035682	0.0344248553425661	1.55912909249899	0.00476603378704099	0.714057776632915	0.630264871944631	0.0243692703718292	1
MON1B	chr16	77190835	77202405	protein_coding	1.50296794411952	0.000335376315560025	1.55821206582423	0.000544679596942119	0.917375591397524	0.204541876152193	-0.0345989806700796	1
EDN1	chr6	12290363	12297194	protein_coding	0.999960531992467	0.112663565403269	1.55738699264734	0.00150047786240805	0.319076446826362	0.884952103849351	0.155827879039352	1
NDUFC1	chr4	139266880	139302551	protein_coding	1.41669990876937	0.0155919420955808	1.5570599286253	0.00540150155471466	1.06196974630853	0.373285367697986	-0.633730318256373	1
DDB2	chr11	47214465	47239240	protein_coding	1.4264632279178	0.000701879508899239	1.55690802199142	0.000982503297149423	0.0750839493721122	0.997863290468024	0.143929451184657	1
C14orf119	chr14	23094765	23100462	protein_coding	1.3309960615012	0.00575800279279434	1.55684790666792	0.00245767303947523	-0.153062765091948	0.947291748670158	0.081582427430848	1
RNF103	chr2	86603393	86623866	protein_coding	1.4832168133865	0.00162152374539588	1.55392905176226	0.00282406021956038	-0.263538988186981	0.893591632341213	0.0175058083612934	1
CEP76	chr18	12661833	12702777	protein_coding	1.13170018458177	0.1200923970881	1.55218135620597	0.00987589303040053	0.340835179332784	0.891243416542466	-0.0947397690860487	1
HBP1	chr7	107168961	107202529	protein_coding	0.168666753527134	0.866342626215996	1.54978815339013	0.000480604940704145	1.26098953422925	0.0538577052548853	-0.304935009321978	1
BRMS1	chr11	66337333	66345125	protein_coding	1.61661716082258	0.000758331724808927	1.54527449857471	0.00234525092008177	0.991400132683242	0.343653839520392	0.210294327345112	1
SRSF3	chr6	36594353	36605600	protein_coding	1.19540115369224	0.00944673073681453	1.54188320081849	0.00133773070513998	0.388259107808559	0.697226698777658	-0.0361040729677357	1
ST7L	chr1	112523518	112620825	protein_coding	1.71536943605427	1.79551204089067e-05	1.54125234191689	0.000165136564509325	0.890639139114924	0.300188839188272	0.0615827137249692	1
ZNF23	chr16	71447597	71463095	protein_coding	0.825931873639112	0.249059631888427	1.53979735101431	0.00260615693302114	0.809159107284966	0.532506513081269	-0.260519937558574	1
PTTG1	chr5	160421822	160428744	protein_coding	1.52411265604854	0.000503094226528592	1.5395102274718	0.000864237510321388	0.649217633992419	0.525554002471787	0.0656654403204534	1
RNF19B	chr1	32936445	32964685	protein_coding	1.70342365402767	0.000140648823083556	1.53914713685873	0.00273833553633566	0.0682334916100807	1	0.0383099965409428	1
MRPL46	chr15	88459476	88467419	protein_coding	0.726344012099371	0.206667115220271	1.53895809552884	0.00235552193632702	-0.112348240456807	0.966650763427802	-0.258321177100059	1
SKP1	chr5	134148935	134177038	protein_coding	1.31792490231006	0.00130813505259124	1.53651230180945	0.000229853606032339	0.916724782193165	0.169749450454075	0.0471506536183119	1
DAZAP2	chr12	51238292	51271362	protein_coding	1.28720235821039	0.00308854349451996	1.5348058173783	0.000820932378799611	1.24809496172005	0.0370458755817927	0.01791617269734	1
IMPA1	chr8	81657961	81686693	protein_coding	1.58616578732686	0.00010462593458821	1.53310539327845	0.000250638725309341	0.739308028984537	0.446458084429841	-0.211594798898889	1
INTS6	chr13	51354077	51454264	protein_coding	1.64405908767223	0.000251165405278509	1.53077290742664	0.000647735116957218	-0.844420266226011	0.256375561626737	-0.134580973488312	1
NUDT4	chr12	93377883	93408146	protein_coding	1.49128612966492	0.000321549938679957	1.52974333641725	0.000443781074767023	0.408002726901938	0.731126675571564	-0.0827204665620949	1
NFE2L1	chr17	48048329	48061487	protein_coding	1.56929211305575	0.000212333914310817	1.52623963310767	0.000383843370149772	0.360256924275658	0.719802932408624	0.0659450180554125	1
FAM76B	chr11	95768942	95790409	protein_coding	1.41841707042516	0.000729908134390568	1.52163980300124	0.00032675222414352	0.559843047324725	0.535988481968602	-0.0723374690518654	1
BOLA1	chr1	149887890	149900798	protein_coding	1.40613982412081	0.00238997319330807	1.51486169675749	0.00148986290229335	0.183075626886625	0.951122661104537	0.180124446233049	1
PPP1R11	chr6	30066709	30070333	protein_coding	1.29984230676605	0.0112529074565982	1.51472377939255	0.00166498847113456	0.85965860136787	0.384647603114945	-0.0365185310439477	1
CCNYL1	chr2	207711540	207761839	protein_coding	1.18233280267617	0.0384431032439284	1.5143440397532	0.00280108582244308	0.297872071043498	0.898199419900355	0.00746205910822885	1
LAMTOR5	chr1	110401249	110407942	protein_coding	1.06034236561137	0.0176492888011825	1.50391317686814	0.000724607390977226	1.11111854894558	0.098829208903452	0.290027940650073	1
ALG13	chrX	111665811	111760649	protein_coding	1.49580355976122	0.000274177654642826	1.50069604548399	0.000698911741065209	0.997783842979621	0.214762854547283	-0.244903986156795	1
OSGIN1	chr16	83948282	83966332	protein_coding	3.13740465506249	1.66180587728486e-14	1.49941113552159	0.00222768894374769	-0.937368484331764	0.619422336012544	-0.273726214456117	1
IMPACT	chr18	24426616	24453535	protein_coding	1.20714518123772	0.00903024933413509	1.49893528558801	0.000993258834128511	0.0949179830788913	0.989539794581775	0.0169984999555744	1
H1FX	chr3	129314771	129316277	protein_coding	1.48657309679846	0.000207169083982999	1.49891362751747	0.000639332525117798	0.085348900747934	0.98122435219536	0.191509048391575	1
CNNM4	chr2	96760902	96811891	protein_coding	1.25283433607248	0.00715237900022798	1.49591711147226	0.00127713657948427	-0.739304159117132	0.552124755023337	-0.111212475457002	1
HIST3H2A	chr1	228456979	228457873	protein_coding	1.62355054695975	0.000165807878249785	1.49577309742025	0.000316435408829075	-0.0326828150698994	1	0.404964391038757	1
TAF15	chr17	35713791	35864615	protein_coding	1.19742102650576	0.00940510753455386	1.49519656248569	0.00149937602835833	0.624901304338859	0.470501789814766	-0.0859470679967504	1
C12orf66	chr12	64186316	64222296	protein_coding	1.23098918580481	0.0157687381040979	1.49371630289637	0.00189809419525825	1.06205831033487	0.297382861492984	0.00808792174508133	1
SOD2	chr6	159669057	159762529	protein_coding	1.45951289472532	0.000359111722206349	1.49111994810976	0.000406385558960666	0.579625186987897	0.529838163286818	0.0504894423049527	1
ZFP36L1	chr14	68787660	68796253	protein_coding	1.9085216509207	1.18330900326046e-05	1.48930951657147	0.00228836810508411	0.373971127716558	0.739296394495238	-0.0628054956409551	1
RAP2B	chr3	153162270	153170620	protein_coding	0.827194015407057	0.0804920989301316	1.48878372401672	0.000474794765898581	-1.06235239396523	0.151176714472918	-0.0495816340627279	1
TUBB4B	chr9	137241213	137243707	protein_coding	1.96485715225024	3.55701521130899e-07	1.48874064912972	0.000299936985410988	0.375701313432897	0.691641830481857	0.149460922471081	1
ESCO2	chr8	27771949	27812640	protein_coding	1.28357554537286	0.00147460733781986	1.48744678217896	0.000610235789686082	-0.40210869128178	0.769193604183453	-0.355001834540858	1
ALG10B	chr12	38316578	38329728	protein_coding	0.554283466242909	0.363052912996803	1.48733321931748	0.000743795194171821	0.309314945286324	0.821139067904149	-0.299713308525437	1
CDKN2AIP	chr4	183444591	183448198	protein_coding	0.803019409304854	0.0969576242881443	1.48182664285577	0.000580853614544292	0.394873060953713	0.803601956774513	0.226756295750274	1
PIGC	chr1	172370189	172444086	protein_coding	0.688949064407777	0.258443392846616	1.47873433483041	0.00359304672237227	0.626497993810817	0.540474662849826	-0.0615424134338196	1
PGRMC1	chrX	119236245	119244466	protein_coding	1.45998515981042	0.00207321423695656	1.47781718813982	0.00206660307113383	1.05279402993257	0.280173456993039	-0.00824775897737728	1
HIST1H2BH	chr6	26251651	26253710	protein_coding	1.4827843538237	0.00099556777973369	1.47485910881309	0.00278855767027216	0.3140675952813	0.775421986668645	0.179473015036628	1
DLX2	chr2	172099439	172102900	protein_coding	1.53157289779421	0.000168200546300611	1.47418455906827	0.000549326931899031	-1.74135723989336	0.042729339903214	0.238612296531122	1
TMEM150A	chr2	85598548	85603196	protein_coding	1.6802070022133	7.19468768490161e-05	1.47295250767917	0.00274518486964111	0.418489804662619	0.825491409928994	0.10118721069827	1
CALM2	chr2	47160082	47176601	protein_coding	1.06392804040247	0.0188921402050833	1.47287163368757	0.000879852648233413	-0.322660015208266	0.753030609435681	-0.125477496698261	1
WDR45	chrX	49071470	49101170	protein_coding	1.38582713337135	0.000783519800675615	1.47246770899798	0.000697423168259357	0.795739603989827	0.388819906259519	0.290964116989013	1
CITED2	chr6	139371807	139374620	protein_coding	1.10805204986757	0.0164223789252426	1.46338471682618	0.00133963883507257	0.566430768492956	0.655474235381491	0.174704413951971	1
LYPD3	chr19	43460787	43465660	protein_coding	0.986025055730322	0.094120968878809	1.46209067843083	0.00173099033733255	0.231949510747702	0.915911667908331	-0.0534347188442657	1
HHEX	chr10	92689951	92695646	protein_coding	1.78879117765191	6.26874843659506e-05	1.46101296357763	0.00402769098075803	-1.43223928571258	0.404158376132406	0.653192065516728	1
CCNE2	chr8	94879770	94896678	protein_coding	1.59414980176359	0.000196475971240188	1.460894978034	0.00113922888514055	-1.19438185908146	0.32122069732266	-0.0767434449314694	1
CGGBP1	chr3	88051944	88149885	protein_coding	1.00761709104224	0.081980775804558	1.45799992629317	0.00455750720557489	0.380559514830297	0.795941653729024	0.130088147340901	1
SSBP1	chr7	141738321	141787922	protein_coding	0.836831163906445	0.0857801036820188	1.45771915815445	0.00180122297252445	0.903625156975274	0.198671956880366	0.031756397046286	1
IRF1	chr5	132481609	132490798	protein_coding	1.98795912042874	3.17964006344917e-07	1.45478980921612	0.000362158725350153	-0.156089095329077	0.919110788680526	0.0186468688710581	1
H2AFX	chr11	119093854	119095467	protein_coding	1.98821537629967	5.20700280547893e-07	1.4544198993367	0.000475285859045417	-0.913047107553176	0.179150628335626	0.284215622722334	1
RHOB	chr2	20447074	20449445	protein_coding	1.49145285724584	0.000468854270831704	1.45393567949992	0.00191389809216277	-0.321291090013375	0.84396168229822	0.155799092759755	1
PCF11	chr11	83156988	83187451	protein_coding	1.44921563926517	0.000605798920149776	1.44207892115616	0.00114854430802716	1.14044647689311	0.0710897269047401	-0.0449339814500299	1
ZNF296	chr19	45071500	45076588	protein_coding	1.88204856793894	2.76164369708158e-06	1.44141894824322	0.000852968702340268	-1.10307455267171	0.370316983221966	0.209184296261574	1
B4GALT4	chr3	119211732	119241103	protein_coding	1.34313324660925	0.00517972937247415	1.43939331072816	0.00418249567676398	-0.524882980479642	0.760603811397135	-0.0612906188204812	1
ZNF622	chr5	16451519	16465792	protein_coding	1.18109052809414	0.0041761277986901	1.43832350893965	0.000662252150343151	0.142509156928725	0.938438518126207	-0.0958270789873451	1
KIAA1191	chr5	176346061	176361968	protein_coding	1.6642332733406	7.12380377080712e-05	1.43796001131272	0.00199059812341597	0.419185385754692	0.682319939508744	0.0770344523814247	1
GTF2B	chr1	88852932	88891944	protein_coding	0.983040041645863	0.0463374303425784	1.42760411714636	0.00339518378828817	0.0654303110758596	0.996329734033007	0.137863770626606	1
DPH3	chr3	16257978	16264972	protein_coding	0.995596606533652	0.124685641247624	1.42314878998215	0.0047135453837346	1.15791765754484	0.183850997637891	-0.291699092048696	1
THG1L	chr5	157731197	157741448	protein_coding	1.23181903615854	0.028506542140844	1.42141652102348	0.00680729636970078	1.025035535047	0.325478918028256	0.313026490329346	1
RPLP1	chr15	69452784	69456194	protein_coding	1.49317597717121	0.000209641238520673	1.41790539968108	0.000877870480299816	0.989634982877184	0.123923066544876	0.0273535766177107	1
UCP2	chr11	73974667	73983307	protein_coding	1.61543004861175	8.31171649331871e-05	1.41574555792618	0.000995993882719392	0.246708408811655	0.854618517300731	0.326437063669299	1
HUS1	chr7	47695730	47979581	protein_coding	0.938017655920266	0.0670442905741377	1.4139537631548	0.00300401734680517	0.174730053816963	0.913562055530076	0.0976960109121682	1
EIF4A1	chr17	7572706	7579005	protein_coding	1.77926531005591	1.24890252376705e-05	1.41181967726943	0.00128517324071341	-0.573493835919905	0.561589719523772	0.0681758261859371	1
HNRNPA2B1	chr7	26189927	26201529	protein_coding	1.40603679827619	0.000501627045478911	1.411053285514	0.000676338219989371	1.04539095129901	0.0949259046383765	-0.139655151707003	1
METTL1	chr12	57768471	57772793	protein_coding	1.35957619437044	0.00179732479195913	1.410409548028	0.00173689198477103	-0.761307597117906	0.501246658498885	0.0974400990063193	1
UBE2S	chr19	55399745	55407777	protein_coding	1.83622612578067	2.99659023040863e-06	1.40953931409039	0.000909534516588052	1.00297134008969	0.130488651163198	0.122545930961286	1
EIF2B5	chr3	184135038	184145311	protein_coding	1.0214493099024	0.0211415333520831	1.40931270291074	0.000910651573548111	0.915490321756711	0.213646533537065	-0.0818736125955118	1
BCL6	chr3	187721377	187745727	protein_coding	0.784149125846223	0.133361988619347	1.40487508046584	0.00191389809216277	0.148383788918812	0.947291748670158	-0.137129452026277	1
PREPL	chr2	44316281	44361862	protein_coding	0.689308294411087	0.171287516057571	1.40332856291445	0.00311633262947162	0.222139673144333	0.90183801184577	-0.206175869541937	1
RRM2	chr2	10122328	10131419	protein_coding	1.80457730637187	4.05930871141031e-06	1.40111795189268	0.00080317518485853	0.591641323009255	0.475717400957333	0.0772726609171749	1
EIF5	chr14	103333544	103345025	protein_coding	1.2255347185107	0.0053858717172539	1.39558186714382	0.00175838980155489	0.501682165863352	0.581341276745505	0.0769218994857278	1
GLRX	chr5	95751319	95823005	protein_coding	0.926511801838921	0.152029182379711	1.39540149976603	0.00778050748040684	0.0104587868325678	1	-0.265739628949285	1
CYB561A3	chr11	61348745	61362299	protein_coding	1.67145332684135	0.000295636604294309	1.39476853618653	0.00448731201547245	-0.722862103450544	0.462866480730977	0.0972504330462421	1
TRIM52	chr5	181254417	181261139	protein_coding	1.36349442590645	0.00192141469834856	1.38478594183162	0.00170498405231006	0.366429677537178	0.722091484575833	0.00720147720867646	1
HERPUD2	chr7	35632659	35695571	protein_coding	1.42258142616328	0.00243998699172332	1.3832084251668	0.00930083880980126	0.237908805157222	0.90569468653692	-0.105058391149584	1
CRLS1	chr20	6006090	6040053	protein_coding	1.21304632773335	0.0241371369570578	1.38301517083753	0.00750948415121252	0.708678997362813	0.542907390240913	-0.0664669141016484	1
CREG1	chr1	167529677	167553767	protein_coding	1.20919250933413	0.0103420122473874	1.38166805133849	0.00288231359924633	0.715659152344882	0.531576735299337	-0.105280961970076	1
HMGN2	chr1	26472450	26475972	protein_coding	1.01428897044938	0.0215636036520706	1.37892844358317	0.00098821567189151	0.421933042431615	0.672718689983348	0.196047883484048	1
SERPINB1	chr6	2832332	2842006	protein_coding	1.79848354846254	4.11736170257592e-06	1.37795281507499	0.00209512215045971	0.283746991753595	0.811575701294839	-0.109952242054007	1
PNRC2	chr1	23959109	23963462	protein_coding	1.17103485664263	0.0124994777748478	1.37749298697167	0.00314724833313764	0.171383007157151	0.93040671893191	-0.202770914072396	1
RANBP6	chr9	6011043	6015625	protein_coding	0.351188984320879	0.658997800434575	1.37190830821793	0.00861609875965901	0.093409264997611	0.981447856027981	-0.0169051255575799	1
ATG12	chr5	115828200	115841858	protein_coding	0.913705985397326	0.082191317365578	1.36671692393709	0.00482040540744429	0.849442115754038	0.31389574390568	0.0105914238093633	1
SERP1	chr3	150541994	150603228	protein_coding	1.49275241237646	0.00018126178644037	1.35568950066799	0.00108200628409147	1.01175437666919	0.130431761593255	-0.0202759272567125	1
NET1	chr10	5412551	5458463	protein_coding	1.06266206024738	0.0242890996793793	1.35027247334657	0.00540613994378215	-0.658994597082431	0.560726993153805	-0.0764993412479539	1
UBALD2	chr17	76265202	76271299	protein_coding	1.26025554091899	0.00760944602130822	1.35020849150535	0.00443039111727964	0.570341948129607	0.642271115455226	-0.0153361061412869	1
SMIM12	chr1	34712737	34859816	protein_coding	0.909763917355068	0.0817771049174716	1.33936902998274	0.00621029538385088	-0.690085195655271	0.460931447640323	0.169199341787049	1
ODC1	chr2	10439968	10448504	protein_coding	1.63184932195738	2.80529824164405e-05	1.33845205762981	0.00115386959429518	0.712562282887275	0.363294024655098	0.0213639928563517	1
VPS25	chr17	42773436	42779599	protein_coding	0.908820859333602	0.0533083227323745	1.33714447906591	0.00183842823270483	0.637127500561255	0.445428226763256	0.0942454433159049	1
IER5L	chr9	129175552	129178262	protein_coding	1.87872551101892	1.27101863480585e-06	1.33687332982344	0.0012958996056193	-1.09457162296126	0.117227023270543	0.120748244828234	1
NGRN	chr15	90265659	90278141	protein_coding	1.21239625949353	0.00487392161392065	1.33620841863915	0.0024653224925531	0.994007559120055	0.151946806336588	-0.181700279047656	1
CKS2	chr9	89311198	89316703	protein_coding	1.91621616075452	1.25728997169769e-06	1.33368489115728	0.0026992322118493	0.162904228154779	0.919583270889951	0.00925477206651286	1
UNC50	chr2	98608579	98618515	protein_coding	1.01621075750608	0.0280310969830081	1.33045212462173	0.00459807751681279	0.829226263021608	0.321938081522976	0.0321090615967768	1
RBM3	chrX	48574449	48579066	protein_coding	1.16653783210084	0.00760553443964497	1.33023789672771	0.00263948219384432	1.06379500583387	0.0961419086642132	0.0355959432144501	1
SLC25A4	chr4	185143241	185150382	protein_coding	1.41911073045583	0.000836668858067192	1.32736811624754	0.00209594424129502	0.293158534466462	0.805053906747303	-0.184003679666569	1
HTATIP2	chr11	20363685	20383783	protein_coding	0.810727397597038	0.14057273406698	1.32662024540027	0.00373504093294255	0.932469667045393	0.283618784981075	-0.384341374972386	1
HMGB1	chr13	30456704	30617597	protein_coding	0.822459559064433	0.0956484695696826	1.32178774178557	0.00280027816641834	0.963890191521611	0.179598835871892	-0.0483955597907034	1
UTP3	chr4	70688479	70690551	protein_coding	0.848291725047504	0.075501951537383	1.31780570105519	0.00394055862027469	0.783044420791922	0.34195443002824	-0.28968665115495	1
MRPS22	chr3	139005806	139357223	protein_coding	0.658836499849297	0.222374039753552	1.31774666041993	0.00439731709412375	0.893240438111104	0.241739246819455	-0.134954200722169	1
RAD1	chr5	34905264	34918989	protein_coding	1.27063448113025	0.00459440093526913	1.31417483426308	0.00321802068461227	1.04134182362881	0.159848492581254	0.168993586120605	1
TOB1	chr17	50862223	50867978	protein_coding	1.62419747656733	4.04367024569095e-05	1.31207898691486	0.00199349074076877	-0.122818258790652	0.942894930854812	-0.0362872371777132	1
NEK2	chr1	211658657	211675630	protein_coding	1.0493713475483	0.0149933961023347	1.30867907417713	0.00436676704231592	0.294426185586115	0.816914276183752	-0.0313853952042922	1
CBX4	chr17	79833156	79839429	protein_coding	1.92802836279228	1.37451166871363e-06	1.30331530464286	0.00185679474671922	0.132604442097097	0.93635494277122	0.00775332945200592	1
USP38	chr4	143184917	143223830	protein_coding	1.1487815952522	0.00745986507221246	1.30258468785635	0.00417420683532216	-0.130086085906059	0.951595914372716	-0.00452986048473585	1
MRPL16	chr11	59806135	59810872	protein_coding	0.678643323750336	0.23085649843703	1.29902248086923	0.00621908217079948	0.732937895293263	0.429147060543872	0.0387965170398598	1
SLC38A2	chr12	46358189	46372867	protein_coding	0.811458331204701	0.111313940447865	1.29518584536813	0.00494979996759451	0.804852821335812	0.300126554968633	-0.119431227766522	1
C3orf58	chr3	143971798	144048719	protein_coding	1.476365874099	0.000380739994395362	1.28850781199846	0.00327348921796236	-1.06571937421089	0.329543341495445	-0.0825849514738354	1
POLR2J3	chr7	102537918	102572656	protein_coding	0.766313705888029	0.105074130606483	1.2862121468828	0.00321306329562586	-0.244841194192839	0.854498886284236	0.206099354782919	1
YARS2	chr12	32727490	32755902	protein_coding	0.935589598587909	0.0415154344524341	1.28528943589279	0.00398307082466776	0.842168812078217	0.26722923390243	0.145135900097103	1
TMEM69	chr1	45687214	45694443	protein_coding	1.85958082801628	3.67774509357325e-06	1.28454056393947	0.00248566761519407	0.898278491301249	0.282668328546115	0.115466017822157	1
COTL1	chr16	84565594	84618077	protein_coding	1.19684565025869	0.00443656606379582	1.28003235341642	0.00237459636995566	0.749349739360474	0.328455109863901	0.106115746055925	1
COA4	chr11	73872667	73876988	protein_coding	1.05057216420712	0.018163256206411	1.27821381154938	0.00381661209148539	0.994226240508743	0.152987455266766	0.0865678386944448	1
TMEM209	chr7	130164715	130207770	protein_coding	0.628795506310135	0.297414786294325	1.27493200458237	0.00739021828967177	-0.0875613241978231	0.987985327316036	0.00149886658990123	1
LCMT2	chr15	43323649	43330605	protein_coding	1.26501896343213	0.00529152952819811	1.27347052070377	0.0059629845790351	-0.435250443189705	0.72845839287713	0.0563345553827448	1
SLC33A1	chr3	155821024	155854429	protein_coding	1.16540548117253	0.00708274523050193	1.27066627857683	0.00523304686241962	-0.0121030841224539	1	0.1674530683075	1
RPLP0	chr12	120196686	120201235	protein_coding	1.15309857089628	0.00625147332095422	1.26898874687679	0.00383763425483794	0.981363607935585	0.128850237454129	0.0360987014794559	1
GCC1	chr7	127580618	127593611	protein_coding	1.44732000977111	0.000910011710996063	1.26765991245186	0.00547165412552134	-0.375729932495318	0.744937513436127	-0.0699803121326777	1
RRNAD1	chr1	156728442	156736960	protein_coding	1.39604614913365	0.000880476372329011	1.26241091059125	0.00635232376742462	0.94000746314735	0.559877918258951	0.153986978245924	1
ZBTB10	chr8	80485619	80526265	protein_coding	0.6954778224302	0.16611846182737	1.2569949158611	0.00345087133875128	0.694657138981886	0.490448409076722	-0.0674582071827645	1
FAM127A	chrX	135032366	135033546	protein_coding	1.29202586721978	0.00370130914289685	1.25399546913016	0.00794692054656923	0.563907630058051	0.625279417178959	0.133148645426579	1
WDFY2	chr13	51584455	51767707	protein_coding	0.959849353962112	0.0298031869340262	1.25167439423005	0.00911934817274651	-1.0063729711579	0.151176714472918	-0.0398520606424863	1
RNF6	chr13	26132115	26222493	protein_coding	0.811003617521865	0.0987088147399651	1.24397024875173	0.00919522747115049	0.624028572921807	0.499276055062726	-0.399118844304677	1
SOD1	chr21	31659622	31668931	protein_coding	1.42765708894191	0.000391669858966551	1.24082969943182	0.00484077105975932	0.962691220510635	0.16925041616989	0.0138498036349882	1
ATXN7L2	chr1	109483479	109492804	protein_coding	1.07874677875225	0.0158232157895146	1.23481353762119	0.00436676704231592	-1.16497685462827	0.0818611866757994	0.0544349752053851	1
RBM4B	chr11	66664998	66677921	protein_coding	1.1114487546301	0.0116234179381514	1.23358207741041	0.00703748437751012	0.594510617080693	0.642426574645308	0.185033955649959	1
FUS	chr16	31180110	31194871	protein_coding	0.955597079653478	0.0281660079126237	1.23091434949966	0.00560339439508104	0.453232349526639	0.616174650232739	-0.0261044249510239	1
UFC1	chr1	161152776	161158856	protein_coding	0.632925390300859	0.237321154859599	1.22745902248303	0.00813208945179147	0.767854374430655	0.359278397079032	-0.0795441506008679	1
POLR2L	chr11	837356	842545	protein_coding	1.39363182834309	0.00180409616984105	1.22598272236606	0.00569773795161782	0.491906886152019	0.62569394409136	0.278773581709165	1
RRAGA	chr9	19049395	19050983	protein_coding	1.03765107247935	0.0345559071461775	1.22533499447479	0.0094360871247559	0.139120107907297	0.963299169904411	0.0678271181659108	1
GPX1	chr3	49357176	49358600	protein_coding	2.45963912501153	1.99322210181291e-10	1.2180236002755	0.00491156182675908	0.39771311659488	0.712537879408641	0.11437989867982	1
BCL10	chr1	85266248	85277090	protein_coding	1.39205932745832	0.000518940933966727	1.21705895638984	0.00934084558624598	0.831655353045683	0.324161908016132	0.231976428653039	1
DUS3L	chr19	5784832	5791238	protein_coding	1.10931094661402	0.0163576975674064	1.21541039542661	0.00603467613806159	0.642948707662133	0.489727225481079	0.298409474703488	1
HNRNPH1	chr5	179614178	179634784	protein_coding	1.05215172785175	0.0166066312270325	1.2146485687214	0.00436425853500253	0.0826595176494301	0.978612474800687	-0.124518503720551	1
RPL28	chr19	55385345	55403250	protein_coding	1.47446251019922	0.000272590019098085	1.21324475573543	0.00538914774531148	0.689245823717644	0.372251672209363	0.129331862535984	1
CSTF2T	chr10	51695487	51699591	protein_coding	0.77024233711711	0.1200923970881	1.21304789480651	0.00918648426300263	0.6551750698291	0.455349046597521	-0.0787296305438248	1
RPL12	chr9	127447674	127451405	protein_coding	1.3649622962873	0.00107054134973491	1.21214875596418	0.00662278203435079	0.374925585013758	0.702090601270512	0.103187197501965	1
MRPS7	chr17	75261674	75266373	protein_coding	1.06448794303065	0.0172774304185426	1.2047890381633	0.00804401075804317	0.146206083269792	0.927196673511174	0.0718794269628281	1
POLR3C	chr1	145824088	145842505	protein_coding	0.815915576814887	0.101012706374576	1.20358496470931	0.00987789735518497	0.392971897173507	0.710589169505508	-0.0857891620223685	1
HIST2H3C	chr1	149839538	149841193	protein_coding	1.52553576215273	0.000176807302590564	1.20202505160056	0.00448444715383894	0.200499904082452	0.88267240644734	0.374110491980509	1
CWC15	chr11	94962622	94973612	protein_coding	0.324871051605208	0.605845076739883	1.19733748862645	0.0092869772242986	0.701005467648731	0.381299636270432	-0.237388531650036	1
GATA6	chr18	22169443	22202528	protein_coding	0.768981673762921	0.113406531337661	1.18496922041728	0.00845805530945047	-0.0657278001640393	1	0.246371575697194	1
TSC22D2	chr3	150408335	150466431	protein_coding	0.39671645056704	0.489635293152788	1.17948398488988	0.00524600645874976	0.274388466123551	0.836429185730407	-0.0571033956998936	1
THBS1	chr15	39581079	39599466	protein_coding	1.119706776011	0.0209216570926543	1.17259894123321	0.00814325169741765	0.246786720602785	0.877909198766351	0.0176279195854168	1
AKT1S1	chr19	49869033	49878459	protein_coding	2.03341488043845	9.50973312382413e-07	1.16824712708443	0.00951084630936879	0.863885343999091	0.241739246819455	0.172566082378464	1
OFD1	chrX	13734745	13769353	protein_coding	1.15746896609502	0.0042301053286363	1.16684121607142	0.00777540333888783	0.369906243431491	0.744937513436127	0.00818656127760725	1
ZWINT	chr10	56357228	56361275	protein_coding	0.663375706312852	0.199518689437663	1.16161650509867	0.0095064544934672	-0.167162005000724	0.918269325022438	0.117708501987408	1
ZNF706	chr8	101177878	101206193	protein_coding	0.792491801372005	0.132495686931424	1.15556893381996	0.00988647721670797	0.846106558228771	0.274864267686547	0.15533177341223	1
SQSTM1	chr5	179806398	179838078	protein_coding	1.88083736523862	1.7853343143873e-06	1.14127716480186	0.00997495885441937	0.324959973452537	0.744937513436127	0.060438427983343	1

## Sheet: Table S3B
Table S3B. Comparison of the 4FP gene set with the Hallmark Gene Sets of the Molecular Signatures Database collection. Related to Figure 5.
GSEA Collection: Hallmark Gene Set
# overlaps shown: 10
# gene sets in collections: 50
# genes in comparison (n): 514
# genes in universe (N): 45956
GENE SET	DESCRIPTION	# Genes in Gene Set (K)	# Genes in Overlap (k)	k/K	p-value	FDR q-value
HALLMARK_TNFA_SIGNALING_VIA_NFKB	Genes regulated by NF-kB in response to TNF [GeneID=7124].	200	53	0.2650	6.01E-57	3.01E-55
HALLMARK_P53_PATHWAY	Genes involved in p53 pathways and networks.	200	42	0.2100	1.23E-40	3.08E-39
HALLMARK_APOPTOSIS	Genes mediating programmed cell death (apoptosis) by activation of caspases.	161	27	0.1677	9.11E-24	1.52E-22
HALLMARK_UV_RESPONSE_UP	Genes up-regulated in response to ultraviolet (UV) radiation.	158	25	0.1582	1.87E-21	2.33E-20
HALLMARK_HYPOXIA	Genes up-regulated in response to low oxygen levels (hypoxia).	200	26	0.1300	4.94E-20	4.94E-19
HALLMARK_MTORC1_SIGNALING	Genes up-regulated through activation of mTORC1 complex.	200	22	0.1100	1.35E-15	1.12E-14
HALLMARK_UNFOLDED_PROTEIN_RESPONSE	Genes up-regulated during unfolded protein response, a cellular stress response related to the endoplasmic reticulum.	113	17	0.1504	1.22E-14	8.68E-14
HALLMARK_IL2_STAT5_SIGNALING	Genes up-regulated by STAT5 in response to IL2 stimulation.	200	17	0.0850	1.44E-10	8.01E-10
HALLMARK_INTERFERON_GAMMA_RESPONSE	Genes up-regulated in response to IFNG [GeneID=3458].	200	17	0.0850	1.44E-10	8.01E-10
HALLMARK_E2F_TARGETS	Genes encoding cell cycle related targets of E2F transcription factors.	200	16	0.0800	1.22E-9	6.11E-9

## Sheet: Table S3C
Table S3C. Comparison of the 4FP gene set with the reported p53 target gene sets. Related to Figure 5.
For description of the gene sets, see Method Details.
GENE SET	p-value	Adjusted p-value (BH)	Odds ratio	Overlap	Not in list	Background overlap	Background not in list	Genes in overlap
p53 - 1	2.65e-05	2.65e-05	2.72798	25	526	223	12801	ADRB2,ATF3,BBC3,BTG2,CDKN1A,DDB2,FOSL1, GADD45A,GDF15,GPX1, IER3,LPXN,MFGE8,NUPR1PGF,PGPEP1,PLK3, PMAIP1,RAP2B,RNF19B, RPS27L,SERTAD1,SESN2,SFN,ZFAND5
p53 - 2	3.5e-06	4.66e-06	4.76655	15	536	76	12948	ATF3,BBC3,BTG2,CDKN1ADDB2,GADD45A,GDF15, NUPR1,PGF,PLK3,RAP2B,RNF19B,RPS27L, SERTAD1,SESN2
p53 - 3	4.87e-10	1.95e-09	3.73909	36	515	239	12785	ATF3,BBC3,BCL6,BTG2, CDKN1A,CKS2,DDB2, DKK1,DUSP1,DUSP5, DUSP6,EGR2,FOS, GADD45A,GCH1,GDF15, GDF9,GPX1,ID2,IER3, IER5,KLLN,NEK2,ODC1, PGF,PLK3,PMAIP1,PTPN6,PTTG1,RAP2B,RPS27L, SIAH1,SLC38A2,SLC7A11,SOD2,ZFP36
p53 - 4	9.69e-09	1.94e-08	3.9997	28	523	172	12852	ATF3,BBC3,BTG2,CDKN1ACKS2,DDB2,DKK1,DUSP1,DUSP5,DUSP6,EGR2, GCH1,GDF15,GDF9,GPX1,IER3,KLLN,NEK2,ODC1, PLK3,PMAIP1,PTPN6, PTTG1,RPS27L,SLC38A2,SLC7A11,SOD2,ZFP36

## Sheet: Table S3D
Table S3D. Transcription factor binding motifs analysis of the 4FP gene set. Related to Figure 5.
logo	geneSet	motif	NES	AUC	TF_highConf	TF_lowConf	nEnrGenes	rankAtMax	enrichedGenes
	S9	factorbook__TBP	6.55	0.107	POLR2A; TAF1; TBP (directAnnotation).	GTF2B; GTF2F1; NELFE (inferredBy_MotifSimilarity).TBPL2 (inferredBy_MotifSimilarity_n_Orthology).	127	1817	ADM;ARL4D;ARL6IP1;ARRDC3;ATF3;BBC3;BCL6;BRD2;BTG1;C3orf58;CALM1;CCNE2;CCNYL1;CDKN1A;CDKN2AIP;CEBPA;CEBPB;CFL1;CLN5;CREB5;CREG1;CSRNP2;CTGF;CYP1A1;CYP1B1;CYR61;DDX5;DKK1;DLL4;DNAJB1;DUSP6;DYNLL2;EDN1;EEF1A1;EGR1;EIF1;ELF3;FAM53C;FOS;FSCN1;FZD7;GADD45B;GATA6;GCDH;GCH1;GDF15;GTF2B;H1F0;H1FX;H2AFX;H3F3B;HERPUD1;HES1;HES6;HEXIM1;HN1;HNRNPA2B1;HSPA2;HSPA5;HSPB8;ID2;IER2;IER5;ING1;JUNB;KLF2;KLF4;LMO4;MA…
	S9	swissregulon__hs__TBP.p2	5.57	0.0958	TBP (directAnnotation).	GTF2B; GTF2F1; POLR2A; TAF1 (inferredBy_MotifSimilarity).TBPL2 (inferredBy_MotifSimilarity_n_Orthology).	86	1201	ARL6IP1;ATF3;BBC3;BCL6;BRD2;BTG1;C3orf58;CALM1;CCNE2;CCNYL1;CDKN1A;CDKN2AIP;CEBPA;CREB5;CSRNP2;CTGF;CYP1A1;CYR61;DDX5;DKK1;DLL4;DNAJB1;DUSP1;DUSP5;DUSP6;EDN1;EEF1A1;EGR1;EIF1;FOS;GADD45B;GCH1;GTF2B;H1FX;H2AFZ;H3F3B;HBEGF;HERPUD1;HES1;HES6;HEXIM1;HMGN2;HN1;HSPA2;HSPA5;IER2;IER5;JUNB;MAFA;MARCKSL1;MT1X;NANOS1;NFE2L1;NFKBIZ;NR4A1;NR4A3;NRARP;NXF1;PHLDA2;PNRC1;POU3F1;PPP1R10;RGS2;RHOB;RPLP0;RPS26;RPS…
	S9	dbcorrdb__GTF2F1__ENCSR000EBP_1__m1	5.39	0.0938	GTF2F1 (directAnnotation).	GTF2B; POLR2A; TAF1; TBP (inferredBy_MotifSimilarity).TBPL2 (inferredBy_MotifSimilarity_n_Orthology).	141	2212	ADM;ARL4A;ARL4D;ARL6IP1;ARRDC3;ATF3;B2M;BBC3;BCL6;BRD2;BTG1;C3orf58;CALM1;CALM2;CBX4;CCNE2;CCNYL1;CDKN1A;CDKN2AIP;CEBPA;CLN5;COTL1;CREB5;CSRNP2;CSTF2T;CTGF;CYP1B1;CYR61;DCAF11;DDX5;DKK1;DLL4;DLX2;DLX3;DNAJB1;DUSP1;DUSP10;DUSP5;DUSP6;DYNLL2;EEF1A1;EGR1;EIF1B;ELF3;EMP1;ERN1;FAM43A;FOS;FSCN1;GADD45B;GATA6;GCH1;GDF15;H1F0;H2AFX;H3F3A;H3F3B;HERPUD1;HES1;HES6;HHEX;HMGB1;HMGB2;HN1;HNRNPH1;HSPA5;HSPB8;ID…
	S9	jaspar__MA0108.2	5.31	0.0929		GTF2B; GTF2F1; POLR2A; TAF1; TBP (inferredBy_MotifSimilarity).TBPL2 (inferredBy_MotifSimilarity_n_Orthology).	80	1087	ARL6IP1;ATF3;BBC3;BCL6;BRD2;BTG1;CALM1;CCNE2;CCNYL1;CDKN1A;CDKN2AIP;CEBPA;CREB5;CSRNP2;CTGF;CYR61;DDX5;DLL4;DUSP5;DUSP6;EDN1;EEF1A1;EGR1;EGR2;EIF1;FOS;GADD45B;GCH1;GTF2B;H1FX;H3F3B;HBEGF;HERPUD1;HES1;HES6;HEXIM1;HMGN2;HN1;HSPA2;HSPA5;IER2;IER5;JUNB;KLF2;MAFA;MARCKSL1;MT1X;NR4A1;NR4A3;NRARP;PHLDA2;POU3F1;PPP1R10;RDH10;RGS16;RGS2;RHOB;RNF19B;RPLP0;RUNX1;SIRT1;SKP1;SLC25A4;SLC9A1;SOCS1;SOD1;SPRY4;SR…
	S9	dbcorrdb__GTF2B__ENCSR000DOE_1__m1	5.25	0.0922	GTF2B (directAnnotation).	GTF2F1; NELFE; POLR2A; TAF1; TBP (inferredBy_MotifSimilarity).TBPL2 (inferredBy_MotifSimilarity_n_Orthology).	119	1830	ADM;ARL4D;ARL6IP1;ATF3;B2M;B4GALT4;BBC3;BCL6;BRD2;BTG1;C3orf58;CALM1;CBX4;CCNE2;CCNYL1;CDKN1A;CDKN2AIP;CEBPA;CEBPB;CITED2;CLN5;CREB5;CSRNP2;CTGF;CYP1A1;CYP1B1;CYR61;DDX5;DIO3;DKK1;DLX2;DNAJB1;DUSP5;DUSP6;EEF1A1;EGR1;EIF1;FAM43A;FOS;FSCN1;FZD7;GADD45B;GCH1;GTF2B;H3F3A;H3F3B;HBEGF;HERPUD1;HES1;HES6;HEXIM1;HHEX;HMGB1;HN1;HNRNPH1;HSPA2;HSPA5;HSPB8;ID2;IER2;IER5;ING1;JRKL;JUNB;KLF2;KLF4;KLF5;LETM2;LMO…
	S9	cisbp__M4010	5.22	0.0919	TBP (directAnnotation).	GTF2B; GTF2F1; POLR2A; TAF1 (inferredBy_MotifSimilarity).TBPL2 (inferredBy_MotifSimilarity_n_Orthology).	80	1051	ARL6IP1;ATF3;BBC3;BCL6;BRD2;BTG1;CALM1;CCNE2;CCNYL1;CDKN1A;CDKN2AIP;CEBPA;CREB5;CSRNP2;CTGF;CYR61;DDX5;DLL4;DUSP5;DUSP6;EDN1;EEF1A1;EGR1;EGR2;EIF1;FOS;GADD45B;GCH1;GTF2B;H1FX;H3F3B;HBEGF;HERPUD1;HES1;HES6;HEXIM1;HMGB1;HMGN2;HSPA2;HSPA5;IER2;IER5;JUNB;KLF2;MAFA;MARCKSL1;MT1X;NR4A1;NR4A3;NRARP;PHLDA2;POU3F1;PPP1R10;RDH10;RGS16;RGS2;RHOB;RNF19B;RPLP0;RUNX1;SIRT1;SKP1;SLC25A4;SLC9A1;SOCS1;SOD1;SPRY4;…
	S9	dbcorrdb__POLR2A__ENCSR000EFB_1__m2	5.1	0.0905	POLR2A (directAnnotation).	GTF2B; GTF2F1; NELFE; TAF1; TBP; YY1 (inferredBy_MotifSimilarity).TBPL2 (inferredBy_MotifSimilarity_n_Orthology).	214	4990	ADM;AGL;ALDOC;APOLD1;ARL4A;ARL4D;ARL6IP1;ARRDC3;ASL;ATF3;ATF5;ATXN7L2;B2M;B4GALT4;BBC3;BCL6;BRD2;BTG1;BTG2;C3orf58;C6orf62;CALM1;CALM2;CBX4;CCNE2;CCNL1;CCNYL1;CDKN1A;CDKN1C;CDKN2AIP;CEBPA;CFL1;CHAC1;CITED2;CLN5;COTL1;CREB5;CREG1;CSRNP2;CTGF;CTR9;CYP1A1;CYP1B1;CYR61;DCAF11;DDX5;DIABLO;DKK1;DLG2;DLL4;DLX2;DLX3;DNAJB1;DUSP1;DUSP10;DUSP5;DUSP6;DYNLL2;EDN1;EEF1A1;EGR1;EIF1B;EIF2B5;EIF5;ERN1;EXT1;FAM43…
	S9	dbcorrdb__GTF2F1__ENCSR000EHC_1__m1	5.02	0.0896	GTF2F1 (directAnnotation).	GTF2B; NELFE; POLR2A; TAF1; TBP (inferredBy_MotifSimilarity).TBPL2 (inferredBy_MotifSimilarity_n_Orthology).	138	2392	ARL4D;ARL6IP1;ATF3;ATF5;B2M;B4GALT4;BBC3;BCL6;BRD2;BTG1;C3orf58;CALM1;CBX4;CCNE2;CCNYL1;CDKN1A;CDKN2AIP;CEBPA;CEBPB;CNNM4;CREB5;CSRNP2;CTGF;CYP1A1;CYP1B1;CYR61;DDX5;DKK1;DLL4;DLX2;DLX3;DNAJB1;DUSP1;DUSP10;DUSP5;DUSP6;DYNLL2;EEF1A1;EGR1;EIF1;EIF1B;ELF3;EMP1;EXT1;FAM43A;FAM72A;FOS;FSCN1;FZD7;GADD45B;GATA6;GCH1;GRIK5;GTF2B;H1F0;H2AFX;H3F3A;H3F3B;HBP1;HERPUD1;HES1;HES6;HEXIM1;HHEX;HMGN2;HN1;HNRNPA2B1…
	S9	hdpi__RARB	4.86	0.0878	RARB (directAnnotation).		142	2943	ADM;AP3B2;ARL4A;ARL6IP1;ASNS;ATF3;B2M;BBC3;BCL6;BRD2;BRMS1;BTG1;C11orf68;C3orf58;C6orf62;CALM1;CCNYL1;CDKN1A;CDKN1C;CDKN2AIP;CEBPA;CEBPB;CFL1;CNNM4;CREM;CRLS1;CSRNP2;CTGF;CYP1B1;DCXR;DDX5;DLG2;DLL4;DLX3;DUSP10;DUSP5;DUSP6;DYNLL1;DYNLL2;EEF1A1;EGR1;EIF1;EIF4A1;EIF5;ERN1;FAM43A;FAM53C;FOS;FSCN1;FZD7;GADD45B;GATA6;GCH1;H1F0;H2AFX;H2AFZ;H3F3A;H3F3B;HBEGF;HERPUD1;HES1;HES6;HEXIM1;HHEX;HMGB1;HMGB2;HMGN…
	S9	dbcorrdb__POLR2A__ENCSR000ALH_1__m1	4.83	0.0875	POLR2A (directAnnotation).	GTF2B; GTF2F1; TAF1; TBP (inferredBy_MotifSimilarity).	143	2575	ADM;APOLD1;ARL4A;ARL4D;ARL6IP1;ATF3;B2M;B4GALT4;BBC3;BCL6;BRD2;BTG1;BTG2;C3orf58;CALM1;CBX4;CCNE2;CCNYL1;CDKN1A;CDKN2AIP;CEBPA;CEBPB;COTL1;CREB5;CSRNP2;CTGF;CYP1A1;CYP1B1;CYR61;DDX5;DKK1;DLX2;DUSP1;DUSP10;DUSP5;DUSP6;DYNLL1;DYNLL2;EEF1A1;EGR1;EIF1;EIF1B;EIF2B5;ELF3;ERN1;FAM43A;FAM53C;FAM72A;FOS;FSCN1;GADD45B;GATA6;GCDH;GCH1;H1F0;H2AFX;H3F3A;H3F3B;HERPUD1;HES1;HEXIM1;HHEX;HMGB2;HMGN2;HN1;HSPA2;HSP…
	S9	dbcorrdb__POLR2A__ENCSR000EUU_1__m3	4.69	0.0859	POLR2A (directAnnotation).	GTF2B; GTF2F1 (inferredBy_MotifSimilarity).	127	2342	AKT1S1;AP3B2;ARL4A;ARL4D;ARRDC3;ATF3;ATF5;B4GALT4;BBC3;BCL6;BTG1;C4orf36;CALM1;CBX4;CCNE2;CCNL1;CDKN1A;CDKN1C;CEBPA;CFL1;CGGBP1;CREB5;CSRNP2;CYP1B1;CYR61;DDX5;DKK1;DLL4;DLX2;DLX3;DUSP1;DUSP5;DUSP6;EEF1A1;EGR1;EGR2;EIF1;EIF1B;EIF2B5;EIF5;EXT1;FAM43A;FAM72A;FAM76B;FOS;FOSL1;FRAT1;FSCN1;FUS;FZD7;GATA6;H1F0;H1FX;H3F3A;H3F3B;HBP1;HERPUD2;HES1;HEXIM1;HHEX;HMGB1;HMGB2;HMGN2;HSPA2;HSPA5;ID2;IER5;ING1;IRF…
	S9	dbcorrdb__POLR2AphosphoS2__ENCSR000DZK_1__m2	4.4	0.0826	POLR2A (directAnnotation).	GTF2B; GTF2F1; TAF1; TBP (inferredBy_MotifSimilarity).	161	3608	ADM;AGL;APOLD1;ARL4D;ARL6IP1;ARRDC3;ATF3;ATF5;B2M;B4GALT4;BBC3;BCL6;BRD2;BTG1;BTG2;C6orf62;CALM1;CBX4;CCNE2;CCNYL1;CDKN1A;CDKN2AIP;CEBPA;CGGBP1;CITED2;CREB5;CSRNP2;CSTF2T;CTGF;CYP1A1;CYP1B1;CYR61;DDX5;DKK1;DLG2;DLX2;DLX3;DUSP1;DUSP5;DUSP6;DYNLL2;EDN1;EEF1A1;EGR1;EIF1;EIF1B;EMP1;ERN1;FAM122C;FAM43A;FAM53C;FAM76B;FOS;FSCN1;FUS;FZD7;GADD45B;GATA6;GCH1;GPX1;GRIK5;GTF2B;H1F0;H1FX;H2AFX;H3F3A;H3F3B;HBP…
	S9	hocomoco__TBP_HUMAN.H11MO.0.A	4.39	0.0825	TBP (directAnnotation).	POLR2A; TAF1 (inferredBy_MotifSimilarity).TBPL2 (inferredBy_MotifSimilarity_n_Orthology).	87	1385	ARL4A;ATF3;BBC3;BCL6;BRD2;BTG1;C4orf36;CALM1;CCNE2;CCNYL1;CDKN1A;CDKN2AIP;CEBPA;CREB5;CSRNP2;CTGF;CYR61;DDX5;DKK1;DLL4;DUSP10;DUSP5;DUSP6;EDN1;EGR1;FOS;GCDH;GCH1;GTF2B;H1FX;H3F3B;HBEGF;HERPUD1;HES6;HEXIM1;HMGB1;HMGN2;HN1;HSPA2;IER2;IER5;IMPA1;JUNB;LMO4;MAFA;MARCKSL1;MCL1;NANOS1;NDUFC1;NFE2L1;NR4A1;NR4A3;NRARP;NRL;ODC1;PHLDA2;POU3F1;PPP1R10;PREPL;RHOB;RPLP0;RUNX1;SKP1;SLC25A4;SLC9A1;SOCS3;SOD1;SP6…
	S9	dbcorrdb__POLR2A__ENCSR000DLV_1__m2	4.35	0.0821	POLR2A (directAnnotation).	GTF2B; GTF2F1; TAF1; TBP (inferredBy_MotifSimilarity).	205	4990	ADM;AHR;AKIRIN2;ALDOC;AMPD3;ARF4;ARL4A;ARL4D;ARL6IP1;ARMC5;ARRDC3;ASNS;ATF3;ATF5;ATXN7L2;B4GALT4;BCL6;BRD2;BRMS1;BTG1;BUD31;C3orf58;C4orf36;C6orf62;CALM1;CBX4;CCNE2;CCNL1;CCNYL1;CDKN1A;CDKN1C;CDKN2AIP;CEBPA;CEBPB;CGGBP1;CITED2;CKS2;CLN5;CNNM4;COTL1;CREB5;CREM;CSRNP2;CTGF;CWC15;CYP1B1;CYR61;DALRD3;DCAF11;DDX5;DKK1;DLG2;DLL4;DLX2;DNAJB9;DUSP1;DUSP10;DUSP5;DUSP6;DYNLL1;DYNLL2;EDN1;EEF1A1;EGR1;EGR2;E…
	S9	hocomoco__TBP_MOUSE.H11MO.0.A	4.33	0.0818	TBP (inferredBy_Orthology).	POLR2A; TAF1 (inferredBy_MotifSimilarity).TBPL2 (inferredBy_MotifSimilarity_n_Orthology).	186	4608	ADM;AGL;ALG10B;ALG13;AMPD3;ARF4;ARL4A;ARL4D;ARL6IP1;ARRDC3;ATF3;ATP6AP1L;BBC3;BCL6;BRD2;BTG1;C14orf119;C3orf58;C4orf36;CALM1;CALM2;CCNE2;CCNYL1;CDKN1A;CDKN2AIP;CDKN2B;CEBPA;CEBPB;CLDND1;CREB5;CSRNP2;CTGF;CYP1A1;CYP1B1;CYR61;DDX5;DKK1;DLG2;DLL4;DLX2;DLX3;DNAJB1;DUSP1;DUSP10;DUSP5;DUSP6;DYNLL1;DYNLL2;EDN1;EEF1A1;EGR1;EIF1;EMP1;FAM53C;FAM72A;FOS;FOSL1;FZD7;GADD45B;GATA6;GCDH;GCH1;GPNMB;GTF2B;H1F0;H1…
	S9	homer__CTATAAAAGCSV_TATA-box	4.18	0.0801		POLR2A; TAF1; TBP (inferredBy_MotifSimilarity).TBPL2 (inferredBy_MotifSimilarity_n_Orthology).	52	618	ARL6IP1;ATF3;BRD2;CDKN1A;CDKN2AIP;CEBPA;CREB5;CTGF;CYR61;DDX5;DLL4;DUSP6;EDN1;EEF1A1;EIF1;GADD45B;GTF2B;H1FX;H3F3B;HERPUD1;HES6;HEXIM1;HMGB2;HMGN2;HSPA5;ID2;IER2;IER5;IFRD1;KLF2;MAFA;NET1;POU3F1;PPP1R10;PPP1R15A;RGS16;RPLP0;RPS26;RUNX1;SIAH1;SLC9A1;SQSTM1;SRSF7;TCTA;TOB1;TSC22D2;TSC22D3;TUBB2A;TXNIP;UBC;UBE2A;UBE2S
	S9	transfac_pro__M00980	4.15	0.0797	TAF7; TBP (directAnnotation).		67	914	APOLD1;ATF3;BBC3;BCL6;BRD2;BTG1;C11orf68;CCNYL1;CDKN1A;CDKN1C;CDKN2AIP;CEBPA;CEBPB;CYR61;DDX5;DKK1;DLL4;DLX3;DUSP6;EDN1;EGR1;EIF5;FOS;FSCN1;GADD45B;GATA6;H1FX;H3F3A;HBEGF;HBP1;HES6;HMGB1;HMGN2;HSPB8;IER5;IER5L;ISL2;JUNB;KLF4;LMO4;MAFA;MARCKSL1;NANOS1;NR4A1;NR4A3;NRARP;OSR2;PGRMC1;PHLDA2;POU3F1;RNF19B;SIRT1;SKP1;SLC12A2;SLC25A4;SOD1;SPRY4;SQSTM1;TBX3;TMEM150A;TOB1;TUBB2A;UBE2S;ZC3H10;ZFP36L1;ZNF28…
	S9	elemento__TGACGCA	4.12	0.0794			74	1179	AKT1S1;APOLD1;BUD31;C6orf62;CALM2;CDKN1A;CEBPB;CHAC1;CLDND1;CLK1;COQ7;CREB5;DIABLO;DLG2;DLL4;DNAJB1;DNAJB9;DPH3;DUSP6;DYNLL1;DYNLL2;EGR1;EIF1;EIF1B;EIF5;ERN1;ETNK1;FAM200A;FASTKD1;FOS;FOSL1;GADD45B;H2AFX;H3F3B;HERPUD1;HERPUD2;HHEX;HLA-E;HNRNPH1;HTATIP2;ID2;IER2;IFRD1;LCMT2;NR4A1;NR4A3;ODC1;OLR1;PGRMC1;PPP1R10;PPP1R11;PREPL;RAP2B;RND1;RNF103;RPLP0;RPS27;S100A13;SECISBP2;SERTAD1;SLC25A3;SOD1;SQSTM1…
	S9	elemento__CGCCGCG	4.1	0.0792			196	4888	ADM;AHR;AKIRIN2;APOLD1;ARF4;ARL4A;ARL4D;ARRDC3;ATF3;ATF5;ATXN7L2;B2M;BCL6;BRD2;BTG1;BUD31;C1orf123;C3orf58;C4orf36;C6orf62;CALM1;CALM2;CBX4;CCNE2;CCNL1;CCNYL1;CDKN1A;CDKN1C;CDKN2AIP;CEBPB;CEP76;CFL1;CGGBP1;CHAC1;CITED2;CLDND1;CLN5;CREB5;CREM;CYP1B1;CYR61;DAZAP2;DCAF11;DDX5;DIABLO;DKK1;DLG2;DLL4;DLX2;DLX3;DNAJB9;DUSP10;DUSP5;DUSP6;EDN1;EEF1A1;EGR1;EGR2;EIF5;ERN1;EXOSC8;EXT1;FAM122C;FAM133B;FAM43A;…
	S9	dbcorrdb__NFYB__ENCSR000EGQ_1__m1	4.02	0.0783	NFYB (directAnnotation).	FOS; FOXI1; IRF3; NFYA; NFYC; PBX3; RFX5; SP1; YBX1 (inferredBy_MotifSimilarity).PBX1 (inferredBy_MotifSimilarity_n_Orthology).	109	2218	ANKZF1;APOLD1;ARL4A;ARL4D;ARL6IP1;ATRIP;BBC3;BRD2;CALM2;CCNYL1;CDKN1A;CDKN1C;CHAC1;CKS2;COTL1;CREB5;CWC15;DAZAP2;DCAF11;DDX5;DLG2;DLX2;DLX3;DNAJB9;DUSP10;DUSP6;DYNLL1;EIF4A1;EIF5;EPOR;FAM72A;FAM76B;GATA6;GCDH;GCH1;GGPS1;GTF2B;H2AFJ;H2AFX;H3F3A;H3F3B;HERPUD1;HES1;HES6;HEXIM1;HIST1H2BH;HIST3H2A;HLA-E;HMGB1;HMGB2;HMGN2;HNRNPA1;HSPA1A;HSPA1B;HSPA2;HSPA5;IER5;IER5L;IL18;ISL2;JUN;JUNB;LETM2;LGMN;LPXN;M…
	S9	cisbp__M6174	3.97	0.0777	CEBPZ (directAnnotation).	IRF3; NFYA; NFYB; NFYC; RFX5 (inferredBy_MotifSimilarity).PBX1; POLE3 (inferredBy_MotifSimilarity_n_Orthology).	75	1184	ATF5;BRD2;CALM2;CDKN1A;CDKN1C;CHAC1;CKS2;CLK1;CREB5;DCAF11;DLX2;DLX3;DUSP10;DUSP6;EIF5;EPOR;FAM72A;FAM76B;GCDH;GTF2B;H2AFX;H2AFZ;H3F3A;H3F3B;HES1;HES6;HIST1H2BH;HIST3H2A;HLA-E;HMGB1;HMGB2;HNRNPA1;HSPA1A;HSPA1B;HSPA2;HSPA5;IER5L;ISL2;JUN;LETM2;LPXN;MXD1;NANOS1;NARF;NEK2;NET1;NRL;PCF11;PIK3R3;PNRC1;PNRC2;POU3F1;PPP1R10;RAP2B;RBM3;RHOB;RND1;RNF6;RPLP0;SERTAD1;SESN2;SLC1A5;SLC25A25;SRSF6;STMN1;TAF15;…
	S9	cisbp__M3089	3.97	0.0777	CREB1 (directAnnotation).	ATF2; ATF4; BATF3; CREB5; CREM; JDP2; XBP1 (inferredBy_MotifSimilarity).	90	1556	AHR;AKT1S1;ARL4D;ATF3;BCAS2;BCL6;BRD2;BTG1;BUD31;C12orf66;C6orf62;CALM2;CBWD5;CBX4;CCNL1;CDKN1A;CDKN2B;CEBPB;CHAC1;CNNM4;COQ7;CREB5;CREM;CYB5D2;CYCS;DCAF11;DNAJB9;DUSP1;EDN1;EGR1;EIF1;ERN1;ETNK1;FAM122C;FAM72A;FAM76B;FOS;FOSL1;FSCN1;GADD45B;GCC1;HERPUD1;HERPUD2;HHEX;HLA-E;HNRNPA2B1;HNRNPH1;HSPB8;IER2;IFRD1;ISL2;JUN;LETM2;LFNG;LMO4;MAFF;MT1X;MXD1;MYL6;NFKBIZ;NR4A1;NR4A3;OLR1;PMAIP1;PNRC1;PPP1R10;P…
	S9	swissregulon__hs__ATF4.p2	3.95	0.0775	ATF4 (directAnnotation).	ATF1; ATF2; ATF3; ATF5; ATF6; ATF6B; ATF7; BATF3; CEBPG; CREB1; CREB3; CREB3L4; CREB5; CREM; DBP; E2F1; HLF; JDP2; JUND; TEF; XBP1 (inferredBy_MotifSimilarity).	120	2523	ADRB2;AHR;AKT1S1;AMPD3;ARL4A;ARL4D;ARL6IP1;ARMC5;ASL;ATF3;ATP6AP1L;BBC3;BCAS2;BCL6;BRD2;BTG1;BUD31;C12orf66;C6orf62;CALM1;CALM2;CBWD5;CBX4;CCNL1;CDKN1A;CDKN2B;CEBPB;CHAC1;CNNM4;COQ7;CREB5;CREM;CYB5D2;CYCS;CYP1B1;DLL4;DLX2;DNAJB1;DUSP1;DYNLL2;EGR1;EIF1;ETNK1;FAM72A;FAM76B;FOS;FRAT1;FRMD4B;FSCN1;GADD45A;GATA6;GCC1;HERPUD1;HHEX;HN1;HNRNPA2B1;HNRNPH1;HSPB8;HTATIP2;IER2;IFRD1;ISL2;KIAA1191;KLF4;LETM2;…
	S9	stark__STATAWAWRSVVV	3.9	0.077	TBP; TBPL2 (inferredBy_Orthology).	POLR2A; TAF1 (inferredBy_MotifSimilarity).	78	1231	AGL;ARL4A;ARL6IP1;ARRDC3;ATF3;BBC3;BCL6;BRD2;C4orf36;CALM1;CCNE2;CDKN1A;CDKN2AIP;CEBPA;CREB5;CSRNP2;CTGF;CYR61;DDX5;DLG2;DLL4;DUSP10;DUSP6;EDN1;EEF1A1;EGR1;EGR2;EIF1;FAM43A;FAM72A;FOS;GCH1;GTF2B;H1FX;H3F3A;H3F3B;HBEGF;HERPUD1;HES6;HEXIM1;HSPA5;ID2;IER2;IER5;IRF1;KLF2;KLF4;MAFA;MARCKSL1;MFGE8;NANOS1;NR4A1;NR4A3;ODC1;POU3F1;RDH10;RHOB;RPS26;RPS27;RUNX1;SIAH1;SLC25A4;SLC9A1;SQSTM1;SRSF3;SRSF7;SV2A;T…
	S9	fantom__motif90_TTATATCGC	3.89	0.0768			141	3039	ADM;AGL;AKIRIN2;AMPD3;ANKZF1;ARL4A;ARL6IP1;ARRDC3;ASNS;ATF3;ATF5;BBC3;BCL6;BRD2;BTG1;C3orf58;C6orf62;CALM1;CBX4;CCNE2;CDKN1A;CDKN2AIP;CDKN2B;CEBPB;CFL1;CREB5;CTGF;CTR9;CYP1B1;DCAF11;DDX5;DKK1;DLG2;DLL4;DUSP5;DUSP6;DYNLL2;EDN1;EEF1A1;EGR1;EIF1;EIF4A1;EIF5;ERN1;EXTL2;FAM43A;FAM53C;FAM72A;FOS;FOSL1;FZD7;GADD45B;GATA6;GCH1;GGPS1;H1FX;H2AFZ;H3F3B;HBEGF;HES1;HES6;HEXIM1;HLA-E;HMGB1;HMGN2;HSPA2;HSPA5;IE…
	S9	cisbp__M1615	3.87	0.0766	HMGB1; HMGB2; HMGB3; HMGB4 (inferredBy_Orthology).		171	4002	ADM2;AGL;AKIRIN2;AMPD3;APOLD1;ARL4A;ARRDC3;ASL;ATF3;ATP6AP1L;ATXN7L2;BBC3;BCL6;BRD2;BTG1;C11orf68;C4orf36;C6orf62;CALM1;CBX4;CCNE2;CCNYL1;CDKN1A;CDKN1C;CDKN2AIP;CEBPA;CEBPB;CFL1;CITED2;CLN5;CNNM4;CREB5;CREM;CSRNP2;CYR61;DCAF11;DDX5;DKK1;DLL4;DLX2;DLX3;DUSP1;DUSP5;DUSP6;DYNLL2;EDN1;EEF1A1;EGR1;EIF1;EIF1B;EIF5;EXT1;FAM133B;FAM43A;FAM72A;FOS;FOSL1;FRAT1;FSCN1;FZD7;GADD45B;GATA6;GCDH;H1F0;H1FX;H2AFX;…
	S9	cisbp__M1641	3.81	0.0759	TBP (inferredBy_Orthology).	TBPL1; TBPL2 (inferredBy_MotifSimilarity_n_Orthology).	198	4880	ADM;ADM2;AGL;AP3B2;APOLD1;ARL4D;ARL6IP1;ARRDC3;ATF3;ATF5;BBC3;BCL6;BRD2;BTG1;C11orf68;C3orf58;C4orf36;C6orf62;CALM1;CALM2;CBX4;CCNE2;CCNL1;CCNYL1;CDKN1A;CDKN1C;CDKN2AIP;CEBPA;CEBPB;CFL1;CITED2;COQ7;CREB5;CSRNP2;CYP1B1;CYR61;DAZAP2;DBR1;DCAF11;DDX5;DIABLO;DIO3;DKK1;DLG2;DLL4;DLX2;DLX3;DNAJB1;DUSP1;DUSP10;DUSP5;DUSP6;DYNLL1;DYNLL2;EDN1;EEF1A1;EGR1;EIF1;EIF1B;EIF5;EXT1;FAM43A;FAM72A;FOS;FOSL1;FSCN1;…
	S9	elemento__AAATGGCG	3.79	0.0757			70	1144	AKT1S1;APOLD1;BCL6;BRD2;C4orf36;C6orf62;CALM1;CCNE2;CCNL1;CCNYL1;CDKN1A;CGGBP1;CSRNP2;DDX5;DLG2;DUSP6;DYNLL2;EEF1A1;EIF1B;EIF4A1;EIF5;ESCO2;EXTL2;FUS;GGPS1;H1F0;H3F3A;HHEX;HMGB1;HMGB2;HNRNPA1;HNRNPA2B1;HNRNPH1;INTS6;LETM2;LFNG;LPXN;LYRM2;MPDU1;NANOS1;NDUFC1;NET1;NR4A3;NRARP;NUDT4;PCF11;PPP1R10;RBM3;RBM4B;RPS27;RUNX1;S100A13;SAT1;SLC25A25;SPRY4;SRSF3;SRSF5;SRSF7;STC2;TBX3;TLE4;TSC22D2;TUBA4A;TUBE1…
	S9	transfac_public__M00177	3.75	0.0753	CREB1 (directAnnotation).	ATF2; ATF4; BATF3; CREB5; CREM; JDP2; XBP1 (inferredBy_MotifSimilarity).	95	1606	AHR;AKT1S1;ARL4A;ARL4D;ATF3;BCAS2;BCL6;BRD2;BTG1;BUD31;C12orf66;C6orf62;CALM2;CBWD5;CBX4;CCNL1;CDKN1A;CDKN2B;CEBPB;CHAC1;CNNM4;COQ7;CREB5;CREM;CYB5D2;CYCS;DCAF11;DUSP1;DYNLL2;EDN1;EGR1;EIF1;ERN1;FAM122C;FAM72A;FAM76B;FOS;FOSL1;FSCN1;GATA6;GCC1;HERPUD1;HERPUD2;HHEX;HLA-E;HNRNPA2B1;HNRNPH1;HSPB8;IER2;IFRD1;ISL2;JUN;LETM2;LFNG;MAFF;MT1X;MXD1;MYL6;NFKBIZ;NR4A1;NR4A3;OLR1;PMAIP1;PNRC1;PPP1R10;PPP1R11;…
	S9	transfac_public__M00101	3.71	0.0748			136	3130	APOLD1;ARL4D;ASNS;ATF3;ATF5;BBC3;BCL6;BRD2;BTG1;C3orf58;C6orf62;CALM1;CBX4;CCNE2;CCNYL1;CDKN1A;CDKN1C;CDKN2AIP;CEBPA;CEBPB;CYR61;DDX5;DIO3;DLG2;DLL4;DLX2;DLX3;DUSP1;DUSP5;DUSP6;DYNLL2;EDN1;EEF1A1;EGR1;EGR2;EIF1;EIF5;EXT1;FAM43A;FAM72A;FOS;FOSL1;FSCN1;GADD45B;GATA6;GCDH;H1FX;H2AFZ;H3F3A;HES1;HES6;HEXIM1;HHEX;HHLA3;HMGB1;HMGB2;HMGN2;HSPB8;ID2;IER2;IER3;IER5L;IMPA1;ING1;INTS6;IRF1;JUNB;KLF2;KLF4;LMO…
	S9	cisbp__M5292	3.69	0.0745	ATF4 (directAnnotation).	ATF3; BATF; CEBPB; CEBPG; EP300; JUN (inferredBy_MotifSimilarity).DDIT3 (inferredBy_MotifSimilarity_n_Orthology).	29	243	APOLD1;ATF3;ATF5;BCL6;BTG1;BUD31;CBX4;CEBPB;CHAC1;CREB5;DDIT3;EIF1;FAM53C;FGF21;GDF15;HERPUD1;HSPA5;JUN;KLF4;KLF5;NFKBIZ;NUPR1;PPP1R10;SDCBP;SIAH1;SLC38A2;SLC7A11;STC2;XBP1
	S9	swissregulon__hs__NFY_A_B_C_.p2	3.67	0.0744	NFYA; NFYB; NFYC (directAnnotation).	CEBPZ; CHD2; E2F4; FOS; FOXI1; IRF3; PBX3; RFX5; SP1; SP2; SREBF1 (inferredBy_MotifSimilarity).PBX1; POLE3 (inferredBy_MotifSimilarity_n_Orthology).	109	2212	ANKRD37;ANKZF1;ARL4A;ARL4D;ARL6IP1;ATRIP;BRD2;BTG2;CALM2;CCT6B;CDKN1A;CDKN1C;CHAC1;CKS2;CLK1;CREB5;DCAF11;DDX5;DLX2;DLX3;DUSP10;DUSP6;DYNLL2;EIF5;EPOR;ESCO2;EXT1;FAM72A;FAM76B;GCDH;GCH1;GGPS1;GTF2B;H2AFX;H2AFZ;H3F3B;HERPUD1;HES1;HES6;HEXIM1;HIST1H2BH;HIST3H2A;HLA-E;HMGB1;HMGB2;HMGN2;HSPA1A;HSPA1B;HSPA5;IER5;IER5L;IRF1;ISL2;JUN;JUNB;LETM2;LGMN;LMO4;LPXN;MAFA;MXD1;NANOS1;NARF;NEK2;NET1;NEU1;NR4A3;N…
	S9	cisbp__M3090	3.66	0.0743	CREB1 (directAnnotation).	ATF1; ATF2; ATF3; ATF4; ATF5; ATF6; ATF6B; ATF7; BATF3; CREB3; CREB3L4; CREB5; CREM; DBP; JDP2; JUND; TEF; XBP1 (inferredBy_MotifSimilarity).MAFB (inferredBy_MotifSimilarity_n_Orthology).	94	1630	AKT1S1;ARL4D;ARMC5;ATF3;BCAS2;BCL6;BRD2;BTG1;BUD31;C12orf66;C6orf62;CALM1;CALM2;CBWD5;CCNL1;CDKN1A;CDKN2B;CEBPB;CHAC1;CNNM4;COQ7;CREB5;CREM;CYB5D2;CYCS;CYR61;DCAF11;DUSP1;EDN1;EGR1;EIF1;EIF4A1;EIF5;ERN1;ETNK1;FAM122C;FAM72A;FAM76B;FOS;FOSL1;FSCN1;GCC1;HERPUD1;HES1;HHEX;HLA-E;HN1;HNRNPA2B1;HNRNPH1;HSPB8;IER2;IFRD1;ISL2;JUN;KLF4;LETM2;LFNG;LMO4;MAFF;MXD1;MYL6;NR4A3;OLR1;PMAIP1;PNRC1;PPP1R10;PPP1R15…
	S9	homer__ATTGCATCAT_Chop	3.64	0.074	DDIT3 (inferredBy_Orthology).	ATF4; CEBPG; EP300; MYC (inferredBy_MotifSimilarity).CEBPB (inferredBy_MotifSimilarity_n_Orthology).	32	303	APOLD1;ASNS;ATF3;ATF5;CBX4;CEBPB;CHAC1;CREB5;CRLS1;DDIT3;EIF1;FAM53C;FGF21;FOS;GADD45A;HERPUD1;HSPA5;JUN;KLF5;NFKBIZ;NUPR1;PCK2;RND1;SDCBP;SIAH1;SLC38A2;SLC7A11;STC2;TAF15;XBP1;ZBTB10;ZNF706
	S9	cisbp__M0367	3.64	0.074		JDP2 (inferredBy_MotifSimilarity_n_Orthology).	159	3210	APOLD1;ARL4A;ARL4D;ARRDC3;ASNS;ATF3;BBC3;BCL6;BRD2;BTG1;C12orf66;C6orf62;CALM1;CALM2;CBWD5;CBX4;CCNE2;CCNYL1;CDKN1A;CDKN1C;CDKN2AIP;CEBPB;CHCHD7;CITED2;CNNM4;COQ7;CREB5;CREM;CYB5D2;CYCS;CYR61;DCAF11;DDX5;DIABLO;DLL4;DLX2;DLX3;DUSP1;DUSP10;DUSP5;DUSP6;DYNLL2;EDN1;EGR1;EIF1;EIF5;EXT1;FAM72A;FAM76B;FOS;FOSL1;FRAT1;FSCN1;GADD45B;GATA6;GCC1;H1FX;H2AFZ;H3F3A;H3F3B;HBP1;HERPUD1;HERPUD2;HES1;HEXIM1;HHEX;…
	S9	dbcorrdb__FOS__ENCSR000EYZ_1__m1	3.63	0.0739	FOS (directAnnotation).	CHD2; E2F4; FOXI1; IRF3; NFYA; NFYB; NFYC; PBX3; RFX5; SP1; SP2; SREBF1 (inferredBy_MotifSimilarity).PBX1; POLE4 (inferredBy_MotifSimilarity_n_Orthology).	125	2732	ADRB2;ANKRD37;ANKZF1;APOLD1;ARL4A;ARL4D;ARL6IP1;ATF3;ATRIP;BBC3;BRD2;CALM2;CCNE2;CCNYL1;CDKN1A;CGGBP1;CHAC1;CKS2;CREB5;DCAF11;DDX5;DLG2;DLX2;DLX3;DNAJB9;DUSP10;DUSP6;DYNLL1;DYNLL2;EGR1;EIF1;EIF4A1;EIF5;ELF3;ESCO2;EXT1;FAM72A;FAM76B;GADD45B;GATA6;GCDH;GCH1;GGPS1;GTF2B;H2AFJ;H2AFX;H2AFZ;H3F3B;HBP1;HERPUD1;HES1;HES6;HEXIM1;HHEX;HIST1H2BH;HIST3H2A;HLA-E;HMGB1;HMGB2;HMGN2;HN1;HNRNPA1;HSPA1A;HSPA1B;HSP…
	S9	hocomoco__CEBPZ_HUMAN.H11MO.0.D	3.63	0.0739	CEBPZ (directAnnotation).	NFYA; NFYB; NFYC; RFX5 (inferredBy_MotifSimilarity).PBX1 (inferredBy_MotifSimilarity_n_Orthology).	68	1111	ATF5;BRD2;CALM2;CDKN1A;CDKN1C;CHAC1;CKS2;CREB5;DCAF11;DLX2;DLX3;DUSP10;DUSP6;EIF5;FAM72A;FAM76B;GCDH;GTF2B;H2AFX;H3F3A;H3F3B;HES1;HES6;HIST1H2BH;HIST3H2A;HLA-E;HMGB1;HMGB2;HNRNPA1;HSPA1A;HSPA2;HSPA5;IER5L;ISL2;LPXN;NANOS1;NARF;NEK2;NET1;NFE2L1;NRL;PCF11;PIK3R3;PNRC1;PNRC2;POU3F1;PPP1R10;RAP2B;RBM3;RHOB;RND1;RNF6;RPLP0;SERTAD1;SESN2;SLC1A5;SLC25A25;SRSF6;STMN1;TAF15;THG1L;TLE4;TOB1;TRIB1;TSPYL2;TX…
	S9	dbcorrdb__NFYB__ENCSR000DNM_1__m1	3.61	0.0737	NFYB (directAnnotation).	CHD2; E2F4; FOS; FOXI1; IRF3; NFYA; NFYC; PBX3; RFX5; SP1; SP2; SREBF1 (inferredBy_MotifSimilarity).PBX1; POLE3; POLE4 (inferredBy_MotifSimilarity_n_Orthology).	75	1257	ARL4A;ARL6IP1;BRD2;CALM2;CGGBP1;CHAC1;CKS2;CREB5;DCAF11;DDX5;DLX2;DLX3;DUSP10;DUSP6;EIF4A1;EIF5;FAM72A;FAM76B;GCDH;GGPS1;H2AFJ;H2AFX;H2AFZ;H3F3B;HERPUD1;HES1;HES6;HEXIM1;HIST1H2BH;HIST3H2A;HMGB1;HMGB2;HN1;HNRNPA1;HSPA1A;HSPA5;IER5L;ISL2;JUNB;LPXN;MON1B;MXD1;NANOS1;NARF;NEK2;NEU1;NFE2L1;NRL;NUDCD2;PCF11;PIK3R3;PNRC1;PNRC2;PPP1R10;RAP2B;RBM3;RGS16;RHOB;RND1;RNF6;RPLP0;SERTAD1;SESN2;SLC25A25;SRSF6;S…
	S9	cisbp__M0311	3.6	0.0736	JUN (inferredBy_Orthology).	JUND (inferredBy_MotifSimilarity).	56	782	APOLD1;ATF3;BCL10;BUD31;C12orf66;C6orf62;CALM2;CEBPB;CHAC1;COQ7;CREB5;CREM;CYCS;DCAF11;DDIT3;DPH3;DUSP1;EIF1;EIF5;FAM122C;FOSL1;GADD45B;H3F3B;HBP1;HERPUD1;HNRNPA2B1;HNRNPH1;HSPA5;HTATIP2;IER2;ING1;MAFF;MRPS7;NR4A1;NR4A3;OLR1;PPP1R11;RDH10;RNF183;S100A13;SBSN;SLC25A25;SLC38A2;SLC7A11;SRSF7;TP53INP2;TRIB1;TSC22D3;TUBB2A;UBB;UBE2A;UPP1;ZFAND5;ZFP36;ZNF622;ZNF706
	S9	transfac_public__M00178	3.59	0.0734	CREB1 (directAnnotation).	ATF1; ATF2; ATF3; ATF4; ATF5; ATF6; ATF6B; ATF7; BATF3; CREB3; CREB3L4; CREB5; CREM; DBP; JDP2; JUND; TEF; XBP1 (inferredBy_MotifSimilarity).MAFB (inferredBy_MotifSimilarity_n_Orthology).	103	1921	AKT1S1;ARL4D;ARMC5;ATF3;ATP6AP1L;BCAS2;BCL6;BRD2;BTG1;BUD31;C12orf66;C6orf62;CALM1;CALM2;CBWD5;CBX4;CCNL1;CDKN1A;CDKN2B;CEBPB;CHAC1;CNNM4;COQ7;CREB5;CREM;CYB5D2;CYCS;CYR61;DCAF11;DUSP1;DYNLL2;EDN1;EGR1;EIF1;EIF4A1;EIF5;ERN1;ETNK1;FAM122C;FAM72A;FAM76B;FOS;FOSL1;FSCN1;GATA6;GCC1;HERPUD1;HES1;HHEX;HLA-E;HN1;HNRNPA2B1;HNRNPH1;HSPB8;IER2;IFRD1;ISL2;JUN;KLF4;LETM2;LFNG;LMO4;LYRM2;MAFB;MAFF;MXD1;MYL6;N…
	S9	transfac_public__M00287	3.56	0.0731	NFYB (directAnnotation).	CEBPZ; CHD2; E2F4; FOS; FOXI1; GTF2B; IRF3; NFYA; NFYC; PBX3; RFX5; SP1; SREBF1; YBX1 (inferredBy_MotifSimilarity).PBX1; POLE3; POLE4 (inferredBy_MotifSimilarity_n_Orthology).	130	2801	ANKRD37;ANKZF1;ARL4A;ARL4D;ARL6IP1;ASL;ATF3;ATF5;ATRIP;BRD2;CALM2;CCNYL1;CCT6B;CDKN1A;CDKN1C;CGGBP1;CHAC1;CKS2;CREB5;DCAF11;DDX5;DLG2;DLX2;DLX3;DUSP10;DUSP6;DYNLL1;EGR1;EIF4A1;EIF5;EPOR;ESCO2;FAM72A;FAM76B;GADD45B;GATA6;GCDH;GCH1;GGPS1;GTF2B;H2AFJ;H2AFX;H2AFZ;H3F3B;HERPUD1;HES1;HES6;HEXIM1;HIST1H2BH;HIST3H2A;HLA-E;HMGB1;HMGB2;HMGN2;HN1;HNRNPA1;HSPA1A;HSPA1B;HSPA2;HSPA5;ID2;IER5;IER5L;IRF1;ISL2;JU…
	S9	taipale__ATF4_DBD_NNATGAYGCAATN	3.56	0.0731	ATF4 (directAnnotation).	ATF3; BATF; CEBPB; CEBPG; EP300; JUN (inferredBy_MotifSimilarity).DDIT3 (inferredBy_MotifSimilarity_n_Orthology).	33	330	APOLD1;ATF3;ATF5;BCL6;BTG1;BUD31;CBX4;CEBPB;CHAC1;CREB5;DDIT3;EIF1;FAM53C;FGF21;FRMD4B;GDF15;HERPUD1;HSPA5;JUN;KLF4;KLF5;NFKBIZ;NGRN;NUPR1;PPP1R10;RND1;SDCBP;SIAH1;SLC38A2;STC2;TAF15;XBP1;ZNF706
	S9	cisbp__M3030	3.55	0.0729			108	2275	APOLD1;ATF3;BBC3;BCL6;BRD2;BTG1;C6orf62;CALM1;CBX4;CCNE2;CCNYL1;CDKN1A;CDKN1C;CDKN2AIP;CEBPA;CEBPB;CYR61;DDX5;DIO3;DLL4;DLX2;DLX3;DUSP1;DUSP5;DUSP6;DYNLL2;EGR1;EGR2;EIF1;EIF5;EXT1;FAM43A;FAM72A;FOS;FOSL1;FSCN1;GADD45B;GATA6;H2AFZ;H3F3A;HES1;HES6;HHEX;HMGB1;HMGB2;HMGN2;HSPB8;ID2;IER3;IER5L;ING1;INTS6;IRF1;JUNB;KLF2;KLF4;MAFA;MAFB;MAFF;MARCKSL1;MFGE8;NFKBIZ;NR4A1;NR4A3;NRARP;NUDT4;NXF1;OSR2;PHLDA2;…
	S9	cisbp__M6197	3.52	0.0727	E4F1 (directAnnotation).	ATF2; CREB1 (inferredBy_MotifSimilarity).	144	3444	ADRB2;AHR;AKT1S1;ARF4;ARL4A;ARL4D;ARMC5;ARRDC3;ASNS;ATF3;ATP6AP1L;BCAS2;BCL6;BOLA1;BRD2;BTBD19;BTG1;C11orf71;C12orf66;C1orf123;C6orf62;CALM1;CALM2;CBWD5;CBX4;CCNL1;CCNYL1;CDKN1A;CDKN1C;CDKN2AIP;CDKN2B;CEBPB;CITED2;CLDND1;CLK1;CLN5;COQ7;CREB5;CREM;CSTF2T;CYB5D2;CYCS;CYP1B1;CYR61;DCAF11;DDX5;DLG2;DLX2;DNAJB4;DUSP1;DUSP10;EGR1;EGR2;EIF1;EIF4A1;EIF5;FAM72A;FAM76B;FASTKD1;FOS;FRAT1;FSCN1;FUS;FZD7;GATA…
	S9	transfac_pro__M05013	3.52	0.0726			146	3388	AKIRIN2;AKT1S1;ALG13;AMPD3;APOLD1;ARL4A;ATF3;B4GALT4;BCL6;BRD2;BTG1;C3orf58;C6orf62;CALM2;CBX4;CCNYL1;CDKN1A;CEBPA;CFL1;CGGBP1;CHAC1;CITED2;CLK1;COTL1;CREB5;CREM;CTGF;CYP1B1;DDX5;DHFRL1;DIO3;DLL4;DLX3;DNAJB1;DUSP1;DUSP10;DUSP5;DUSP6;DYNLL2;EEF1A1;EGR1;EIF1;EIF4A1;EIF5;EXT1;EXTL2;FAM43A;FAM53C;FAM72A;FAM76B;FASTKD1;FZD7;GADD45B;GATA6;GCC1;GGPS1;H1F0;H1FX;H2AFJ;H3F3A;HBEGF;HBP1;HERPUD2;HES1;HES6;HE…
	S9	factorbook__CREB	3.51	0.0725	ATF3 (directAnnotation).	ATF1; ATF2; ATF4; BATF; CREB5; FOSL1; FOSL2; JDP2; JUN; JUND (inferredBy_MotifSimilarity).CEBPB (inferredBy_MotifSimilarity_n_Orthology).	34	367	APOLD1;ATF3;ATF5;BCL6;BRD2;BTG1;BUD31;C12orf66;CALM2;CBX4;CEBPB;CHAC1;COQ7;CREB5;CREM;DDIT3;DPH3;DUSP1;EIF1;FAM53C;FGF21;HERPUD1;HSPA5;JUN;LETM2;NFKBIZ;NR4A3;ODC1;SIAH1;SLC38A2;SLC7A11;STC2;TNFRSF12A;XBP1
	S9	dbcorrdb__RFX5__ENCSR000DZW_1__m2	3.51	0.0725	RFX5 (directAnnotation).	CEBPZ; CHD2; E2F4; FOS; FOXI1; IRF3; NFYA; NFYB; NFYC; PBX3; SP1; SP2; SREBF1 (inferredBy_MotifSimilarity).PBX1; POLE3 (inferredBy_MotifSimilarity_n_Orthology).	137	3313	ADRB2;ANKRD37;ANKZF1;APOLD1;ARL4A;ARL4D;ARL6IP1;ASL;ATF3;B2M;BRD2;CALM2;CCNYL1;CCT6B;CDKN1A;CDKN1C;CGGBP1;CHAC1;CKS2;CLK1;CREB5;DCAF11;DDIT3;DDX5;DKK1;DLG2;DLX2;DLX3;DUSP10;DUSP6;DYNLL1;EGR1;EIF4A1;EIF5;EPOR;ESCO2;FAM53C;FAM72A;FAM76B;FASTKD1;FZD7;GADD45B;GATA6;GCDH;GCH1;GGPS1;GTF2B;H2AFJ;H2AFX;H2AFZ;H3F3B;HBP1;HERPUD1;HES1;HES6;HEXIM1;HIST1H2BH;HIST3H2A;HLA-A;HLA-E;HMGB1;HMGB2;HMGN2;HN1;HNRNPA1;…
	S9	hocomoco__CEBPG_MOUSE.H11MO.0.B	3.49	0.0723	CEBPG (inferredBy_Orthology).	ATF4; CEBPB; DDIT3; EP300; MYC (inferredBy_MotifSimilarity).	40	460	APOLD1;ASNS;ATF3;ATF5;BCL6;BUD31;CBX4;CEBPB;CHAC1;CREB5;CREM;CRLS1;DDIT3;DLG2;EIF1;FAM53C;FGF21;GDF15;HERPUD1;HSPA5;JUN;KLF5;LMO4;NFKBIZ;NGRN;NUPR1;PCK2;PPP1R10;RND1;SDCBP;SESN2;SIAH1;SLC1A5;SLC38A2;SLC7A11;STC2;TAF15;XBP1;ZBTB10;ZNF706
	S9	hocomoco__CEBPG_HUMAN.H11MO.0.B	3.48	0.0722	CEBPG (directAnnotation).	ATF4; CEBPB; DDIT3; EP300; MYC (inferredBy_MotifSimilarity).	25	139	APOLD1;ASNS;ATF3;ATF5;CBX4;CEBPB;CHAC1;CREB5;DDIT3;EIF1;FAM53C;FGF21;HERPUD1;HSPA5;JUN;LMO4;NFKBIZ;NUPR1;SIAH1;SLC38A2;SLC7A11;STC2;TAF15;XBP1;ZBTB10
	S9	dbcorrdb__NFYB__ENCSR000DNR_1__m1	3.47	0.072	NFYB (directAnnotation).	E2F4; FOS; FOXI1; IRF3; NFYA; NFYC; PBX3; RFX5; SP1 (inferredBy_MotifSimilarity).PBX1; POLE4 (inferredBy_MotifSimilarity_n_Orthology).	180	4688	ADRB2;ANKRD37;ANKZF1;APOLD1;ARL4A;ARL4D;ARL6IP1;ARRDC3;ASL;ATF3;ATRIP;B2M;BBC3;BCL6;BRD2;BTG1;CALM2;CBX4;CCNE2;CCNYL1;CDKN1A;CDKN1C;CEBPA;CGGBP1;CHAC1;CKS2;CLK1;COTL1;CREB5;CREG1;CWC15;CYCS;DAZAP2;DCAF11;DCXR;DDIT3;DDX5;DLG2;DLX2;DLX3;DNAJB9;DUSP10;DUSP6;DYNLL1;DYNLL2;EGR1;EIF1;EIF4A1;EIF5;ELF3;EPOR;ESCO2;EXT1;FAM122C;FAM53C;FAM72A;FAM76B;FZD7;GADD45A;GADD45B;GATA6;GCDH;GCH1;GGPS1;GINS4;GTF2B;H2A…
	S9	transfac_pro__M01186	3.46	0.072		ATF1; ATF2; ATF3; ATF4; ATF5; ATF6; ATF6B; ATF7; BATF3; CREB1; CREB3; CREB3L4; CREB5; CREM; FOS; FOSB; FOSL1; FOSL2; JDP2; JUN; JUNB; JUND; MAFA; MAFF; MAFG; XBP1 (inferredBy_MotifSimilarity).CREB3L1; CREB3L2; MAFB; NPDC1 (inferredBy_MotifSimilarity_n_Orthology).	162	4087	ADM;ADRB2;AHR;AMPD3;APOLD1;ARF4;ARL4A;ARL4D;ARMC5;ATF3;ATP6AP1L;B4GALT4;BBC3;BCAS2;BCL6;BOLA1;BRD2;BTBD19;BTG1;BUD31;C12orf66;C6orf62;CALM1;CALM2;CBWD5;CCNL1;CCNYL1;CDKN1A;CDKN1C;CDKN2B;CEBPB;CHAC1;CLN5;CNNM4;COQ7;CREB5;CREM;CYB5D2;CYCS;CYP1B1;CYR61;DCAF11;DCXR;DDX5;DIABLO;DLG2;DLX2;DLX3;DNAJB4;DUSP1;DUSP10;DUSP5;DYNLL1;DYNLL2;EEF1A1;EGR1;EGR2;EIF1;EIF4A1;ELF3;EMP1;EXTL2;FAM133B;FAM53C;FAM72A;FAM…
	S9	hocomoco__NFYB_HUMAN.H11MO.0.A	3.46	0.072	NFYB (directAnnotation).	CEBPZ; E2F4; FOS; FOXI1; IRF3; NFYA; NFYC; PBX3; RFX5; SP1; SREBF1; YBX1 (inferredBy_MotifSimilarity).PBX1; POLE3 (inferredBy_MotifSimilarity_n_Orthology).	169	4354	ANKRD37;ANKZF1;APOLD1;ARL4A;ARL4D;ARL6IP1;ARRDC3;ATF3;ATF5;ATRIP;B2M;BRD2;C6orf62;CALM2;CCNE2;CCNYL1;CCT6B;CDKN1A;CDKN1C;CGGBP1;CHAC1;CKS2;CLK1;COTL1;CREB5;CYCS;DAZAP2;DCAF11;DDIT3;DDX5;DKK1;DLG2;DLX2;DLX3;DNAJB1;DNAJB9;DUSP10;DUSP6;DYNLL1;DYNLL2;EGR1;EIF1;EIF4A1;EIF5;ELF3;EMP1;EPOR;ESCO2;EXT1;EXTL2;FAM53C;FAM72A;FAM76B;FASTKD1;FZD7;GADD45A;GADD45B;GATA6;GCDH;GCH1;GGPS1;GINS4;GTF2B;H2AFJ;H2AFX;H2…
	S9	cisbp__M0317	3.46	0.0719	DBP (inferredBy_Orthology).	ATF2; HLF; NFIL3; TEF (inferredBy_MotifSimilarity).CEBPG (inferredBy_MotifSimilarity_n_Orthology).	108	2052	AGL;APOLD1;ARL4A;ASNS;ATF3;BBC3;BCL6;BRD2;BTG1;CALM1;CBWD5;CBX4;CCNYL1;CDKN1A;CDKN1C;CDKN2AIP;CEBPB;CHAC1;CLU;CREB5;CREM;CRLS1;CYCS;DDIT3;DDX5;DLG2;DLL4;DLX3;DUSP1;DUSP5;DUSP6;DYNLL2;EEF1A1;EGR2;EIF1;EIF5;EXT1;FAM53C;FOS;FOSL1;GADD45B;GATA6;GCDH;GGPS1;H2AFZ;H3F3A;HBP1;HERPUD1;HES1;HEXIM1;HMGB1;HMGN2;HNRNPA2B1;HNRNPH1;HSPA2;ID2;IER2;ING1;JUN;KLF2;KLF4;KLF5;LMO4;MAFA;MAFB;MAFF;MARCKSL1;MCL1;NFKBIZ;…
	S9	dbcorrdb__RFX5__ENCSR000ECF_1__m2	3.46	0.0719	RFX5 (directAnnotation).	CEBPZ; CHD2; E2F4; ELK4; FOS; FOXI1; IRF3; NFYA; NFYB; NFYC; PBX3; SP1; SP2; SREBF1 (inferredBy_MotifSimilarity).PBX1; POLE3; POLE4 (inferredBy_MotifSimilarity_n_Orthology).	53	784	BRD2;CGGBP1;CHAC1;CKS2;DCAF11;DLX2;DLX3;DUSP10;DUSP6;EIF4A1;FAM72A;FAM76B;GCDH;GGPS1;H2AFX;H3F3B;HES1;HEXIM1;HIST3H2A;HMGB1;HMGB2;HN1;HNRNPA1;HSPA1A;HSPA5;IER5L;LPXN;MON1B;MXD1;NARF;NEK2;NRL;PIK3R3;PNRC1;PNRC2;PPP1R10;RAP2B;RHOB;RND1;RNF6;RPLP0;SERTAD1;SESN2;SLC25A25;SRSF6;TLE4;TOB1;TRIB1;TSPYL2;TXNIP;UBE2S;UCP2;ZBTB10
	S9	taipale_cyt_meth__XBP1_NRTGACGTCAYN_FL	3.45	0.0719	XBP1 (directAnnotation).	ATF1; ATF2; ATF3; ATF4; ATF5; ATF6; ATF6B; ATF7; BACH2; BATF3; CREB1; CREB3; CREB3L4; CREB5; CREM; E2F1; FOS; FOSB; FOSL1; FOSL2; JDP2; JUN; JUNB; JUND; TEF (inferredBy_MotifSimilarity).BACH1; CREB3L1; CREB3L2; CREBL2; NFE2; NFE2L1; NFE2L2; NFE2L3; NPDC1 (inferredBy_MotifSimilarity_n_Orthology).	162	3874	ADRB2;AHR;APOLD1;ARL4A;ARL4D;ARMC5;ASL;ATF3;ATF5;ATP6AP1L;B4GALT4;BBC3;BCAS2;BCL6;BRD2;BTG1;BUD31;C12orf66;C6orf62;CALM1;CALM2;CBWD5;CBX4;CCNL1;CCT6B;CDKN1A;CDKN1C;CDKN2B;CEBPB;CHAC1;CNNM4;COQ7;COX17;CREB5;CREM;CYB5D2;CYCS;CYR61;DCAF11;DDX5;DIABLO;DKK1;DLG2;DLX2;DNAJB4;DUSP1;DUSP10;EDN1;EEF1A1;EGR1;EGR2;EIF1;EIF4A1;EIF5;EMP1;FAM122C;FAM53C;FAM72A;FAM76B;FASTKD1;FOS;FOSL1;FSCN1;GADD45A;GATA6;GCC1;…
	S9	cisbp__M6373	3.44	0.0717	NFYC (directAnnotation).	E2F4; FOS; IRF3; NFYA; NFYB; PBX3; RFX5; SP1 (inferredBy_MotifSimilarity).PBX1 (inferredBy_MotifSimilarity_n_Orthology).	156	4017	ADM;ANKRD37;ARL4A;ARL4D;ARL6IP1;ARRDC3;ATF3;ATF5;B2M;BCL6;BRD2;BRMS1;CALM1;CALM2;CBWD5;CBX4;CCNYL1;CCT6B;CDKN1A;CDKN1C;CHAC1;CKS2;CLN5;COQ7;CREB5;CYCS;DCAF11;DDIT3;DDX5;DIABLO;DKK1;DLG2;DLX2;DLX3;DUSP10;DUSP6;DYNLL2;EGR1;EIF4A1;EIF5;EMP1;EPOR;ESCO2;FAM53C;FAM72A;FAM76B;FASTKD1;GATA6;GCDH;GCH1;GTF2B;H1F0;H2AFJ;H2AFX;H2AFZ;H3F3A;H3F3B;HBEGF;HBP1;HERPUD1;HES1;HES6;HEXIM1;HHEX;HIST1H2BH;HIST3H2A;HLA-…
	S9	cisbp__M6372	3.44	0.0717	NFYB (directAnnotation).	CEBPZ; E2F4; FOS; FOXI1; IRF3; NFYA; NFYC; PBX3; RFX5; SP1; SREBF1; YBX1 (inferredBy_MotifSimilarity).PBX1; POLE3 (inferredBy_MotifSimilarity_n_Orthology).	142	3388	ANKRD37;ANKZF1;ARL4A;ARL4D;ARL6IP1;ARRDC3;ATF3;ATF5;B2M;BRD2;CALM2;CCNYL1;CDKN1A;CDKN1C;CGGBP1;CHAC1;CKS2;COTL1;CREB5;DAZAP2;DCAF11;DDIT3;DDX5;DKK1;DLG2;DLX2;DLX3;DUSP10;DUSP6;DYNLL1;DYNLL2;EGR1;EIF4A1;EIF5;EPOR;ESCO2;EXT1;FAM72A;FAM76B;FZD7;GATA6;GCDH;GCH1;GGPS1;GTF2B;H2AFJ;H2AFX;H2AFZ;H3F3A;H3F3B;HBEGF;HBP1;HERPUD1;HES1;HES6;HEXIM1;HIST1H2BH;HIST3H2A;HLA-A;HLA-E;HMGB1;HMGB2;HN1;HNRNPA1;HSPA1A;H…
	S9	elemento__CGTCACG	3.43	0.0716			100	2023	ADM;ADRB2;AKT1S1;ALG13;ARF4;ARL4D;ARMC5;ARRDC3;ATF5;BBC3;BCAS2;BCL6;C12orf66;C4orf36;CCNL1;CDKN1A;CDKN2B;COQ7;CREB5;CSRNP2;CYB5D2;CYCS;CYR61;DAZAP2;DCAF11;DIABLO;DLX2;DUSP1;DUSP10;DUSP6;DYNLL2;EGR1;EGR2;EIF1;EIF4A1;ETNK1;EXT1;EXTL2;FASTKD1;FOSL1;FZD7;GCC1;GCH1;GTF2B;H3F3A;HERPUD1;HNRNPA1;ID2;IDI1;IER2;IFRD1;ISL2;JUN;JUNB;KLF4;KLF5;LETM2;LMO4;NFE2L1;NR4A1;NR4A3;NRARP;ODC1;PIGP;PNRC1;PNRC2;PPP1R11;…
	S9	dbcorrdb__TBP__ENCSR000EEL_1__m4	3.43	0.0716	TBP (directAnnotation).		215	4804	AGL;AKIRIN2;AKT1S1;ALDOC;ANKRD37;AP3B2;APOLD1;ARF4;ARL4A;ARL4D;ARMC5;ARRDC3;ASNS;ATF3;B2M;BCL6;BRD2;BTG1;C11orf68;C6orf62;CALM1;CBX4;CCNE2;CCNL1;CCNYL1;CDKN1A;CDKN1C;CDKN2AIP;CDKN2B;CEBPB;CFL1;CGGBP1;CHAC1;CITED2;CKS2;CLN5;CREB5;CSRNP2;CSTF2T;CTGF;CYP1B1;DAZAP2;DCAF11;DDX5;DIABLO;DKK1;DLG2;DLL4;DLX2;DUSP1;DUSP5;DUSP6;DYNLL2;EDN1;EEF1A1;EGR1;EGR2;EIF1;EIF4A1;EIF5;ELF3;ENY2;EXT1;FAM122C;FAM43A;FAM5…
	S9	transfac_pro__M07449	3.43	0.0716			97	1796	ADM;ALG10B;AMPD3;AP3B2;ARL4A;ARL4D;ATF3;ATF5;BCL6;BRD2;BUD31;C6orf62;CALM2;CBX4;CCNYL1;CDKN1A;CDKN2B;CFL1;CGGBP1;CHAC1;CLK1;DLL4;DUS3L;DUSP10;DUSP6;DYNLL2;EEF1A1;EGR1;EGR2;EIF2B5;FAM43A;FAM72A;FOS;FZD7;GATA6;H1F0;H3F3A;H3F3B;HEXIM1;HHEX;HMGB1;HMGB2;HNRNPH1;HSPA5;ID2;IFRD1;ING1;JUN;JUNB;KLF4;LFNG;LGMN;LMO4;LYRM2;MAFB;MAFF;MXD1;NFE2L1;NFKBIZ;NR4A3;NRARP;NUDT4;ODC1;OSR2;PHLDA2;PNRC2;PTGER4;RAP2B;RHO…
	S9	dbcorrdb__NFYA__ENCSR000DNN_1__m1	3.43	0.0716	NFYA (directAnnotation).	CEBPZ; E2F4; FOS; FOXI1; IRF3; NFYB; NFYC; PBX3; RFX5; SP1; SREBF1 (inferredBy_MotifSimilarity).PBX1 (inferredBy_MotifSimilarity_n_Orthology).	98	1966	ADRB2;ANKRD37;ANKZF1;APOLD1;ARL4A;ARL6IP1;ATF3;BRD2;CALM2;CCNYL1;CDKN1A;CGGBP1;CHAC1;CKS2;CREB5;DCAF11;DDX5;DLG2;DLX2;DLX3;DUSP10;DUSP6;DYNLL1;EGR1;EIF4A1;EIF5;ELF3;FAM53C;FAM72A;FAM76B;GADD45B;GCDH;GCH1;H2AFJ;H2AFX;H2AFZ;H3F3B;HBP1;HERPUD1;HES1;HES6;HEXIM1;HIST3H2A;HMGB1;HMGB2;HN1;HNRNPA1;HSPA1A;HSPA5;IER5L;ISL2;JUN;JUNB;LETM2;LPXN;LYRM2;MXD1;NANOS1;NARF;NEK2;NET1;NEU1;NFE2L1;NRL;NUDCD2;PCF11;PC…
	S9	elemento__AAAATGGCG	3.42	0.0715		YY1; YY2; ZNF597 (inferredBy_MotifSimilarity).	34	380	AKT1S1;BRD2;CCNL1;CCNYL1;DDX5;DUSP6;EEF1A1;EIF1B;EIF5;FUS;GGPS1;H1F0;HMGB1;HMGB2;HNRNPA1;HNRNPA2B1;LPXN;MPDU1;NDUFC1;NET1;NR4A3;PCF11;PPP1R10;RBM3;RBM4B;S100A13;SPRY4;SRSF3;SRSF5;THAP2;TSC22D2;UBC;UBE2S;VAMP1
	S9	transfac_pro__M04998	3.4	0.0713			181	4998	AKIRIN2;AKT1S1;ALG13;AMPD3;APOLD1;ARL4A;ASL;ASNS;ATF3;ATF5;ATG12;ATXN7L2;B4GALT4;BBC3;BCL6;BRD2;BTG1;C11orf68;C3orf58;C6orf62;CALM1;CALM2;CBX4;CCNL1;CCNYL1;CDKN1A;CDKN1C;CEBPA;CFL1;CGGBP1;CHAC1;CITED2;CLK1;CREB5;CREM;CTGF;CYB5D2;CYP1B1;DDX5;DIABLO;DIO3;DLL4;DLX3;DNAJB1;DUSP1;DUSP10;DUSP6;DYNLL2;EEF1A1;EGR1;EIF1;EIF4A1;EIF5;EXT1;EXTL2;FAM43A;FAM53C;FAM72A;FASTKD1;FOS;FSCN1;FZD7;GADD45B;GATA6;GCC1;…
	S9	transfac_pro__M08930	3.4	0.0712	FOSL1 (directAnnotation).	ATF1; ATF2; ATF3; ATF4; ATF5; ATF6; ATF6B; ATF7; BATF3; CREB1; CREB3; CREB3L4; CREB5; CREM; E4F1; FOS; FOSB; FOSL2; JDP2; JUN; JUNB; JUND; XBP1 (inferredBy_MotifSimilarity).CREBL2; NFIL3 (inferredBy_MotifSimilarity_n_Orthology).	104	2111	APOLD1;ARL4D;ARMC5;ARRDC3;ASNS;ATF3;ATP6AP1L;BCAS2;BCL6;BRD2;BTBD19;BTG1;BUD31;C12orf66;C6orf62;CALM2;CBWD5;CBX4;CDKN1A;CEBPB;CHAC1;COQ7;CREB5;CREM;CYB5D2;CYCS;DDIT3;DDX5;DLG2;DNAJB4;DPH3;DUSP1;DUSP10;DYNLL2;EIF1;EIF5;FAM53C;FAM72A;FAM76B;FOS;FRMD4B;FSCN1;GATA6;GDF9;HBP1;HN1;HNRNPH1;HSPB8;IER2;ISL2;JUN;LETM2;LFNG;LRCH4;LYPD3;MAFF;MON1B;MRPS7;MXD1;MYL6;NFKBIZ;NR4A3;ODC1;OLR1;PGBD4;PMAIP1;PPP1R15A;…
	S9	hocomoco__E4F1_HUMAN.H11MO.0.D	3.39	0.0711	E4F1 (directAnnotation).	ATF2; CREB1; CREM (inferredBy_MotifSimilarity).	127	2750	ADRB2;AHR;ALG10B;APOLD1;ARF4;ARL4A;ARL4D;ARMC5;ASNS;ATF3;ATP6AP1L;BCAS2;BCL6;BRD2;BTG1;C11orf71;C12orf66;C6orf62;CALM2;CBWD5;CBX4;CCNE2;CCNL1;CCNYL1;CDKN1A;CDKN1C;CDKN2AIP;CDKN2B;CEBPB;CLDND1;CLN5;COQ7;CREB5;CREM;CSTF2T;CYB5D2;CYCS;CYR61;DCAF11;DDX5;DLX2;DNAJB4;DUSP1;DUSP10;EGR1;EGR2;EIF1;EIF4A1;EIF5;FAM72A;FAM76B;FASTKD1;FOS;FRAT1;FSCN1;FZD7;GATA6;GCC1;GTF2B;H3F3A;HEXIM1;HLA-E;HN1;HNRNPA2B1;HSPA…
	S9	cisbp__M0293	3.39	0.0711	TEF (inferredBy_Orthology).	ATF2; DBP; HLF; NFIL3 (inferredBy_MotifSimilarity).CEBPA; CEBPG (inferredBy_MotifSimilarity_n_Orthology).	121	2476	AGL;ALG10B;AP3B2;APOLD1;ARL4A;ASNS;ATF3;ATP6AP1L;BBC3;BCL6;BRD2;BTG1;CALM1;CALM2;CBWD5;CBX4;CCNYL1;CDKN1A;CDKN1C;CDKN2AIP;CEBPB;CHAC1;CHCHD7;CLU;CREB5;CREM;CYCS;CYR61;DDIT3;DDX5;DLG2;DLL4;DLX2;DLX3;DUSP1;DUSP10;DUSP5;DUSP6;DYNLL2;EEF1A1;EGR2;EIF1;EIF5;EXT1;FAM53C;FAM72A;FOS;FOSL1;FRAT1;FZD7;GATA6;GCDH;GGPS1;H2AFZ;H3F3A;HBEGF;HBP1;HERPUD1;HES1;HES6;HEXIM1;HLA-E;HMGB1;HMGB2;HNRNPA2B1;HNRNPH1;HSPA2;…
	S9	hocomoco__PBX1_MOUSE.H11MO.1.A	3.39	0.0711	PBX1 (inferredBy_Orthology).	CEBPZ; E2F4; FOS; FOXI1; IRF3; NFYA; NFYB; NFYC; PBX3; RFX5; SP1; YBX1 (inferredBy_MotifSimilarity).POLE3 (inferredBy_MotifSimilarity_n_Orthology).	81	1444	ADRB2;ATF3;ATF5;BRD2;CALM2;CDKN1A;CGGBP1;CHAC1;CKS2;DCAF11;DDIT3;DDX5;DLX2;DLX3;DUSP10;DUSP6;EGLN3;EIF5;FAM72A;FAM76B;FZD7;GCDH;GTF2B;H2AFJ;H2AFX;H3F3B;HBP1;HES1;HES6;HEXIM1;HIST1H2BH;HIST3H2A;HMGB1;HMGB2;HNRNPA1;HSPA1A;HSPA2;HSPA5;IER5;IER5L;LGMN;LMO4;LPXN;MON1B;MXD1;NANOS1;NARF;NEK2;NET1;NEU1;NFE2L1;NRL;PCF11;PIK3R3;PIM2;PNRC1;PNRC2;POU3F1;PPP1R10;RAP2B;RBM3;RHOB;RND1;RNF6;RPLP0;RUNX1;SEPHS2;SE…
	S9	hocomoco__ATF4_HUMAN.H11MO.0.A	3.39	0.0711	ATF4 (directAnnotation).	CEBPB; CEBPG; DDIT3; EP300 (inferredBy_MotifSimilarity).	36	369	APOLD1;ASNS;ATF3;ATF5;BCL6;BUD31;CBX4;CEBPB;CHAC1;CREB5;CREM;CRLS1;DDIT3;EIF1;FGF21;GDF15;HERPUD1;HSPA5;JUN;KLF5;NFKBIZ;NGRN;NUPR1;PCK2;PPP1R10;RND1;SDCBP;SESN2;SIAH1;SLC1A5;SLC38A2;SLC7A11;STC2;TAF15;XBP1;ZNF703
	S9	dbcorrdb__RFX5__ENCSR000ECX_1__m2	3.38	0.0711	RFX5 (directAnnotation).	CEBPZ; E2F4; FOS; FOXI1; IRF3; NFYA; NFYB; NFYC; PBX3; SP1 (inferredBy_MotifSimilarity).PBX1; POLE3; POLE4 (inferredBy_MotifSimilarity_n_Orthology).	51	711	BRD2;CGGBP1;CHAC1;CKS2;DCAF11;DDX5;DUSP10;FAM72A;FAM76B;GCDH;GGPS1;H2AFJ;H2AFX;H3F3B;HES1;HEXIM1;HIST1H2BH;HIST3H2A;HMGB1;HMGB2;HN1;HNRNPA1;HSPA5;IER5L;LPXN;MON1B;MXD1;NARF;NEK2;NEU1;NFE2L1;PCF11;PIK3R3;PNRC1;PNRC2;PPP1R10;RAP2B;RHOB;RND1;RNF6;RPLP0;SERTAD1;SESN2;SLC25A25;SRSF6;TLE4;TOB1;TSPYL2;TXNIP;UCP2;ZBTB10
	S9	dbcorrdb__FOS__ENCSR000FAI_1__m1	3.38	0.071	FOS (directAnnotation).	CHD2; E2F4; FOXI1; IRF3; NFYA; NFYB; NFYC; PBX3; RFX5; SP1; SP2; SREBF1 (inferredBy_MotifSimilarity).PBX1; POLE3 (inferredBy_MotifSimilarity_n_Orthology).	145	3515	ADRB2;ANKRD37;ANKZF1;APOLD1;ARL4A;ARL4D;ARL6IP1;ASL;ATF3;BRD2;CALM2;CBX4;CCNYL1;CCT6B;CDKN1A;CDKN1C;CGGBP1;CHAC1;CKS2;COTL1;CREB5;DCAF11;DDIT3;DDX5;DKK1;DLG2;DLX2;DLX3;DUSP10;DUSP6;DYNLL1;EGR1;EIF4A1;EIF5;ELF3;EPOR;ESCO2;EXT1;FAM53C;FAM72A;FAM76B;FASTKD1;FZD7;GADD45B;GATA6;GCDH;GCH1;GGPS1;GTF2B;H2AFJ;H2AFX;H2AFZ;H3F3B;HBP1;HERPUD1;HES1;HES6;HEXIM1;HIST1H2BH;HIST3H2A;HLA-A;HLA-E;HMGB1;HMGB2;HMGN2;…
	S9	cisbp__M1642	3.37	0.0709	TBP; TBPL1; TBPL2 (inferredBy_Orthology).		127	2544	AGL;APOLD1;ARL4D;ATF3;ATF5;BBC3;BCL6;BRD2;BTG1;C3orf58;C6orf62;CALM1;CBX4;CCNE2;CCNYL1;CDKN1A;CDKN1C;CDKN2AIP;CEBPA;CEBPB;CITED2;COQ7;CREB5;CYR61;DDX5;DLL4;DLX2;DLX3;DUSP5;DUSP6;DYNLL2;EDN1;EEF1A1;EGR1;EIF1;EIF5;EXT1;FAM43A;FAM72A;FOS;FOSL1;FSCN1;GADD45B;GATA6;GCH1;H1F0;H2AFZ;H3F3A;H3F3B;HES1;HES6;HEXIM1;HHEX;HMGB1;HMGB2;HMGN2;HNRNPH1;HSPA2;HSPB8;ID2;IER3;IER5;IER5L;IMPA1;ING1;INTS6;IRF1;JUNB;KLF…
	S9	dbcorrdb__POLR2A__ENCSR000EZA_1__m2	3.37	0.0709	POLR2A (directAnnotation).	GTF2B; GTF2F1; NELFE; TAF1; TBP (inferredBy_MotifSimilarity).	121	2416	AGL;ARL4A;ARL4D;ATF3;ATF5;B2M;BBC3;BCL6;BRD2;BTG1;C3orf58;C6orf62;CALM1;CBX4;CCNL1;CDKN1A;CDKN2AIP;CEBPA;CGGBP1;CLN5;CNNM4;CREB5;CSRNP2;CSTF2T;CTGF;CYP1B1;DCAF11;DDX5;DIABLO;DKK1;DLL4;DYNLL2;EEF1A1;EGR1;EIF1;ELF3;ERN1;EXT1;FAM72A;FOS;GADD45B;GATA6;GCH1;GRIK5;H1F0;H3F3A;H3F3B;HES1;HES6;HHEX;HMGB1;HMGN2;HN1;HNRNPA2B1;HSPA2;ID2;IER5;ING1;INTS6;JRKL;KLF2;KLF4;LETM2;LMO4;LPXN;MAFA;MAFB;MAFF;MARCKSL1;N…
	S9	fantom__motif140_WTAAATAACG	3.35	0.0707			182	4634	ADM;AGL;AKIRIN2;ALG10B;AP3B2;ARL4A;ARL4D;ARMC5;ARRDC3;ATF3;ATF5;BBC3;BCL6;BRD2;BTG1;C3orf58;C6orf62;CALM1;CBX4;CCNYL1;CDKN1A;CDKN1C;CDKN2AIP;CDKN2B;CEBPB;CFL1;CGGBP1;CHAC1;CHCHD7;CITED2;CNNM4;CREB5;CREM;CSRNP2;CTGF;CTR9;CYP1B1;CYR61;DCAF11;DDX5;DIABLO;DLG2;DLL4;DLX2;DLX3;DUSP1;DUSP10;DUSP6;DYNLL2;EDN1;EEF1A1;EGLN3;EGR1;EGR2;EIF1;EIF5;ELF3;ERN1;ESCO2;EXT1;FAM133B;FAM43A;FAM53C;FAM72A;FOS;FRAT1;FSC…
	S9	dbcorrdb__POLR2A__ENCSR000BHN_1__m1	3.35	0.0707	POLR2A (directAnnotation).	ATF3; ELK1; MYC; TAF1; YY1 (inferredBy_MotifSimilarity).	186	4758	ADM;AHR;AKIRIN2;AKT1S1;ALG10B;ANKRD37;APOLD1;ARL4A;ARRDC3;ASL;ASNS;ATF3;ATF5;ATXN7L2;B2M;BBC3;BCL6;BRD2;BTG1;C3orf58;C6orf62;CALM1;CBX4;CCNL1;CDKN1A;CDKN2B;CFL1;CGGBP1;CITED2;COQ7;CREB5;CSRNP2;CWC15;CYB5D2;CYP1B1;DBR1;DDX5;DIABLO;DKK1;DLL4;DLX2;DLX3;DNAJC9;DUSP5;DUSP6;EEF1A1;EGR1;EGR2;EIF1;EIF1B;EIF4A1;EIF5;EMP1;ESCO2;EXTL2;FAM200A;FAM53C;FAM72A;FAM76B;FOS;FUS;FZD7;GADD45B;GATA6;GCC1;GCDH;GTF2IRD…
	S9	hocomoco__DDIT3_HUMAN.H11MO.0.D	3.33	0.0705	DDIT3 (directAnnotation).	ATF4; CEBPG; EP300 (inferredBy_MotifSimilarity).	21	107	APOLD1;ASNS;ATF3;CBX4;CEBPB;CHAC1;CREB5;CRLS1;DDIT3;EIF1;FAM53C;FGF21;FOS;HERPUD1;HSPA5;JUN;SLC38A2;SLC7A11;STC2;TAF15;ZBTB10
	S9	transfac_pro__M05044	3.33	0.0705			128	2906	AKIRIN2;AKT1S1;ALG13;AMPD3;APOLD1;ARL4A;ATF3;ATXN7L2;B4GALT4;BCL6;BRD2;BTG1;C3orf58;C6orf62;CALM2;CBX4;CCNL1;CCNYL1;CDKN1A;CDKN1C;CEBPA;CFL1;CGGBP1;CHAC1;CITED2;CLK1;CREB5;CREM;CYB5D2;CYP1B1;DDX5;DIO3;DLL4;DNAJB1;DUSP1;DUSP10;DUSP6;DYNLL2;EEF1A1;EGR1;EIF4A1;EIF5;EXT1;FAM43A;FAM53C;FAM72A;FASTKD1;FZD7;GADD45B;GATA6;GCC1;H1F0;H1FX;H2AFJ;H3F3A;HBEGF;HBP1;HERPUD1;HES1;HES6;HMGB1;HMGB2;HMGN2;HNRNPA2B1…
	S9	transfac_pro__M01292	3.32	0.0704	HOXA13 (directAnnotation).		129	3001	AGL;AMPD3;APOLD1;ATF3;ATP6AP1L;BCL6;BTG1;C6orf62;CCNYL1;CDKN1A;CDKN2AIP;CEBPA;CEBPB;CITED2;CLN5;CREB5;CREM;CSRNP2;CYP1B1;CYR61;DDX5;DLG2;DLL4;DLX3;DNAJB1;DUSP10;DUSP5;DUSP6;DYNLL1;EDN1;EGR1;EIF5;EMP1;FAM43A;FAM72A;FASTKD1;FOS;FOSL1;FSCN1;GADD45B;GATA6;GCH1;GDF9;GTF2B;H1FX;H3F3A;H3F3B;HBEGF;HERPUD1;HES1;HES6;HEXIM1;HHEX;HMGB1;HMGB2;HMGN2;HN1;HNRNPA2B1;HSPA2;HUS1;ID2;IER5L;IRF1;JUNB;LCMT2;LMO4;LYRM…
	S9	homer__MTGATGCAAT_Atf4	3.32	0.0704	ATF4 (inferredBy_Orthology).	CEBPG; DDIT3; EP300 (inferredBy_MotifSimilarity).CEBPB (inferredBy_MotifSimilarity_n_Orthology).	24	193	APOLD1;ASNS;ATF3;ATF5;CBX4;CEBPB;CHAC1;CREB5;DDIT3;EIF1;FGF21;HERPUD1;HSPA5;KLF5;NUPR1;PCK2;SIAH1;SLC38A2;SLC7A11;STC2;TAF15;XBP1;ZBTB10;ZNF706
	S9	cisbp__M4473	3.32	0.0703	PBX3 (directAnnotation).	E2F4; FOS; FOXI1; IRF3; NFYA; NFYB; NFYC; RFX5; SP1; SREBF1; YBX1 (inferredBy_MotifSimilarity).PBX1 (inferredBy_MotifSimilarity_n_Orthology).	104	2047	ANKZF1;ARL4A;ARL6IP1;ATF3;ATF5;BRD2;CALM2;CCNYL1;CDKN1C;CGGBP1;CHAC1;CKS2;CREB5;DCAF11;DDIT3;DDX5;DLX2;DLX3;DUSP10;DUSP6;EIF4A1;EIF5;FAM72A;FAM76B;FZD7;GADD45B;GCDH;GCH1;GGPS1;GTF2B;H2AFJ;H2AFX;H2AFZ;H3F3B;HBP1;HERPUD1;HES1;HES6;HEXIM1;HIST1H2BH;HIST3H2A;HLA-E;HMGB1;HMGB2;HN1;HNRNPA1;HSPA1A;HSPA5;ID2;IER5;IER5L;JUN;JUNB;KLF5;LETM2;LGMN;LMO4;LPXN;MON1B;MXD1;NANOS1;NARF;NEK2;NET1;NEU1;NFE2L1;NR4A3;…
	S9	taipale_cyt_meth__ZNF385D_NCGTCGCGACGN_eDBD_meth	3.31	0.0702	ZNF385D (directAnnotation).		165	4134	ADRB2;AKT1S1;ALG10B;APOLD1;ARL4A;ARL6IP1;ASL;ATF3;ATF5;ATG12;B2M;B4GALT4;BCL10;BCL6;BRD2;BTG1;CALM1;CBWD5;CBX4;CCNL1;CCNYL1;CDKN1A;CDKN2B;CGGBP1;CHCHD7;CITED2;CLK1;CLU;COX17;CREB5;CREM;CRLS1;CYB5D2;CYP1B1;DALRD3;DDIT3;DLG2;DLL4;DLX3;DNAJB1;DUSP1;DUSP10;DUSP5;DUSP6;EEF1A1;EGR1;EGR2;EIF1;EIF2B5;EIF4A1;ERN1;ESCO2;EXOSC8;FAM133B;FAM53C;FAM72A;FASTKD1;FOS;FOSL1;FRAT1;FRMD4B;FUS;GATA6;GGPS1;GINS4;GRIK5…
	S9	transfac_pro__M07246	3.29	0.0701	ATF4 (directAnnotation).	ATF1; ATF2; ATF3; ATF5; ATF6; ATF6B; ATF7; BATF3; CREB1; CREB3; CREB3L4; CREB5; CREM; FOS; FOSB; FOSL1; FOSL2; JDP2; JUN; JUNB; JUND; XBP1 (inferredBy_MotifSimilarity).CREB3L1; CREB3L2 (inferredBy_MotifSimilarity_n_Orthology).	86	1753	APOLD1;ATF3;ATF5;BCAS2;BCL6;BRD2;BTG1;BUD31;C12orf66;CALM1;CALM2;CBWD5;CBX4;CDKN1A;CEBPB;CHAC1;CNNM4;COQ7;COX17;CREB5;CREM;CYCS;DDIT3;DUSP1;DUSP10;EDN1;EIF1;EIF5;FAM53C;FAM72A;FGF21;FOS;FRMD4B;FSCN1;HERPUD1;HERPUD2;HES1;HHEX;HNRNPA1;HSPA5;HSPB8;HUS1;IFRD1;ISL2;JUN;LETM2;LYPD3;LYRM2;MXD1;NFKBIZ;NR4A3;NUDT4;ODC1;OLR1;PCK2;PGBD4;PNRC1;PPP1R10;PPP1R15A;RBM3;SAT1;SDCBP;SIAH1;SKP1;SLC25A25;SLC25A4;SLC6…
	S9	factorbook__NFY	3.29	0.0701	NFYA; NFYB (directAnnotation).	CEBPZ; CHD2; E2F4; FOS; FOXI1; IRF3; NFYC; PBX3; RFX5; SP1; SREBF1; YBX1 (inferredBy_MotifSimilarity).PBX1; POLE3 (inferredBy_MotifSimilarity_n_Orthology).	146	3525	ADRB2;ANKRD37;ANKZF1;APOLD1;ARL4A;ARL4D;ARL6IP1;ARRDC3;ATF3;ATF5;ATRIP;BRD2;CALM2;CCNE2;CCNYL1;CDKN1A;CDKN1C;CGGBP1;CHAC1;CKS2;CLK1;COTL1;CREB5;DCAF11;DDIT3;DDX5;DKK1;DLG2;DLX2;DLX3;DUSP10;DUSP6;DYNLL1;DYNLL2;EGR1;EIF4A1;EIF5;EPOR;ESCO2;EXT1;FAM53C;FAM72A;FAM76B;FZD7;GADD45A;GADD45B;GATA6;GCDH;GCH1;GGPS1;GTF2B;H2AFJ;H2AFX;H2AFZ;H3F3B;HBEGF;HBP1;HERPUD1;HES1;HES6;HEXIM1;HIST1H2BH;HIST3H2A;HLA-E;HM…
	S9	cisbp__M6231	3.28	0.07	FOS (directAnnotation).	E2F4; FOXI1; IRF3; NFYA; NFYB; NFYC; PBX3; RFX5; SP1; TBP (inferredBy_MotifSimilarity).PBX1; POLE3 (inferredBy_MotifSimilarity_n_Orthology).	59	932	ATF3;ATF5;CALM2;CDKN1A;CHAC1;CKS2;DAZAP2;DCAF11;DDX5;DLG2;DLX2;DLX3;DUSP10;EGLN3;EIF5;ESCO2;FAM76B;FOSL1;GATA6;GCDH;GTF2B;H2AFX;H3F3B;HBEGF;HIST1H2BH;HMGB2;HNRNPA1;HSPA1A;HSPA5;IER5L;LGMN;LPXN;NARF;NET1;NEU1;NFE2L1;PIK3R3;PNRC1;PNRC2;POU3F1;PPP1R10;RHOB;RNF6;RUNX1;SERTAD1;SESN2;SLC1A5;SLC38A2;SRSF6;STMN1;TLE4;TOB1;TRIB1;TSPYL2;TXNIP;UBB;UBE2S;UCP2;ZNF281
	S9	hocomoco__PBX3_MOUSE.H11MO.0.A	3.28	0.0699	PBX3 (inferredBy_Orthology).	E2F4; FOS; FOXI1; IRF3; NFYA; NFYB; NFYC; RFX5; SP1; YBX1 (inferredBy_MotifSimilarity).PBX1; POLE3 (inferredBy_MotifSimilarity_n_Orthology).	90	1830	ADRB2;ARRDC3;ATF3;ATF5;BRD2;CALM2;CDKN1A;CDKN1C;CGGBP1;CHAC1;CKS2;CLK1;CREB5;DCAF11;DDIT3;DDX5;DLX2;DLX3;DUSP10;DUSP6;EGLN3;EIF5;FAM72A;FAM76B;FZD7;GCDH;GTF2B;H2AFX;H2AFZ;H3F3B;HBP1;HES1;HES6;HIST1H2BH;HIST3H2A;HMGB1;HMGB2;HNRNPA1;HSPA1A;HSPA2;HSPA5;ID2;IER3;IER5;IER5L;ISL2;LETM2;LGMN;LPXN;MON1B;NANOS1;NARF;NEK2;NET1;NEU1;NFE2L1;NRL;PCF11;PCK2;PGRMC1;PIK3R3;PIM2;PLK3;PNRC1;PNRC2;PPP1R10;RAP2B;RBM…
	S9	cisbp__M5988	3.27	0.0698	ATF4 (inferredBy_Orthology).	CEBPB; CEBPG; EP300; JUN (inferredBy_MotifSimilarity).DDIT3 (inferredBy_MotifSimilarity_n_Orthology).	28	240	APOLD1;ATF3;ATF5;BUD31;CEBPB;CHAC1;CREB5;CREM;DDIT3;EIF1;FGF21;FRMD4B;GDF15;HERPUD1;HHEX;HSPA5;JUN;KLF4;NFKBIZ;NUPR1;PPP1R10;SDCBP;SIAH1;SLC1A5;SLC38A2;SLC7A11;STC2;XBP1
	S9	transfac_pro__M02091	3.27	0.0698	E4F1 (directAnnotation).	ATF1; ATF2; ATF3; ATF4; ATF5; ATF6; ATF7; CREB1; CREM; FOSL1 (inferredBy_MotifSimilarity).	119	2327	ADM;AHR;AKIRIN2;APOLD1;ARF4;ARL4A;ARL4D;ARMC5;ASNS;ATF3;ATP6AP1L;BCAS2;BCL6;BRD2;BTG1;C12orf66;C6orf62;CALM2;CBWD5;CCNL1;CCNYL1;CDKN1A;CEBPB;CHAC1;CNNM4;COQ7;CREB5;CREM;CYB5D2;CYCS;CYP1B1;CYR61;DCAF11;DDX5;DLX2;DPH3;DUSP1;EGR1;EGR2;EIF1;EIF4A1;EIF5;FAM122C;FAM43A;FAM72A;FAM76B;FOS;FSCN1;FZD7;GATA6;GCC1;HBP1;HMGB1;HN1;HNRNPA2B1;HSPA5;HSPB8;IER2;IFRD1;ISL2;JUN;LETM2;LYRM2;MAFF;MCL1;MXD1;MYL6;NFE2L1…
	S9	dbcorrdb__PBX3__ENCSR000BGR_1__m2	3.26	0.0697	PBX3 (directAnnotation).	CHD2; E2F4; FOS; FOXI1; IRF3; NFYA; NFYB; NFYC; POLR2A; RFX5; SP1; SP2; SREBF1; SRF (inferredBy_MotifSimilarity).PBX1; POLE3; POLE4 (inferredBy_MotifSimilarity_n_Orthology).	87	1575	ANKZF1;ARL4A;ARL6IP1;BRD2;CALM2;CCNYL1;CDKN1C;CGGBP1;CHAC1;CKS2;CREB5;DCAF11;DDX5;DLG2;DLX2;DLX3;DUSP10;DUSP6;EIF4A1;EIF5;FAM72A;FAM76B;GADD45B;GCDH;GGPS1;H2AFJ;H2AFX;H2AFZ;H3F3B;HBP1;HERPUD1;HES1;HES6;HEXIM1;HIST3H2A;HLA-E;HMGB1;HMGB2;HN1;HNRNPA1;HSPA1A;HSPA5;ID2;IER5;IER5L;JUN;JUNB;LGMN;LPXN;MON1B;MXD1;NANOS1;NARF;NEK2;NET1;NEU1;NFE2L1;NRL;NUDCD2;PCF11;PIK3R3;PNRC1;PNRC2;POU3F1;PPP1R10;RAP2B;RB…
	S9	hocomoco__ATF4_MOUSE.H11MO.0.A	3.25	0.0696	ATF4 (inferredBy_Orthology).	CEBPB; CEBPG; DDIT3; EP300 (inferredBy_MotifSimilarity).	34	337	APOLD1;ASNS;ATF3;ATF5;BCL6;BUD31;CBX4;CEBPB;CHAC1;CREB5;CREM;DDIT3;EIF1;FGF21;GDF15;HERPUD1;HSPA5;KLF5;NFKBIZ;NGRN;NUPR1;PCK2;PPP1R10;RND1;SDCBP;SESN2;SIAH1;SLC1A5;SLC38A2;SLC7A11;STC2;TAF15;XBP1;ZBTB10
	S9	cisbp__M0324	3.25	0.0696		ATF2; CEBPA; CEBPB; CEBPD; CEBPE; CEBPG; DBP; GMEB2; HLF; NFIL3; TEF (inferredBy_MotifSimilarity).	71	1137	AP3B2;APOLD1;ATF3;BCAS2;BCL6;BRD2;BTG1;BUD31;C12orf66;C4orf36;CALM1;CALM2;CBWD5;CBX4;CDKN1A;CEBPB;CHAC1;CLU;COQ7;COTL1;CREB5;CYCS;DDIT3;DDX5;DPH3;DUSP1;DUSP6;DYNLL2;EDN1;EEF1A1;EGR2;EIF1;EIF4A1;EIF5;FAM53C;FOSL1;GATA6;HBP1;HERPUD1;HEXIM1;HNRNPA2B1;HNRNPH1;HSPA2;IER2;ING1;ISL2;JUN;LETM2;MAFB;MAFF;MCL1;NFKBIZ;NR4A3;NRARP;NUDCD2;OLR1;S100A13;SAT1;SBSN;SDCBP;SLC25A25;SPRY4;SRSF7;SV2A;TEX14;TRIB1;TUBB…
	S9	dbcorrdb__IRF3__ENCSR000EEJ_1__m1	3.25	0.0695	IRF3 (directAnnotation).	CHD2; E2F4; FOS; FOXI1; NFYA; NFYB; NFYC; PBX3; RFX5; SP1; SP2; SREBF1; YBX1 (inferredBy_MotifSimilarity).PBX1; POLE3; POLE4 (inferredBy_MotifSimilarity_n_Orthology).	75	1240	ANKZF1;ARL4A;ARL6IP1;BRD2;CALM2;CGGBP1;CHAC1;CKS2;CREB5;DCAF11;DDX5;DLX2;DLX3;DUSP10;DUSP6;EIF5;FAM72A;FAM76B;GADD45B;GCDH;H2AFX;H2AFZ;H3F3B;HBP1;HERPUD1;HES1;HIST1H2BH;HIST3H2A;HMGB1;HMGB2;HN1;HNRNPA1;HSPA1A;HSPA5;IER5L;JUN;JUNB;LPXN;MXD1;NANOS1;NARF;NEK2;NET1;NEU1;NFE2L1;NRL;NUDCD2;PCF11;PIK3R3;PNRC1;PNRC2;POU3F1;PPP1R10;PTGER4;RAP2B;RBM3;RGS16;RHOB;RND1;RNF6;RPLP0;RUNX1;SERTAD1;SESN2;SLC25A25;…
	S9	cisbp__M6371	3.24	0.0695	NFYA (directAnnotation).	CEBPZ; E2F4; FOS; FOXI1; IRF3; NFYB; NFYC; PBX3; RFX5; SP1; SREBF1; YBX1 (inferredBy_MotifSimilarity).PBX1; POLE3 (inferredBy_MotifSimilarity_n_Orthology).	118	2476	ANKRD37;ANKZF1;ARL4A;ARL4D;ARL6IP1;ATF5;BRD2;CALM2;CCNYL1;CDKN1A;CDKN1C;CGGBP1;CHAC1;CKS2;CREB5;DAZAP2;DCAF11;DDIT3;DDX5;DLG2;DLX2;DLX3;DUSP10;DUSP6;DYNLL1;DYNLL2;EIF4A1;EIF5;EPOR;ESCO2;FAM72A;FAM76B;FZD7;GATA6;GCDH;GCH1;GGPS1;GTF2B;H2AFJ;H2AFX;H2AFZ;H3F3B;HERPUD1;HES1;HES6;HEXIM1;HIST1H2BH;HIST3H2A;HLA-E;HMGB1;HMGB2;HN1;HNRNPA1;HSPA1A;HSPA1B;HSPA2;HSPA5;ID2;IER5;IER5L;IRF1;ISL2;JUN;JUNB;LETM2;LG…
	S9	dbcorrdb__POLR2A__ENCSR000EYW_1__m2	3.23	0.0694	POLR2A (directAnnotation).	GABPA (inferredBy_MotifSimilarity).	158	3961	AGL;AHR;AKT1S1;ALG10B;APOLD1;ARF4;ARL4A;ARL4D;ASNS;ATF3;ATF5;B4GALT4;BCAS2;BCL6;BRD2;C4orf36;C6orf62;CALM1;CBWD5;CBX4;CCNE2;CCNL1;CCNYL1;CDKN1A;CDKN2AIP;CHAC1;CITED2;CNNM4;CREB5;CSRNP2;CSTF2T;CTGF;CYB5D2;CYCS;CYP1B1;DBR1;DDX5;DIABLO;DKK1;DLG2;DLL4;DLX2;DUSP10;DUSP6;DYNLL1;DYNLL2;EEF1A1;EGR1;EGR2;EIF1;ELAC1;ERN1;EXT1;FAM200A;FAM43A;FAM53C;FOS;FUS;GADD45A;GADD45B;GATA6;GPS2;GTF2B;H1F0;H2AFZ;H3F3A;H…
	S9	dbcorrdb__POLR2A__ENCSR000DLJ_1__m1	3.23	0.0693	POLR2A (directAnnotation).	ATF3 (inferredBy_MotifSimilarity).	91	1751	ADM;APOLD1;ARL4A;ARL4D;ASNS;ATF3;ATXN7L2;BCAS2;BCL6;BRD2;BTG1;C6orf62;CALM1;CBX4;CCNYL1;CDKN1A;CDKN2AIP;CDKN2B;CGGBP1;COX17;CREB5;CSRNP2;CSTF2T;CYB5D2;CYP1B1;CYR61;DDX5;DIABLO;DLX2;DPH3;DUSP10;DUSP6;DYNLL1;EDN1;EIF1;FAM122C;FAM53C;FAM76B;FASTKD1;FOS;GATA6;GGPS1;HBP1;HES1;HEXIM1;HMGB1;HMGN2;HNRNPA1;HNRNPA2B1;HNRNPH1;ID2;IER2;KIAA1191;LETM2;LFNG;LMO4;LPXN;MAFB;MPDU1;NANOS1;NFE2L1;NR4A3;NUDCD2;ODC1;…
	S9	cisbp__M6414	3.21	0.0692	PBX3 (directAnnotation).	E2F4; FOS; FOXI1; IRF3; NFYA; NFYB; NFYC; RFX5; SP1; YBX1 (inferredBy_MotifSimilarity).PBX1; POLE3 (inferredBy_MotifSimilarity_n_Orthology).	90	1817	ADRB2;ARRDC3;ATF3;ATF5;BRD2;CALM2;CDKN1A;CDKN1C;CGGBP1;CHAC1;CKS2;CLK1;CREB5;DCAF11;DDIT3;DDX5;DLX2;DLX3;DUSP10;DUSP6;EGLN3;EIF5;FAM72A;FAM76B;FZD7;GCDH;GCH1;GTF2B;H2AFX;H2AFZ;H3F3B;HBP1;HES1;HES6;HIST1H2BH;HIST3H2A;HMGB1;HMGB2;HNRNPA1;HSPA1A;HSPA2;HSPA5;ID2;IER3;IER5;IER5L;ISL2;LETM2;LGMN;LPXN;MON1B;NANOS1;NARF;NEK2;NET1;NEU1;NFE2L1;NRL;PCF11;PCK2;PIK3R3;PIM2;PLK3;PNRC1;PNRC2;PPP1R10;RAP2B;RBM3;…
	S9	cisbp__M1547	3.21	0.0691		GMEB2 (inferredBy_MotifSimilarity).GMEB1 (inferredBy_MotifSimilarity_n_Orthology).	179	4549	ADM;ADM2;AGL;AHR;AKT1S1;ALDOC;ALG13;ANKRD37;APOLD1;ARF4;ARL4A;ARL4D;ARMC5;ARRDC3;ATF3;ATP6AP1L;BBC3;BCAS2;BCL6;BRD2;BTG1;C11orf71;C12orf66;C3orf58;C4orf36;C6orf62;CALM1;CALM2;CBWD5;CBX4;CDKN1A;CDKN1C;CEBPB;CGGBP1;CHAC1;CHCHD7;CITED2;CKS2;CLDND1;CLK1;CNNM4;COQ7;CREB5;CREM;CRLS1;CSRNP2;CSTF2T;CYB5D2;CYCS;DAZAP2;DCAF11;DDX5;DKK1;DLG2;DLX2;DNAJB4;DUSP1;DUSP10;DUSP6;EDN1;EGR1;EGR2;EIF1;EIF1B;EIF4A1;EI…
	S9	dbcorrdb__SP1__ENCSR000BJX_1__m2	3.21	0.0691	SP1 (directAnnotation).	FOS; IRF3; NFYB; PBX3; RFX5 (inferredBy_MotifSimilarity).	45	646	BRD2;CHAC1;CKS2;DCAF11;DDX5;DLX2;DLX3;DUSP1;DUSP10;DUSP6;EGLN3;EXT1;FAM72A;FAM76B;FRAT1;GCDH;GTF2B;H3F3A;H3F3B;HES1;HEXIM1;HMGB1;HSPA5;KLF5;LMO4;LPXN;MAFB;MXD1;NANOS1;NFE2L1;PIK3R3;PPP1R10;RAP2B;RNF6;RPLP0;SLC25A25;SLC38A2;SOCS3;SRSF6;SV2A;TBX3;TOB1;TSPYL2;TXNIP;UCP2
	S9	dbcorrdb__IRF3__ENCSR000EDF_1__m1	3.2	0.069	IRF3 (directAnnotation).	CEBPZ; CHD2; E2F4; FOS; FOXI1; NFYA; NFYB; NFYC; PBX3; RFX5; SP1; SREBF1; TBP; YBX1 (inferredBy_MotifSimilarity).PBX1; POLE3; POLE4 (inferredBy_MotifSimilarity_n_Orthology).	77	1294	ANKZF1;ARL4A;ARL6IP1;BRD2;CALM2;CGGBP1;CHAC1;CKS2;CREB5;DCAF11;DDX5;DLX2;DLX3;DUSP10;DUSP6;DYNLL1;EIF5;FAM72A;FAM76B;GCDH;GGPS1;H2AFJ;H2AFX;H2AFZ;H3F3B;HBP1;HERPUD1;HES1;HEXIM1;HIST1H2BH;HIST3H2A;HMGB1;HMGB2;HNRNPA1;HSPA1A;HSPA5;IER5L;JUN;LGMN;LPXN;MXD1;NANOS1;NARF;NEK2;NET1;NEU1;NFE2L1;NRL;NUDCD2;PCF11;PCK2;PIK3R3;PNRC1;PNRC2;POU3F1;PPP1R10;PTGER4;RAP2B;RBM3;RGS16;RHOB;RND1;RNF6;RPLP0;SERTAD1;SE…
	S9	transfac_pro__M08932	3.2	0.069	FOSL2 (directAnnotation).	ATF1; ATF2; ATF3; ATF4; ATF5; ATF6; ATF6B; ATF7; BATF3; CREB1; CREB3; CREB3L4; CREB5; CREM; FOS; FOSB; FOSL1; JDP2; JUN; JUNB; JUND; XBP1 (inferredBy_MotifSimilarity).CREB3L1; CREB3L2; CREBL2; NPDC1 (inferredBy_MotifSimilarity_n_Orthology).	57	929	ARL4D;ARMC5;ATF3;BCAS2;BRD2;BTG1;C12orf66;C6orf62;CALM2;CBWD5;COQ7;CREB5;CREM;CYB5D2;CYCS;DDX5;DUSP1;DUSP10;FAM53C;FAM76B;FSCN1;GADD45A;HN1;HSPB8;IER2;ISL2;JUN;LETM2;LRCH4;MAFF;MXD1;MYL6;NR4A3;PGBD4;PPP1R10;PPP1R15A;RBM3;RND1;RNF19B;SAT1;SKP1;SLC25A25;SLC6A8;SPAG6;STMN1;TAF15;TMSB4X;TNFRSF12A;TP53INP2;TRMT5;TSC22D2;TUBB2A;UBC;WSB1;ZC3H10;ZFP36L1;ZNRD1
	S9	dbcorrdb__E2F4__ENCSR000DYY_1__m2	3.2	0.069	E2F4 (directAnnotation).	CHD2; FOS; FOXI1; IRF3; NFYA; NFYB; NFYC; PBX3; POLR2A; RFX5; SP1; SP2; SREBF1 (inferredBy_MotifSimilarity).PBX1; POLE3 (inferredBy_MotifSimilarity_n_Orthology).	165	3872	ADRB2;AGL;ANKRD37;ANKZF1;APOLD1;ARL4A;ARL4D;ARL6IP1;ARRDC3;ASL;ATF3;ATRIP;B2M;BCL6;BRD2;BTG1;BTG2;CALM2;CBWD5;CCNYL1;CCT6B;CDKN1A;CDKN1C;CGGBP1;CHAC1;CKS2;CLU;COTL1;CREB5;CREG1;CWC15;DCAF11;DDB2;DDIT3;DDX5;DKK1;DLG2;DLX2;DLX3;DNAJB1;DNAJB9;DUSP10;DUSP6;DYNLL1;EGR1;EIF4A1;EIF5;EMP1;EPOR;ESCO2;FAM43A;FAM53C;FAM72A;FAM76B;FASTKD1;GADD45B;GATA6;GCDH;GCH1;GGPS1;GTF2B;H2AFJ;H2AFX;H2AFZ;H3F3B;HBEGF;HBP1…
	S9	taipale_cyt_meth__CREB1_NRTGACGTCAYN_eDBD	3.2	0.069	CREB1 (directAnnotation).	ATF1; ATF2; ATF3; ATF4; ATF5; ATF6; ATF6B; ATF7; BATF3; CREB3; CREB3L4; CREB5; CREM; DBP; E4F1; FOSL1; FOSL2; HLF; JDP2; JUN; JUNB; JUND; XBP1 (inferredBy_MotifSimilarity).CREB3L1; CREB3L2; CREBL2 (inferredBy_MotifSimilarity_n_Orthology).	152	3238	ADM;ADRB2;AHR;AKIRIN2;APOLD1;ARL4A;ARL4D;ARMC5;ATF3;ATF5;ATP6AP1L;BBC3;BCAS2;BCL6;BRD2;BTG1;C12orf66;C6orf62;CALM1;CALM2;CBWD5;CBX4;CCNL1;CCT6B;CDKN1A;CDKN2B;CEBPB;CHAC1;CLN5;CNNM4;COQ7;CREB5;CREM;CYB5D2;CYCS;CYP1B1;CYR61;DCAF11;DDX5;DKK1;DLG2;DLX2;DNAJB4;DPH3;DUSP1;DUSP10;DUSP5;DUSP6;DYNLL2;EDN1;EGR1;EGR2;EIF1;EIF4A1;EIF5;EMP1;FAM122C;FAM53C;FAM72A;FAM76B;FASTKD1;FOS;FOSL1;FSCN1;FZD7;GATA6;GCC1;…
	S9	transfac_pro__M04683	3.2	0.069	NFYA (directAnnotation).	CEBPZ; E2F4; FOS; FOXI1; IRF3; NFYB; NFYC; PBX3; RFX5; SP1; SREBF1; YBX1 (inferredBy_MotifSimilarity).PBX1; POLE3 (inferredBy_MotifSimilarity_n_Orthology).	108	2116	ANKZF1;ARL4A;ARL6IP1;ATF5;BRD2;CALM2;CCNYL1;CDKN1A;CDKN1C;CGGBP1;CHAC1;CKS2;CLK1;CREB5;DCAF11;DDX5;DLG2;DLX2;DLX3;DUSP10;DUSP6;DYNLL1;EIF4A1;EIF5;FAM72A;FAM76B;FZD7;GADD45B;GCDH;GCH1;GGPS1;GTF2B;H2AFJ;H2AFX;H2AFZ;H3F3B;HBEGF;HBP1;HERPUD1;HES1;HES6;HEXIM1;HIST1H2BH;HIST3H2A;HLA-E;HMGB1;HMGB2;HN1;HNRNPA1;HSPA1A;HSPA1B;HSPA2;HSPA5;IER5;IER5L;IRF1;ISL2;JUN;JUNB;LETM2;LGMN;LPXN;MON1B;MXD1;NANOS1;NARF;…
	S9	jaspar__MA0604.1	3.19	0.0689	ATF1 (inferredBy_Orthology).	FOSL1 (inferredBy_MotifSimilarity).CREB1 (inferredBy_MotifSimilarity_n_Orthology).	191	4926	ADM;ADRB2;AHR;AKT1S1;ALG13;AMPD3;APOLD1;ARF4;ARL4A;ARL4D;ARL6IP1;ARMC5;ARRDC3;ATF3;ATP6AP1L;ATRIP;B4GALT4;BCAS2;BCL6;BRD2;BRMS1;BTBD19;BTG1;BUD31;C11orf71;C12orf66;C6orf62;CALM2;CBWD5;CBX4;CCNE2;CCNL1;CCNYL1;CDKN1A;CDKN2AIP;CDKN2B;CEBPB;CGGBP1;CHAC1;CITED2;CKS2;CLN5;CNNM4;COQ7;CREB5;CREM;CYB5D2;CYCS;CYP1B1;CYR61;DCAF11;DCXR;DDX5;DIO3;DKK1;DLG2;DLX2;DLX3;DNAJB4;DPH3;DUSP1;DUSP6;DYNLL1;EEF1A1;EGR1;…
	S9	cisbp__M0361	3.19	0.0689		ATF1; ATF2; ATF3; ATF4; ATF6; ATF6B; ATF7; BATF3; CREB1; CREB5; CREM; FOS; FOSB; FOSL1; FOSL2; HLF; JDP2; JUN; JUNB; JUND; NFIL3; TEF; XBP1 (inferredBy_MotifSimilarity).BACH1; BACH2; CEBPA; CREB3L1; CREB3L2; CREBL2; DBP; NFE2; NFE2L1; NFE2L2; NFE2L3; NPDC1 (inferredBy_MotifSimilarity_n_Orthology).	184	4134	ADM;ADM2;AGL;AHR;AKIRIN2;APOLD1;ARL4A;ARL4D;ARRDC3;ASL;ASNS;ATF3;ATP6AP1L;BBC3;BCAS2;BCL6;BRD2;BTG1;C11orf68;C12orf66;C3orf58;C6orf62;CALM1;CALM2;CBWD5;CBX4;CCNE2;CCNYL1;CDKN1A;CDKN1C;CEBPB;CHCHD7;CNNM4;COQ7;CREB5;CREM;CRLS1;CYB5D2;CYCS;CYP1B1;CYR61;DCAF11;DDX5;DKK1;DLL4;DLX2;DLX3;DUSP1;DUSP10;DUSP5;DUSP6;DYNLL2;EGR1;EIF1;EIF4A1;EIF5;FAM43A;FAM53C;FAM72A;FAM76B;FASTKD1;FOS;FOSL1;FRAT1;FRMD4B;FSCN…
	S9	cisbp__M0295	3.19	0.0689	ATF1 (inferredBy_Orthology).	FOSL1 (inferredBy_MotifSimilarity).CREB1 (inferredBy_MotifSimilarity_n_Orthology).	188	4990	ADM;ADRB2;AHR;AKT1S1;ALG13;AMPD3;APOLD1;ARF4;ARL4A;ARL4D;ARMC5;ARRDC3;ATF3;ATP6AP1L;ATRIP;B4GALT4;BCAS2;BCL6;BRD2;BRMS1;BTBD19;BTG1;BUD31;C11orf71;C12orf66;C6orf62;CALM2;CBWD5;CBX4;CCNE2;CCNL1;CCNYL1;CDKN1A;CDKN2AIP;CDKN2B;CEBPB;CGGBP1;CHAC1;CITED2;CKS2;CLDND1;CLN5;CNNM4;COQ7;CREB5;CREM;CYB5D2;CYCS;CYR61;DCAF11;DCXR;DDX5;DIO3;DKK1;DLG2;DLX2;DLX3;DNAJB4;DPH3;DUSP1;DUSP6;DYNLL1;EGR1;EGR2;EIF1;EIF1B…
	S9	transfac_pro__M07692	3.19	0.0688	NFIL3 (inferredBy_Orthology).	ATF2; CREB5; DBP; FOSL1; GMEB2; HLF; TEF (inferredBy_MotifSimilarity).CEBPA; CEBPB; CREBL2 (inferredBy_MotifSimilarity_n_Orthology).	87	1635	ADRB2;APOLD1;ARL4A;ARL4D;ARMC5;ARRDC3;ATF3;BCAS2;BCL6;BRD2;BTG1;BUD31;C12orf66;C4orf36;CALM1;CALM2;CBWD5;CBX4;CEBPB;CHAC1;CLU;COQ7;COTL1;CREB5;CREG1;CREM;CYCS;DCAF11;DDIT3;DDX5;DLG2;DPH3;DUSP1;DUSP6;DYNLL2;EIF1;EIF4A1;FAM53C;FAM76B;FASTKD1;FGF21;FOS;FOSL1;HERPUD1;HNRNPA2B1;HNRNPH1;ID2;IER2;ING1;ISL2;JUN;LETM2;LYRM2;MAFB;MAFF;MCL1;MXD1;NFKBIZ;ODC1;PCK2;PGRMC1;PPP1R10;PTGER4;RND1;RUNX1;S100A13;SAT1…
	S9	hocomoco__NFYC_HUMAN.H11MO.0.A	3.18	0.0688	NFYC (directAnnotation).	CEBPZ; E2F4; FOS; FOXI1; IRF3; NFYA; NFYB; PBX3; RFX5; SP1; SREBF1; YBX1 (inferredBy_MotifSimilarity).PBX1; POLE3 (inferredBy_MotifSimilarity_n_Orthology).	161	4172	ANKRD37;ANKZF1;APOLD1;ARL4A;ARL4D;ARL6IP1;ATF3;ATF5;BRD2;CALM2;CBWD5;CBX4;CCNE2;CCNYL1;CCT6B;CDKN1A;CDKN1C;CGGBP1;CHAC1;CKS2;CLK1;CLN5;COTL1;CREB5;DCAF11;DDIT3;DDX5;DIABLO;DKK1;DLG2;DLX2;DLX3;DUSP10;DUSP6;DYNLL1;EGLN3;EGR1;EIF4A1;EIF5;EMP1;EPOR;ESCO2;EXT1;FAM53C;FAM72A;FAM76B;FASTKD1;FRMD4B;FZD7;GADD45A;GADD45B;GATA6;GCDH;GCH1;GGPS1;GTF2B;H2AFJ;H2AFX;H2AFZ;H3F3A;H3F3B;HBEGF;HBP1;HERPUD1;HES1;HES6…
	S9	hocomoco__NFYA_HUMAN.H11MO.0.A	3.18	0.0688	NFYA (directAnnotation).	CEBPZ; E2F4; FOS; FOXI1; IRF3; NFYB; NFYC; PBX3; RFX5; SP1; SREBF1; YBX1 (inferredBy_MotifSimilarity).PBX1; POLE3 (inferredBy_MotifSimilarity_n_Orthology).	165	4235	ANKRD37;ANKZF1;ARL4A;ARL4D;ARL6IP1;ARRDC3;ATF3;ATF5;B2M;BCL6;BRD2;BTG1;CALM2;CBWD5;CCNE2;CCNYL1;CCT6B;CDKN1A;CDKN1C;CGGBP1;CHAC1;CKS2;CLK1;COTL1;CREB5;DAZAP2;DCAF11;DDIT3;DDX5;DIABLO;DKK1;DLG2;DLX2;DLX3;DUSP10;DUSP6;DYNLL1;DYNLL2;EGR1;EIF1;EIF4A1;EIF5;EMP1;EPOR;ESCO2;EXT1;FAM53C;FAM72A;FAM76B;FASTKD1;FZD7;GADD45A;GADD45B;GATA6;GCDH;GCH1;GGPS1;GTF2B;H2AFJ;H2AFX;H2AFZ;H3F3B;HBEGF;HBP1;HERPUD1;HERPU…
	S9	cisbp__M0917	3.18	0.0688	HOXD13 (inferredBy_Orthology).	HOXB13 (inferredBy_MotifSimilarity).HOXA13; HOXC11; HOXC12; HOXC13 (inferredBy_MotifSimilarity_n_Orthology).	165	3554	AGL;AP3B2;APOLD1;ARL4A;ARRDC3;ASNS;ATF3;BBC3;BCL6;BRD2;BTG1;C11orf68;C3orf58;C4orf36;C6orf62;CALM1;CBX4;CCNE2;CCNYL1;CDKN1A;CDKN1C;CDKN2AIP;CEBPA;CEBPB;CFL1;CGGBP1;CITED2;CLN5;CNNM4;CREB5;CREM;CSRNP2;CYR61;DCAF11;DDX5;DIO3;DKK1;DLL4;DLX2;DLX3;DUSP1;DUSP10;DUSP5;DUSP6;DYNLL2;EDN1;EEF1A1;EGR1;EIF1;EIF5;EXT1;FAM43A;FAM72A;FOS;FOSL1;FRAT1;FSCN1;FZD7;GADD45B;GATA6;GCDH;GCH1;GGPS1;H1F0;H1FX;H2AFX;H2AFZ…
	S9	transfac_pro__M00981	3.18	0.0688	ATF1; ATF2; ATF3; ATF4; ATF5; ATF6; ATF7; CREB1; CREM (directAnnotation).	ATF6B; BATF3; CREB3; CREB3L4; CREB5; E4F1; FOSL1; FOSL2; JDP2; JUN; JUNB; JUND; XBP1 (inferredBy_MotifSimilarity).CREB3L1; CREB3L2; CREBL2 (inferredBy_MotifSimilarity_n_Orthology).	193	4911	ADM;ADRB2;AHR;AKIRIN2;AKT1S1;AMPD3;APOLD1;ARL4A;ARL4D;ARMC5;ASNS;ATF3;ATF5;ATP6AP1L;B4GALT4;BBC3;BCAS2;BCL6;BRD2;BTBD19;BTG1;BUD31;C11orf71;C12orf66;C6orf62;CALM1;CALM2;CBWD5;CBX4;CCNL1;CCT6B;CDKN1A;CDKN2B;CEBPB;CGGBP1;CHAC1;CLN5;CNNM4;COQ7;CREB5;CREM;CSTF2T;CYB5D2;CYCS;CYP1B1;CYR61;DAZAP2;DCAF11;DCXR;DIABLO;DKK1;DLG2;DLX2;DNAJB4;DPH3;DUSP1;DUSP10;DYNLL2;EDN1;EGR1;EGR2;EIF1;EIF4A1;EIF5;EMP1;ERN1;…
	S9	cisbp__M6240	3.17	0.0687	FOXI1 (directAnnotation).	E2F4; FOS; IRF3; NFYA; NFYB; NFYC; PBX3; RFX5; SP1 (inferredBy_MotifSimilarity).PBX1; POLE3 (inferredBy_MotifSimilarity_n_Orthology).	49	789	ATF5;CALM2;CDKN1A;CHAC1;CKS2;DAZAP2;DCAF11;DDX5;DLX2;DLX3;DUSP10;EPOR;FAM72A;FAM76B;GCDH;GTF2B;H2AFX;H3F3B;HIST1H2BH;HIST3H2A;HMGB2;HNRNPA1;HSPA1A;HSPA5;IER5L;LGMN;LPXN;NARF;NEK2;NET1;NEU1;PCK2;PIK3R3;PNRC1;PNRC2;PPP1R10;RHOB;RNF6;RPLP0;RUNX1;SERTAD1;SESN2;SLC25A25;SRSF6;STMN1;TLE4;TXNIP;UCP2;ZBTB10
	S9	hocomoco__FOXI1_HUMAN.H11MO.0.B	3.16	0.0686	FOXI1 (directAnnotation).	E2F4; FOS; IRF3; NFYA; NFYB; NFYC; PBX3; RFX5; SP1 (inferredBy_MotifSimilarity).PBX1; POLE3 (inferredBy_MotifSimilarity_n_Orthology).	39	538	CALM2;CHAC1;CKS2;DAZAP2;DCAF11;DDX5;DLX2;DLX3;DUSP10;FAM76B;GCDH;H2AFX;H3F3B;HIST1H2BH;HIST3H2A;HMGB2;HNRNPA1;HSPA1A;HSPA5;IER5L;LPXN;NARF;NEU1;PCK2;PIK3R3;PNRC1;PNRC2;PPP1R10;RHOB;RNF6;RUNX1;SERTAD1;SESN2;SRSF6;STMN1;TLE4;TXNIP;UCP2;ZBTB10
	S9	cisbp__M4307	3.16	0.0686		ATF1; ATF2; ATF3; ATF4; ATF5; ATF6; ATF7; CREB1; CREB5; CREM; FOSL1; FOSL2; JDP2; JUNB; JUND (inferredBy_MotifSimilarity).CREBL2 (inferredBy_MotifSimilarity_n_Orthology).	165	4279	ADM;ADRB2;AHR;AKT1S1;AMPD3;ARL4A;ARL4D;ARMC5;ATF3;ATP6AP1L;BCAS2;BCL6;BRD2;BTBD19;BTG1;C11orf71;C12orf66;C6orf62;CALM2;CBWD5;CBX4;CCNL1;CCNYL1;CCT6B;CDKN1A;CDKN2B;CEBPB;CHAC1;CNNM4;COQ7;CREB5;CREM;CSTF2T;CYB5D2;CYCS;CYP1B1;CYR61;DCAF11;DCXR;DDX5;DKK1;DLG2;DLX2;DNAJB4;DUSP1;DUSP10;DYNLL1;EDN1;EEF1A1;EGR1;EGR2;EIF1;EIF4A1;EIF5;EMP1;FAM122C;FAM53C;FAM72A;FAM76B;FASTKD1;FOS;FOSL1;FSCN1;FUS;FZD7;GATA6…
	S9	yetfasco__YIL036W_585	3.16	0.0686		ATF1; ATF2; ATF3; ATF4; ATF5; ATF6; ATF7; CREB1; CREB5; CREM; FOSL1; FOSL2; JDP2; JUNB; JUND (inferredBy_MotifSimilarity).CREBL2 (inferredBy_MotifSimilarity_n_Orthology).	179	4856	ADM;ADRB2;AHR;AKT1S1;AMPD3;ARL4A;ARL4D;ARMC5;ATF3;ATP6AP1L;B4GALT4;BCAS2;BCL6;BRD2;BTBD19;BTG1;C11orf71;C12orf66;C6orf62;CALM2;CBWD5;CBX4;CCNL1;CCNYL1;CCT6B;CDKN1A;CDKN2B;CEBPB;CHAC1;CLN5;CNNM4;COQ7;CREB5;CREM;CSTF2T;CYB5D2;CYCS;CYP1B1;CYR61;DCAF11;DCXR;DDX5;DKK1;DLG2;DLX2;DNAJB4;DUSP1;DUSP10;DYNLL1;EDN1;EEF1A1;EGR1;EGR2;EIF1;EIF4A1;EIF5;EMP1;FAM122C;FAM53C;FAM72A;FAM76B;FASTKD1;FOS;FOSL1;FRAT1;F…
	S9	transfac_pro__M00320	3.16	0.0686			112	2536	AKIRIN2;ANKRD37;APOLD1;ARL4D;ARRDC3;ATF3;ATP6AP1L;B2M;B4GALT4;BBC3;BCL6;BRD2;BTG1;C3orf58;C6orf62;CALM1;CCNE2;CCNYL1;CDKN1A;CDKN2AIP;CEBPB;CITED2;COX17;CREB5;CYP1B1;CYR61;DDX5;DKK1;DLG2;DLL4;DUSP1;DUSP10;DUSP5;DUSP6;EDN1;EIF1;EMP1;FAM43A;FAM53C;FAM72A;FOS;FSCN1;GATA6;GCH1;GLRX;GTF2B;H1F0;H2AFX;H3F3B;HBEGF;HBP1;HES1;HES6;HEXIM1;HMGB1;HMGB2;HMGN2;HSPA2;ING1;KLF2;KLF4;LMO4;MAFA;MAFF;MARCKSL1;MFGE8;N…
	S9	transfac_pro__M05035	3.16	0.0685			90	1868	AKIRIN2;AKT1S1;ALG13;AMPD3;APOLD1;ARL4A;ATF3;ATXN7L2;B4GALT4;BCL6;BRD2;BTG1;C6orf62;CALM2;CBX4;CCNL1;CDKN1C;CGGBP1;CHAC1;CREB5;CREM;CYP1B1;DDX5;DIO3;DNAJB1;DUSP1;EEF1A1;EGR1;EIF4A1;EIF5;EXT1;FAM43A;FAM53C;FASTKD1;FZD7;GADD45B;GATA6;GCC1;H1F0;H1FX;H3F3A;HBP1;HES1;HMGB1;HMGB2;HMGN2;HNRNPA2B1;HNRNPH1;HSBP1;HSPA5;ID2;IER5;ING1;KLF4;LETM2;LFNG;LMO4;LPXN;MXD1;NFE2L1;NR4A3;NXF1;PCF11;PNRC1;PNRC2;POU3F1;…
	S9	dbcorrdb__SIN3A__ENCSR000DYX_1__m1	3.16	0.0685	SIN3A (directAnnotation).	E2F4; E2F6 (inferredBy_MotifSimilarity).	164	4047	AGL;AHR;AKIRIN2;AKT1S1;ALG10B;ANKRD37;AP3B2;APOLD1;ARL4A;ARMC5;ATF3;ATF5;BBC3;BCL6;BRD2;BTG1;C6orf62;CALM1;CBX4;CCNE2;CCNL1;CCNYL1;CDKN1A;CDKN1C;CDKN2AIP;CEBPB;CEP76;CGGBP1;CHAC1;CLN5;CREB5;CREM;CTGF;CYP1B1;DBR1;DCAF11;DDX5;DIO3;DKK1;DLG2;DLL4;DLX2;DNAJB1;DUSP1;DUSP10;DUSP5;DUSP6;EGR1;EIF4A1;EIF4A3;EMP1;EPOR;ERN1;ESCO2;EXT1;FAM122C;FAM53C;FAM72A;FAM76B;FOS;GADD45A;GADD45B;GATA6;GCC1;GCH1;GPS2;H1F…
	S9	cisbp__M0297	3.16	0.0685	CREB1 (inferredBy_Orthology).	ATF1; ATF2; ATF3; ATF4; ATF5; ATF6; ATF7; CREM; E4F1; FOSL1 (inferredBy_MotifSimilarity).JDP2 (inferredBy_MotifSimilarity_n_Orthology).	188	4634	ADM;ADRB2;AHR;AKIRIN2;AKT1S1;ALG10B;AMPD3;APOLD1;ARL4A;ARL4D;ARMC5;ARRDC3;ASNS;ATF3;ATP6AP1L;B4GALT4;BBC3;BCAS2;BCL6;BRD2;BTBD19;BTG1;BUD31;C11orf71;C12orf66;C4orf36;C6orf62;CALM2;CBWD5;CBX4;CCNL1;CDKN1A;CEBPB;CGGBP1;CHAC1;CLN5;CNNM4;COQ7;CREB5;CREM;CSRNP2;CYB5D2;CYCS;CYR61;DAZAP2;DCAF11;DCXR;DDX5;DKK1;DLX2;DNAJB4;DPH3;DUSP1;DUSP5;DUSP6;DYNLL2;EDN1;EGR1;EIF1;EIF1B;EIF4A1;EIF5;ERN1;ESCO2;ETNK1;EXT…
	S9	dbcorrdb__POLR2A__ENCSR000DMZ_1__m2	3.16	0.0685	POLR2A (directAnnotation).		141	3134	ADM;AKIRIN2;APOLD1;ARF4;ARMC5;ARRDC3;ATF3;ATF5;ATXN7L2;BCAS2;BCL6;BRD2;BTG1;C11orf71;C3orf58;C6orf62;CALM1;CBX4;CCNL1;CDKN1A;CDKN2B;CFL1;CGGBP1;CITED2;COX17;CREB5;CREM;CSTF2T;CYB5D2;CYCS;CYP1B1;DDIT3;DDX5;DLL4;DLX2;DPH3;DUSP6;EGR1;EGR2;EIF1;ENY2;FAM122C;FASTKD1;FOS;GATA6;GCC1;GCH1;GGPS1;GSTM3;H3F3A;H3F3B;H3F3C;HBP1;HERPUD2;HES1;HEXIM1;HHEX;HMGB1;HMGN2;HNRNPA1;HNRNPH1;HSBP1;HUS1;ID2;IER2;ING1;INTS…
	S9	cisbp__M2301	3.15	0.0685	NFYB (directAnnotation).	E2F4; IRF3; NFYA; NFYC; RFX5; SP1 (inferredBy_MotifSimilarity).POLE3 (inferredBy_MotifSimilarity_n_Orthology).	36	402	ATF5;CALM2;CHAC1;DCAF11;FAM72A;FAM76B;H2AFX;H3F3B;HIST1H2BH;HMGB2;HSPA1A;HSPA5;IER5L;LPXN;MXD1;NANOS1;NARF;NFE2L1;NRL;PIK3R3;PNRC1;PNRC2;PPP1R10;RAP2B;RNF6;SERTAD1;SESN2;SRSF6;TLE4;TOB1;TRIB1;TXNIP;UBB;UBE2S;UCP2;ZBTB10
	S9	transfac_pro__M08945	3.15	0.0684	JUNB (directAnnotation).	ATF1; ATF2; ATF3; ATF4; ATF5; ATF6; ATF6B; ATF7; BATF3; CREB1; CREB3; CREB3L4; CREB5; CREM; FOS; FOSB; FOSL1; FOSL2; JDP2; JUN; JUND; XBP1 (inferredBy_MotifSimilarity).BACH1; BACH2; CREB3L1; CREB3L2; CREBL2; NFE2; NFE2L1; NFE2L2; NFE2L3; NPDC1; ZNF250 (inferredBy_MotifSimilarity_n_Orthology).	54	839	ARL4D;ARMC5;ATF3;BCAS2;BRD2;BTG1;C12orf66;C6orf62;CBWD5;CCNL1;CDKN1A;COQ7;CREB5;CREM;CYCS;DDX5;DLG2;DUSP1;DUSP10;FAM53C;FAM72A;FAM76B;FSCN1;GADD45A;HN1;HSPB8;ISL2;JUN;LETM2;LRCH4;MAFF;MXD1;MYL6;NR4A3;PGBD4;PNRC1;PPP1R15A;RBM3;RNF19B;SLC25A25;SPAG6;SRSF6;STMN1;TEX14;TNFRSF12A;TP53INP2;TRMT5;TSC22D2;TUBB2A;UBC;WSB1;ZC3H10;ZFP36L1;ZNRD1
	S9	taipale_cyt_meth__ATF6B_NRTGAYGTCAYN_eDBD_meth	3.15	0.0684	ATF6B (directAnnotation).	ATF1; ATF2; ATF3; ATF4; ATF5; ATF6; ATF7; BATF3; CREB1; CREB3; CREB3L4; CREB5; CREM; E2F1; FOS; FOSB; FOSL1; FOSL2; JDP2; JUN; JUNB; JUND; XBP1 (inferredBy_MotifSimilarity).CREB3L1; CREB3L2; CREBL2; NPDC1 (inferredBy_MotifSimilarity_n_Orthology).	58	908	ARL4D;ARMC5;BCAS2;BRD2;BTG1;C12orf66;CALM1;CALM2;CBWD5;CDKN1A;COQ7;CREB5;CREM;CYB5D2;CYCS;DLX2;DUSP1;DUSP10;EDN1;FAM53C;FAM72A;FAM76B;FOS;FSCN1;GCC1;HN1;HSPB8;IER2;ISL2;JUN;LETM2;MAFF;MXD1;MYL6;NR4A3;PGBD4;PNRC1;PPP1R10;PPP1R15A;RBM3;SKP1;SLC25A25;SLC6A8;SPAG6;TEX14;TMSB4X;TNFRSF12A;TP53INP2;TRMT5;TSC22D2;TUBB2A;TUBB3;UBC;WSB1;ZC3H10;ZFAND5;ZFP36L1;ZNRD1
	S9	taipale_cyt_meth__CREM_NRTGACGTCAYN_eDBD	3.15	0.0684	CREM (directAnnotation).	ATF1; ATF2; ATF3; ATF4; ATF5; ATF6; ATF6B; ATF7; BACH2; BATF3; CREB1; CREB3; CREB3L4; CREB5; DBP; E2F1; E4F1; FOS; FOSB; FOSL1; FOSL2; JDP2; JUN; JUNB; JUND; TEF; XBP1 (inferredBy_MotifSimilarity).BACH1; CREB3L1; CREB3L2; CREBL2; NFE2; NFE2L1; NFE2L2; NFE2L3 (inferredBy_MotifSimilarity_n_Orthology).	154	3642	ADRB2;AHR;AKIRIN2;APOLD1;ARF4;ARL4A;ARL4D;ARMC5;ATF3;ATP6AP1L;B4GALT4;BBC3;BCAS2;BCL6;BRD2;BTG1;BUD31;C12orf66;C6orf62;CALM1;CALM2;CBWD5;CBX4;CCNL1;CCT6B;CDKN1A;CDKN1C;CDKN2B;CEBPB;CHAC1;CNNM4;COQ7;COX17;CREB5;CREM;CYB5D2;CYCS;CYP1B1;CYR61;DAZAP2;DCAF11;DDX5;DKK1;DLX2;DNAJB4;DPH3;DUSP1;DUSP10;DUSP5;DYNLL2;EDN1;EGR1;EGR2;EIF1;EIF4A1;EIF5;EMP1;FAM122C;FAM53C;FAM72A;FAM76B;FASTKD1;FOS;FOSL1;FSCN1;FZ…
	S9	taipale_cyt_meth__CREB1_NRTGACGTN_eDBD_repr	3.14	0.0684	CREB1 (directAnnotation).		195	4918	ADM;ADRB2;AHR;AKT1S1;ALDOC;ALG13;AMPD3;APOLD1;ARF4;ARL4A;ARL4D;ARMC5;ARRDC3;ATF3;ATF5;ATP6AP1L;B4GALT4;BBC3;BCAS2;BCL6;BOLA1;BRD2;BRMS1;BTBD19;BTG1;BUD31;C11orf71;C12orf66;C6orf62;CALM2;CBWD5;CBX4;CCNYL1;CCT6B;CDKN1A;CDKN2AIP;CDKN2B;CEBPB;CFL1;CGGBP1;CHAC1;CITED2;CKS2;CLN5;COQ7;CREB5;CREM;CSRNP2;CYB5D2;CYCS;CYR61;DAZAP2;DCAF11;DCXR;DDX5;DIABLO;DKK1;DLG2;DLX2;DLX3;DNAJB4;DNAJB9;DPH3;DUSP1;DUSP5;DY…
	S9	tiffin__TIFDMEM0000083	3.14	0.0683			37	441	ARRDC3;ATF3;BBC3;BCL6;BRD2;CALM1;CDKN1A;CDKN2AIP;CEBPA;CTGF;DLG2;DLL4;DUSP6;EIF1;FOS;GTF2B;H1FX;H3F3B;HERPUD1;HES1;HES6;HEXIM1;HMGN2;HSPA5;IER5;MARCKSL1;NR4A1;NR4A3;PPP1R10;RPS26;SLC25A4;SRSF7;TCTA;TSC22D3;TUBA4A;TUBB2A;UBE2S
	S9	transfac_pro__M02106	3.14	0.0683	NFYA (directAnnotation).	CEBPZ; CHD2; E2F4; FOS; FOXI1; IRF3; NFYB; NFYC; PBX3; RFX5; SP1; SREBF1; YBX1 (inferredBy_MotifSimilarity).PBX1; POLE3 (inferredBy_MotifSimilarity_n_Orthology).	163	4096	ANKRD37;ANKZF1;APOLD1;ARL4A;ARL4D;ARL6IP1;ARRDC3;ATF3;ATRIP;B2M;BRD2;C6orf62;CALM1;CALM2;CBWD5;CBX4;CCNYL1;CCT6B;CDKN1A;CDKN1C;CGGBP1;CHAC1;CKS2;CLK1;CLN5;COTL1;CREB5;CWC15;DAZAP2;DCAF11;DDIT3;DDX5;DIABLO;DKK1;DLG2;DLX2;DLX3;DNAJB1;DUSP10;DUSP6;DYNLL1;DYNLL2;EGR1;EIF4A1;EIF5;EMP1;EPOR;ESCO2;EXT1;FAM53C;FAM72A;FAM76B;FASTKD1;FZD7;GADD45B;GATA6;GCDH;GCH1;GGPS1;GTF2B;H2AFJ;H2AFX;H2AFZ;H3F3B;HBEGF;HE…
	S9	transfac_pro__M01615	3.14	0.0683		ATF1; ATF2; ATF3; ATF4; ATF5; ATF6; ATF7; CREB1; CREB5; CREM; FOSL1; FOSL2; JDP2; JUNB; JUND (inferredBy_MotifSimilarity).CREBL2 (inferredBy_MotifSimilarity_n_Orthology).	163	4274	ADM;ADRB2;AHR;AKT1S1;AMPD3;ARL4A;ARL4D;ARMC5;ATF3;ATP6AP1L;BCAS2;BCL6;BRD2;BTBD19;BTG1;C11orf71;C12orf66;C6orf62;CALM2;CBWD5;CBX4;CCNL1;CCNYL1;CCT6B;CDKN1A;CDKN2B;CEBPB;CHAC1;CNNM4;COQ7;CREB5;CREM;CSTF2T;CYB5D2;CYCS;CYP1B1;CYR61;DCAF11;DCXR;DDX5;DKK1;DLG2;DLX2;DNAJB4;DUSP1;DUSP10;DYNLL1;EDN1;EGR1;EGR2;EIF1;EIF4A1;EIF5;EMP1;FAM122C;FAM53C;FAM72A;FAM76B;FASTKD1;FOS;FOSL1;FSCN1;FUS;FZD7;GATA6;GCC1;G…
	S9	jaspar__MA0502.1	3.14	0.0683	NFYB (directAnnotation).	E2F4; IRF3; NFYA; NFYC; RFX5; SP1 (inferredBy_MotifSimilarity).POLE3 (inferredBy_MotifSimilarity_n_Orthology).	38	467	ATF5;CALM2;CHAC1;DCAF11;DLX3;FAM72A;FAM76B;H2AFX;H3F3B;HIST1H2BH;HMGB2;HSPA1A;HSPA5;IER5L;LPXN;MXD1;NANOS1;NARF;NET1;NFE2L1;NRL;PIK3R3;PNRC1;PNRC2;PPP1R10;RAP2B;RNF6;SERTAD1;SESN2;SRSF6;TLE4;TOB1;TRIB1;TXNIP;UBB;UBE2S;UCP2;ZBTB10
	S9	cisbp__M4624	3.14	0.0683	JUND (directAnnotation).	ATF1; ATF2; ATF3; ATF4; ATF5; ATF6; ATF6B; ATF7; BATF3; CREB1; CREB3; CREB3L4; CREB5; CREM; FOS; FOSB; FOSL1; FOSL2; JDP2; JUN; JUNB; XBP1 (inferredBy_MotifSimilarity).CREB3L1; CREB3L2; CREBL2; NPDC1 (inferredBy_MotifSimilarity_n_Orthology).	58	909	ARL4D;ARMC5;BCAS2;BRD2;C12orf66;CALM1;CALM2;CBWD5;CCNL1;CEBPB;COQ7;CREB5;CREM;CYB5D2;CYCS;DLX2;DUSP1;DUSP10;FAM53C;FAM72A;FAM76B;FOS;FSCN1;GADD45A;GCC1;HN1;HSPB8;IER2;ISL2;JUN;LETM2;LRCH4;MAFF;MXD1;MYL6;NR4A3;NRL;PGBD4;PPP1R10;PPP1R15A;RBM3;SAT1;SKP1;SLC25A25;SPAG6;STMN1;TAF15;TEX14;TMSB4X;TNFRSF12A;TP53INP2;TRMT5;TSC22D2;UBC;WSB1;ZC3H10;ZFP36L1;ZNRD1
	S9	cisbp__M2091	3.13	0.0683		ATF1; ATF2; ATF3; ATF4; ATF5; ATF6; ATF7; CREB1; CREB5; CREM; FOSL1; FOSL2; JDP2; JUNB; JUND (inferredBy_MotifSimilarity).CREBL2 (inferredBy_MotifSimilarity_n_Orthology).	163	4292	ADM;ADRB2;AHR;AKT1S1;AMPD3;ARL4A;ARL4D;ARMC5;ATF3;ATP6AP1L;BCAS2;BCL6;BRD2;BTBD19;BTG1;C11orf71;C12orf66;C6orf62;CALM2;CBWD5;CBX4;CCNL1;CCNYL1;CCT6B;CDKN1A;CDKN2B;CEBPB;CHAC1;CNNM4;COQ7;CREB5;CREM;CSTF2T;CYB5D2;CYCS;CYP1B1;CYR61;DCAF11;DCXR;DDX5;DKK1;DLG2;DLX2;DNAJB4;DUSP1;DUSP10;DYNLL1;EDN1;EGR1;EGR2;EIF1;EIF4A1;EIF5;EMP1;FAM122C;FAM53C;FAM72A;FAM76B;FASTKD1;FOS;FOSL1;FSCN1;FUS;FZD7;GATA6;GCC1;G…
	S9	cisbp__M6502	3.13	0.0682	TBP (directAnnotation).		74	1262	APOLD1;ATF3;ATP6AP1L;BBC3;BCL6;BRD2;BTG1;C6orf62;CALM1;CCNE2;CCNYL1;CDKN1A;CDKN2AIP;CEBPA;CEBPB;COX17;CREB5;CYR61;DDX5;DIO3;DLG2;DLL4;DUSP10;DUSP6;EDN1;FAM72A;FGF21;FOS;GADD45B;GATA6;H2AFZ;HBEGF;HES6;HEXIM1;HHEX;HMGB1;HMGN2;HSPA5;IER5L;IMPA1;KLF2;KLF4;LMO4;LYRM5;MAFA;MARCKSL1;NR4A1;NR4A3;NRARP;NXF1;PHLDA2;POU3F1;PPP1R10;RDH10;RGS16;RHOB;RNF19B;RUNX1;SIRT1;SLC12A2;SLC25A4;SOD1;SRSF3;SRSF7;TCTA;TME…
	S9	taipale_cyt_meth__ATF2_NRTGAYGTMAYN_FL	3.13	0.0682	ATF2 (directAnnotation).	ATF1; ATF3; ATF4; ATF5; ATF6; ATF6B; ATF7; BACH2; BATF3; CREB1; CREB3; CREB3L4; CREB5; CREM; DBP; E4F1; FOS; FOSB; FOSL1; FOSL2; HLF; JDP2; JUN; JUNB; JUND; TEF; XBP1 (inferredBy_MotifSimilarity).BACH1; CREB3L1; CREB3L2; CREBL2; NFE2; NFE2L1; NFE2L2; NFE2L3; NFIL3 (inferredBy_MotifSimilarity_n_Orthology).	157	3712	ADM;ADRB2;AHR;AKIRIN2;APOLD1;ARL4A;ARL4D;ARMC5;ASNS;ATF3;ATF5;ATP6AP1L;BBC3;BCAS2;BCL6;BRD2;BTG1;BUD31;C12orf66;C6orf62;CALM1;CALM2;CBWD5;CBX4;CCNE2;CCNL1;CCT6B;CDKN1A;CDKN1C;CDKN2B;CEBPB;CGGBP1;CHAC1;CNNM4;COQ7;COX17;CREB5;CREM;CYB5D2;CYCS;CYR61;DCAF11;DDX5;DKK1;DLG2;DLX2;DNAJB4;DPH3;DUS3L;DUSP1;DUSP10;EDN1;EGR1;EGR2;EIF1;EIF4A1;EIF5;EMP1;FAM122C;FAM53C;FAM72A;FAM76B;FASTKD1;FOS;FOSL1;FSCN1;GADD…
	S9	jaspar__MA0286.1	3.13	0.0682		ATF1; ATF2; ATF3; ATF4; ATF5; ATF6; ATF7; CREB1; CREB5; CREM; FOSL1; FOSL2; JDP2; JUNB; JUND (inferredBy_MotifSimilarity).CREBL2 (inferredBy_MotifSimilarity_n_Orthology).	163	4274	ADM;ADRB2;AHR;AKT1S1;AMPD3;ARL4A;ARL4D;ARMC5;ATF3;ATP6AP1L;BCAS2;BCL6;BRD2;BTBD19;BTG1;C11orf71;C12orf66;C6orf62;CALM2;CBWD5;CBX4;CCNL1;CCNYL1;CCT6B;CDKN1A;CDKN2B;CEBPB;CHAC1;CNNM4;COQ7;CREB5;CREM;CSTF2T;CYB5D2;CYCS;CYP1B1;CYR61;DCAF11;DCXR;DDX5;DKK1;DLG2;DLX2;DNAJB4;DUSP1;DUSP10;DYNLL1;EDN1;EGR1;EGR2;EIF1;EIF4A1;EIF5;EMP1;FAM122C;FAM53C;FAM72A;FAM76B;FASTKD1;FOS;FOSL1;FSCN1;FUS;FZD7;GATA6;GCC1;G…
	S9	cisbp__M1044	3.13	0.0682	HOXC12 (inferredBy_Orthology).	CDX1; CDX2; CDX4; EVX2; HOXA10; HOXA11; HOXA9; HOXB13; HOXC10; HOXC11; HOXC9; HOXD10; HOXD11; HOXD12 (inferredBy_MotifSimilarity).DBX1; DBX2; HOXA13; HOXA6; HOXA7; HOXC13; HOXC8; HOXD13; HOXD9 (inferredBy_MotifSimilarity_n_Orthology).	184	4705	ADM2;AGL;AP3B2;APOLD1;ARL4A;ARL4D;ARRDC3;ASL;ASNS;ATF3;ATF5;BBC3;BCL6;BRD2;BTG1;C11orf68;C1orf123;C3orf58;C4orf36;C6orf62;CALM1;CBX4;CCNE2;CCNYL1;CDKN1A;CDKN1C;CDKN2AIP;CDKN2B;CEBPA;CEBPB;CGGBP1;CHAC1;CITED2;CLN5;CREB5;CREM;CRLS1;CSRNP2;CYR61;DCAF11;DDX5;DLL4;DLX2;DLX3;DUSP1;DUSP10;DUSP5;DUSP6;DYNLL2;EDN1;EEF1A1;EGR1;EIF1;EIF5;ELF3;EXT1;FAM43A;FAM72A;FASTKD1;FOS;FOSL1;FRAT1;FZD7;GADD45B;GATA6;GCH…
	S9	jaspar__MA0314.1	3.13	0.0682	NFYB; POLE3 (inferredBy_Orthology).	FOS; FOXI1; IRF3; NFYA; NFYC; RFX5; SP1 (inferredBy_MotifSimilarity).PBX1 (inferredBy_MotifSimilarity_n_Orthology).	41	562	ADRB2;BRD2;CALM2;CGGBP1;CHAC1;DCAF11;DLX3;DUSP10;EPOR;FAM72A;FAM76B;H2AFX;H3F3B;HES1;HIST1H2BH;HMGB1;HMGB2;HSPA1A;HSPA5;IER5L;ISL2;LPXN;MXD1;NANOS1;NARF;NEK2;NRL;PCF11;PIK3R3;PNRC1;PNRC2;RAP2B;RGS16;RNF6;SERTAD1;SESN2;SRSF6;TLE4;TOB1;TXNIP;UCP2
	S9	cisbp__M3083	3.13	0.0682	CREB1 (directAnnotation).	ATF1; ATF2; ATF3; ATF4; ATF5; ATF6; ATF6B; ATF7; BATF3; CREB3; CREB3L4; CREB5; CREM; FOS; FOSB; FOSL1; FOSL2; JDP2; JUN; JUNB; JUND; MAFA; MAFF; MAFG; XBP1 (inferredBy_MotifSimilarity).CREB3L1; CREB3L2; CREBL2; MAFB; MEIS1; MEIS2; MEIS3; PKNOX1; PKNOX2; TGIF1; TGIF2; TGIF2LX; TGIF2LY (inferredBy_MotifSimilarity_n_Orthology).	136	3147	AHR;AKIRIN2;AKT1S1;ALG10B;AMPD3;APOLD1;ARL4A;ARL4D;ARMC5;ATF3;ATP6AP1L;BCAS2;BCL6;BRD2;BTG1;C11orf71;C12orf66;CALM1;CALM2;CBWD5;CBX4;CCNL1;CDKN1A;CDKN2B;CEBPB;CEP76;CHAC1;CNNM4;COQ7;CREB5;CREM;CSTF2T;CYB5D2;CYCS;CYP1B1;CYR61;DCAF11;DDX5;DKK1;DLX2;DNAJB4;DUSP1;DUSP10;EGR1;EGR2;EIF1;EIF5;EMP1;ERN1;FAM122C;FAM53C;FAM72A;FAM76B;FASTKD1;FOS;FOSL1;FRAT1;FSCN1;GATA6;GCC1;GLRX;H3F3A;H3F3B;HBP1;HES1;HLA-E…
	S9	hocomoco__TYY2_HUMAN.H11MO.0.D	3.12	0.0681	YY2 (directAnnotation).	POLR2A; YY1; ZNF597 (inferredBy_MotifSimilarity).	34	442	AKT1S1;BRD2;CCNL1;CYB5D2;DDX5;EEF1A1;EIF1B;EIF5;EXT1;H1F0;HMGB2;HNRNPA1;HNRNPA2B1;HNRNPH1;LMO4;LPXN;MPDU1;NDUFC1;NET1;NFE2L1;PCF11;PPP1R10;RBM3;RBM4B;RPS27;S100A13;SIAH1;SRSF3;SRSF5;SRSF7;TAF15;THAP2;UBC;VAMP1
	S9	homer__CCTTTTATAGCC_TATA-Box	3.12	0.0681		GTF2B; GTF2F1; NELFE (inferredBy_MotifSimilarity).TBP (inferredBy_MotifSimilarity_n_Orthology).	128	2575	ADM;AGL;ALG13;AP3B2;ARL4D;ARL6IP1;ARRDC3;ATF3;ATF5;B4GALT4;BBC3;BCL6;BRD2;BTG1;BUD31;C3orf58;CALM1;CALM2;CCNYL1;CDKN1A;CDKN2AIP;CEBPA;CEBPB;CFL1;CITED2;CLDND1;COX17;CREB5;CSRNP2;CTGF;CYCS;CYP1A1;CYP1B1;CYR61;DDX5;DNAJB1;DUSP10;DUSP5;DUSP6;EGR1;EGR2;EIF1;ERN1;FAM43A;FAM53C;FAM72A;FOS;FZD7;GADD45B;GCDH;GCH1;GTF2B;H1F0;H2AFX;H3F3B;HBEGF;HERPUD1;HES1;HES6;HEXIM1;HMGB1;HMGB2;HMGN2;HN1;HSPA2;HSPA5;ID2;…
	S9	transfac_pro__M00687	3.12	0.0681	NFYB (directAnnotation).	NFYA; NFYC; RFX5 (inferredBy_MotifSimilarity).	34	414	ATF5;CALM2;DCAF11;DLG2;DLX3;DUSP6;EIF4A1;FAM72A;FAM76B;GCDH;GTF2B;H3F3B;HES1;HMGB2;HSPA5;IER5L;LFNG;LMO4;NANOS1;NFE2L1;NRL;PNRC1;PNRC2;PPP1R10;RAP2B;RBM3;SERTAD1;SESN2;SLC25A25;TAF15;THG1L;TLE4;TXNIP;ZBTB10
	S9	taipale_cyt_meth__CREB3_NRTGACGTCAYN_FL	3.12	0.0681	CREB3 (directAnnotation).	ATF1; ATF2; ATF3; ATF4; ATF5; ATF6; ATF6B; ATF7; BATF3; CREB1; CREB3L4; CREB5; CREM; E2F1; FOS; FOSB; FOSL1; FOSL2; JDP2; JUN; JUNB; JUND; XBP1 (inferredBy_MotifSimilarity).CREB3L1; CREB3L2; CREBL2; NPDC1 (inferredBy_MotifSimilarity_n_Orthology).	137	3089	ADM;ADRB2;AHR;APOLD1;ARL4D;ARMC5;ATF3;ATF5;ATP6AP1L;BCAS2;BCL6;BRD2;BTG1;BUD31;C12orf66;C6orf62;CALM1;CALM2;CBWD5;CCNL1;CDKN1A;CDKN2B;CEBPB;CHAC1;CNNM4;COQ7;COX17;CREB5;CREM;CYB5D2;CYCS;CYR61;DCAF11;DLX2;DNAJB4;DUSP1;DUSP10;DYNLL1;DYNLL2;EDN1;EGR1;EGR2;EIF1;EIF4A1;EMP1;FAM53C;FAM72A;FAM76B;FASTKD1;FOS;FSCN1;FZD7;GADD45A;GCC1;HES1;HLA-E;HN1;HSPA5;HSPB8;IER2;IFRD1;ING1;ISL2;JUN;KLF4;LETM2;LFNG;LGMN…
	S9	dbcorrdb__POLR2A__ENCSR000BQB_1__m1	3.12	0.0681	POLR2A (directAnnotation).		178	4608	AKIRIN2;ALG10B;AMPD3;APOLD1;ARF4;ARMC5;ARRDC3;ATF3;ATF5;ATXN7L2;BCAS2;BCL10;BCL6;BRD2;BTG1;C3orf58;C6orf62;CALM1;CALM2;CBX4;CCNE2;CCNL1;CCNYL1;CDKN1A;CDKN2AIP;CDKN2B;CFL1;CGGBP1;COX17;CREB5;CSRNP2;CSTF2T;CYCS;CYP1B1;DCAF11;DDIT3;DDX5;DKK1;DLG2;DLL4;DPH3;DUSP10;DUSP6;EDN1;EEF1A1;EGR1;EGR2;EIF1;EIF4A1;EIF5;ENY2;FAM122C;FAM43A;FAM53C;FAM72A;FASTKD1;FOS;FZD7;GADD45B;GATA6;GCC1;GGPS1;GPX1;H1F0;H2AFJ;H…
	S9	dbcorrdb__NFYA__ENCSR000DNS_1__m1	3.11	0.068	NFYA (directAnnotation).	CHD2; E2F4; FOS; FOXI1; IRF3; NFYB; NFYC; PBX3; POLR2A; RFX5; SP1; SP2; SREBF1; SRF (inferredBy_MotifSimilarity).PBX1; POLE3; POLE4 (inferredBy_MotifSimilarity_n_Orthology).	185	4660	ADRB2;AGL;AMPD3;ANKRD37;ANKZF1;APOLD1;ARL4A;ARL4D;ARL6IP1;ARRDC3;ASL;ATF3;ATRIP;B2M;BBC3;BCL6;BRD2;BTG1;CALM2;CCNE2;CCNYL1;CCT6B;CDKN1A;CDKN1C;CGGBP1;CHAC1;CKS2;CLK1;COTL1;CREB5;CTGF;CWC15;CYCS;DCAF11;DDIT3;DDX5;DKK1;DLG2;DLX2;DLX3;DNAJB1;DNAJB9;DUSP10;DUSP6;DYNLL1;DYNLL2;EGR1;EIF4A1;EIF5;ELF3;EPOR;ESCO2;EXT1;FAM43A;FAM53C;FAM72A;FAM76B;FASTKD1;FZD7;GADD45A;GADD45B;GATA6;GCDH;GCH1;GGPS1;GINS4;GTF…
	S9	jaspar__MA0994.1	3.11	0.068			26	225	AKT1S1;BCL6;BRD2;CALM1;CGGBP1;CYB5D2;DDX5;GATA6;H1F0;H3F3A;HMGN2;HNRNPA2B1;HNRNPH1;ID2;LPXN;NET1;NR4A3;PCF11;RBM3;SLC38A2;SRSF3;SRSF5;TBX3;TMSB4X;TSC22D2;UBB
	S9	transfac_pro__M02772	3.1	0.0679	JDP2 (inferredBy_Orthology).	ATF1; ATF2; ATF3; ATF4; ATF6; ATF6B; ATF7; BATF3; CREB1; CREB3; CREB3L4; CREB5; CREM; FOS; FOSB; FOSL1; FOSL2; JUN; JUNB; JUND; XBP1 (inferredBy_MotifSimilarity).CREB3L1; CREB3L2; CREBL2; NPDC1 (inferredBy_MotifSimilarity_n_Orthology).	57	860	ARL4D;ARMC5;ATF3;BCL6;BRD2;BTG1;C12orf66;CALM1;CALM2;CBWD5;COQ7;CREB5;CREM;CYB5D2;CYCS;DUSP1;DUSP10;FAM53C;FAM76B;FSCN1;HLA-E;HN1;HSPB8;IER2;ISL2;JUN;LETM2;MAFF;MXD1;MYL6;NR4A3;PGBD4;PNRC1;PPP1R10;PPP1R15A;RBM3;RNF19B;SAT1;SKP1;SLC25A25;SLC6A8;SPAG6;SRSF6;STMN1;TEX14;TMSB4X;TNFRSF12A;TP53INP2;TRMT5;TSC22D2;TUBB2A;UBC;UBE2A;WSB1;ZC3H10;ZFP36L1;ZNRD1
	S9	taipale_cyt_meth__CREB1_NRTGACGTCAYN_FL	3.1	0.0679	CREB1 (directAnnotation).	ATF1; ATF2; ATF3; ATF4; ATF5; ATF6; ATF6B; ATF7; BACH2; BATF3; CREB3; CREB3L4; CREB5; CREM; DBP; FOS; FOSB; FOSL1; FOSL2; HLF; JDP2; JUN; JUNB; JUND; TEF; XBP1 (inferredBy_MotifSimilarity).BACH1; CREB3L1; CREB3L2; CREBL2; NFE2; NFE2L1; NFE2L2; NFE2L3 (inferredBy_MotifSimilarity_n_Orthology).	168	4015	ADM;ADRB2;AHR;AKIRIN2;APOLD1;ARL4D;ARMC5;ATF3;ATF5;ATP6AP1L;BBC3;BCAS2;BCL6;BRD2;BTG1;C12orf66;C6orf62;CALM1;CALM2;CBWD5;CBX4;CCNL1;CCT6B;CDKN1A;CDKN2B;CEBPB;CHAC1;CLN5;CNNM4;COQ7;CREB5;CREM;CRLS1;CYB5D2;CYCS;CYR61;DCAF11;DDX5;DKK1;DLG2;DLX2;DNAJB4;DPH3;DUSP1;DUSP10;DUSP6;DYNLL2;EDN1;EGR1;EGR2;EIF1;EIF4A1;EIF5;EMP1;FAM122C;FAM53C;FAM72A;FAM76B;FASTKD1;FOS;FOSL1;FSCN1;FZD7;GADD45A;GATA6;GCC1;HBP1;…
	S9	cisbp__M1158	3.1	0.0679		CDX1; CDX2; CDX4; EVX2; HOXA10; HOXA11; HOXA9; HOXC10; HOXC11; HOXC12; HOXC9; HOXD10; HOXD11; HOXD12 (inferredBy_MotifSimilarity).DBX1; DBX2; HOXA13; HOXA6; HOXA7; HOXB13; HOXB7; HOXB8; HOXC13; HOXC8; HOXD13; HOXD9 (inferredBy_MotifSimilarity_n_Orthology).	188	4799	ADM2;AGL;AP3B2;APOLD1;ARL4A;ARL4D;ARRDC3;ASL;ASNS;ATF3;ATF5;BBC3;BCL6;BRD2;BTG1;C11orf68;C1orf123;C3orf58;C6orf62;CALM1;CBX4;CCNE2;CCNYL1;CDKN1A;CDKN1C;CDKN2AIP;CDKN2B;CEBPB;CFL1;CHAC1;CITED2;CNNM4;CREB5;CREM;CRLS1;CSRNP2;CYR61;DCAF11;DDX5;DKK1;DLL4;DLX2;DLX3;DUSP1;DUSP10;DUSP5;DUSP6;DYNLL2;EDN1;EEF1A1;EGR1;EIF1;EIF5;ELF3;EXT1;FAM43A;FAM72A;FASTKD1;FOS;FOSL1;FRAT1;FZD7;GADD45B;GATA6;GCH1;GGPS1;GP…
	S9	transfac_pro__M04681	3.1	0.0679	JUND (directAnnotation).	ATF1; ATF2; ATF3; ATF4; ATF5; ATF6; ATF6B; ATF7; BACH2; BATF3; CREB1; CREB3; CREB3L4; CREB5; CREM; FOS; FOSB; FOSL1; FOSL2; JDP2; JUN; JUNB; XBP1 (inferredBy_MotifSimilarity).BACH1; CREB3L1; CREB3L2; CREBL2; NFE2; NFE2L1; NFE2L2; NFE2L3; NPDC1 (inferredBy_MotifSimilarity_n_Orthology).	40	525	ARL4D;ARMC5;BRD2;C12orf66;CBWD5;CNNM4;COQ7;CREB5;CREM;CYCS;DUSP1;FAM53C;FAM76B;FOS;FSCN1;HN1;HSPB8;ISL2;JUN;LETM2;LRCH4;MAFF;MXD1;MYL6;NR4A3;PNRC1;PPP1R15A;RBM3;RUNX1;SLC25A25;SPAG6;TEX14;TNFRSF12A;TP53INP2;TRIB1;TSC22D2;TUBB2A;WSB1;ZC3H10;ZFP36L1
	S9	transfac_pro__M07572	3.1	0.0679		ATF1; ATF2; ATF3; ATF4; ATF5; ATF6; ATF6B; ATF7; BACH2; BATF3; CREB1; CREB3; CREB3L4; CREB5; CREM; FOS; FOSB; FOSL1; FOSL2; JDP2; JUN; JUNB; JUND; XBP1 (inferredBy_MotifSimilarity).BACH1; CREB3L1; CREB3L2; CREBL2; NFE2; NFE2L1; NFE2L2; NFE2L3; NPDC1; ZNF250 (inferredBy_MotifSimilarity_n_Orthology).	39	507	ARL4D;ARMC5;BRD2;C12orf66;CBWD5;CNNM4;COQ7;CREB5;CREM;CYCS;DUSP1;DUSP10;FAM53C;FAM76B;FOS;FSCN1;HN1;HSPB8;ISL2;JUN;LETM2;MAFF;MXD1;MYL6;NR4A3;PNRC1;PPP1R15A;RBM3;SLC25A25;SPAG6;TEX14;TNFRSF12A;TP53INP2;TSC22D2;TUBB2A;UBC;WSB1;ZC3H10;ZFP36L1
	S9	elemento__GCCGCCC	3.1	0.0678			47	698	AKT1S1;APOLD1;ARL4A;ARRDC3;BCL6;C2orf42;CITED2;CLK1;CREB5;CSRNP2;CTGF;CYP1B1;DDX5;DUSP1;DUSP10;DUSP6;EEF1A1;EIF1;EXTL2;FAM72A;FASTKD1;GATA6;H3F3A;HES1;HHEX;HNRNPH1;ID2;LMO4;MARCKSL1;NR4A3;ODC1;OSR2;PHLDA2;PNRC1;PPP1R10;PTGER4;RHOB;SLC38A2;SLC6A8;SP6;SPRY4;STK17B;TLE4;TRIB1;TSC22D3;TUBB3;ZFP36L1
	S9	cisbp__M6180	3.1	0.0678	CREB1 (directAnnotation).	ATF1; ATF2; ATF3; ATF4; ATF5; ATF6; ATF6B; ATF7; BATF3; CREB3; CREB3L4; CREB5; CREM; FOSL2; JDP2; JUN; JUNB; JUND; XBP1 (inferredBy_MotifSimilarity).CREB3L1; CREB3L2; CREBL2 (inferredBy_MotifSimilarity_n_Orthology).	171	3882	ADM;ADRB2;AHR;AKIRIN2;AKT1S1;AMPD3;ANKRD37;APOLD1;ARL4A;ARL4D;ARMC5;ATF3;ATP6AP1L;BBC3;BCAS2;BCL6;BRD2;BTG1;BUD31;C11orf71;C12orf66;C6orf62;CALM1;CALM2;CBWD5;CBX4;CCNL1;CDKN1A;CDKN2B;CEBPB;CEP76;CHAC1;CNNM4;COQ7;COX17;CREB5;CREM;CSTF2T;CYB5D2;CYCS;CYR61;DCAF11;DIABLO;DKK1;DLG2;DLX2;DNAJB4;DPH3;DUSP1;DUSP10;DUSP6;EGR1;EGR2;EIF1;EIF4A1;EIF5;EMP1;ERN1;ESCO2;ETNK1;FAM122C;FAM53C;FAM72A;FAM76B;FASTKD1…
	S9	dbcorrdb__SP1__ENCSR000BHK_1__m1	3.1	0.0678	SP1 (directAnnotation).	CHD2; E2F4; FOS; FOXI1; IRF3; NFYA; NFYB; NFYC; PBX3; POLR2A; RFX5; SP2; SREBF1; SRF; ZNF274 (inferredBy_MotifSimilarity).PBX1; POLE3 (inferredBy_MotifSimilarity_n_Orthology).	155	3712	ADRB2;ANKRD37;ANKZF1;ARL4A;ARL4D;ARL6IP1;ARRDC3;ASL;ATF3;BCL6;BRD2;CALM2;CCNYL1;CCT6B;CDKN1A;CDKN1C;CEBPA;CGGBP1;CHAC1;CKS2;CLN5;COTL1;CREB5;DCAF11;DDIT3;DDX5;DKK1;DLG2;DLX2;DLX3;DNAJB9;DUSP10;DUSP6;DYNLL1;EGR1;EIF4A1;EIF5;EMP1;EPOR;ESCO2;EXT1;FAM53C;FAM72A;FAM76B;FASTKD1;FZD7;GADD45B;GATA6;GCDH;GCH1;GGPS1;GTF2B;H2AFJ;H2AFX;H2AFZ;H3F3A;H3F3B;HBP1;HERPUD1;HES1;HES6;HEXIM1;HIST1H2BH;HIST3H2A;HLA-A;…
	S9	cisbp__M1540	3.09	0.0678	CNOT4 (inferredBy_Orthology).		156	4057	AGL;AHR;APOLD1;ARL4A;ARL6IP1;ARRDC3;ATF3;ATF5;BBC3;BCL6;BRD2;BTG1;C11orf68;C12orf66;C3orf58;C4orf36;C6orf62;CALM1;CBX4;CCNE2;CCNYL1;CDKN1A;CDKN1C;CDKN2AIP;CEBPA;CEBPB;CITED2;CREB5;CREM;CRLS1;CSRNP2;CYR61;DDX5;DKK1;DLL4;DLX2;DLX3;DNAJB1;DUSP1;DUSP10;DUSP5;DUSP6;DYNLL2;EDN1;EEF1A1;EGR1;EIF1;EIF2B5;EIF5;ERN1;EXT1;FAM43A;FAM72A;FOS;FOSL1;FRAT1;FSCN1;FZD7;GADD45B;GATA6;GCDH;H1F0;H1FX;H2AFZ;H3F3A;H3F3B…
	S9	dbcorrdb__E2F4__ENCSR000DOR_1__m2	3.09	0.0678	E2F4 (directAnnotation).	CHD2; FOS; FOXI1; IRF3; NFYA; NFYB; NFYC; PBX3; POLR2A; RFX5; SP1; SP2; SREBF1 (inferredBy_MotifSimilarity).PBX1 (inferredBy_MotifSimilarity_n_Orthology).	180	4795	ADRB2;AGL;AHR;ANKRD37;ANKZF1;APOLD1;ARL4A;ARL4D;ARL6IP1;ARRDC3;ASL;ATF3;ATRIP;B2M;BCL6;BRD2;BTG1;CALM2;CBX4;CCNYL1;CCT6B;CDKN1A;CDKN1C;CGGBP1;CHAC1;CKS2;CLU;COTL1;CREB5;CREG1;CTGF;CWC15;DCAF11;DDB2;DDIT3;DDX5;DIABLO;DLG2;DLL4;DLX2;DLX3;DNAJB1;DNAJB9;DUSP10;DUSP6;DYNLL1;EGR1;EIF4A1;EIF5;ELF3;EPOR;ESCO2;EXT1;EXTL2;FAM122C;FAM43A;FAM72A;FAM76B;FASTKD1;GADD45B;GATA6;GCDH;GCH1;GDF9;GGPS1;GTF2B;H2AFJ;H…
	S9	flyfactorsurvey__Crc_CG6272_SANGER_5_FBgn0000370	3.09	0.0677		ATF2; ATF4; ATF7; BATF3; CREB5; FOSL2; JDP2; NFIL3 (inferredBy_MotifSimilarity).CEBPB (inferredBy_MotifSimilarity_n_Orthology).	28	268	APOLD1;ARRDC3;ATF3;BTG1;BUD31;CALM2;CBX4;CEBPB;CHAC1;CREB5;CYCS;DDIT3;EIF1;FAM53C;FGF21;HERPUD1;HNRNPH1;HSPA5;JUN;PPP1R10;RND1;SIAH1;SLC38A2;SLC7A11;STC2;TAF15;ZBTB10;ZNF706
	S9	transfac_public__M00039	3.09	0.0677	CREB1 (directAnnotation).	ATF1; ATF2; ATF3; ATF4; ATF5; ATF6; ATF6B; ATF7; BATF3; CREB3; CREB3L4; CREB5; CREM; FOS; FOSB; FOSL1; FOSL2; JDP2; JUN; JUNB; JUND; MAFA; MAFF; MAFG; XBP1 (inferredBy_MotifSimilarity).CREB3L1; CREB3L2; CREBL2; MAFB; MEIS1; MEIS2; MEIS3; PKNOX1; PKNOX2; TGIF1; TGIF2; TGIF2LX; TGIF2LY (inferredBy_MotifSimilarity_n_Orthology).	146	3443	AHR;AKT1S1;ALG10B;AMPD3;APOLD1;ARL4A;ARL4D;ARMC5;ATF3;ATP6AP1L;BCAS2;BCL6;BRD2;BTG1;C11orf71;C12orf66;CALM1;CALM2;CBWD5;CBX4;CCNL1;CDKN1A;CDKN2B;CEBPB;CEP76;CHAC1;CLN5;CNNM4;COQ7;CREB5;CREM;CSTF2T;CYB5D2;CYCS;CYP1B1;CYR61;DCAF11;DDX5;DKK1;DLX2;DNAJB4;DUSP1;DUSP10;EGR1;EGR2;EIF1;EIF5;EMP1;ERN1;FAM122C;FAM53C;FAM72A;FAM76B;FASTKD1;FOS;FOSL1;FRAT1;FSCN1;GATA6;GCC1;GLRX;GTF2B;H3F3A;H3F3B;HBP1;HES1;HL…
	S9	scertf__spivak.HAP3	3.09	0.0677	NFYB; POLE3 (inferredBy_Orthology).	CEBPZ; FOS; FOXI1; IRF3; NFYA; NFYC; PBX3; RFX5; SP1; SREBF1 (inferredBy_MotifSimilarity).PBX1 (inferredBy_MotifSimilarity_n_Orthology).	50	798	ARL4A;BRD2;CALM2;CGGBP1;CHAC1;CKS2;DCAF11;DLX3;DUSP10;EIF4A1;FAM72A;FAM76B;GCDH;H2AFX;H2AFZ;H3F3B;HES1;HIST1H2BH;HMGB1;HMGB2;HSPA1A;HSPA5;IER5L;ISL2;LPXN;MXD1;NANOS1;NARF;NEK2;NET1;NRL;PCF11;PIK3R3;PNRC1;PNRC2;RAP2B;RBM3;RGS16;RNF6;SERTAD1;SESN2;SRSF6;STMN1;TLE4;TM4SF1;TOB1;TXNIP;UBB;UCP2;ZBTB10
	S9	cisbp__M5155	3.08	0.0677	YY1; YY2 (inferredBy_Orthology).	NR3C1; ZFP42; ZNF597 (inferredBy_MotifSimilarity).	51	846	AKIRIN2;AKT1S1;BRD2;CBX4;CCNL1;CGGBP1;CYB5D2;DDX5;DNAJB4;EEF1A1;EIF1B;EIF5;FUS;H1F0;H3F3A;HEXIM1;HMGB1;HMGB2;HMGN2;HNRNPA1;HNRNPA2B1;HNRNPH1;HSBP1;INTS6;LMO4;LPXN;MPDU1;NDUFC1;NET1;NFE2L1;NR4A3;PCF11;PNRC2;PPP1R10;PREPL;RBM3;RBM4B;RPS27;S100A13;SIAH1;SLC7A11;SRSF3;SRSF5;SRSF7;TAF15;THAP2;TLE4;TOB1;UBC;UBE2S;VAMP1
	S9	taipale_tf_pairs__JUN_ATGACGTCAT_HT	3.08	0.0676	JUN (directAnnotation).		129	3038	AHR;APOLD1;ARL4D;ARMC5;ATF3;ATP6AP1L;BCAS2;BCL6;BRD2;BTG1;BUD31;C12orf66;C6orf62;CALM1;CALM2;CBWD5;CBX4;CCNL1;CDKN1A;CDKN2B;CEBPB;CNNM4;COQ7;CREB5;CREM;CYB5D2;CYCS;DCAF11;DDX5;DKK1;DLG2;DLX2;DNAJB4;DUSP1;DUSP10;DYNLL2;EDN1;EGR2;EIF1;EMP1;FAM122C;FAM53C;FAM72A;FAM76B;FASTKD1;FOS;FRMD4B;FSCN1;GADD45A;GCC1;HLA-E;HN1;HSPA1A;HSPB8;IER2;IER5;IFRD1;ISL2;JUN;KLF4;LETM2;LFNG;LGMN;LRCH4;LYPD3;LYRM2;MAFB;MA…
	S9	cisbp__M5952	3.08	0.0676	XBP1 (directAnnotation).	ATF1; ATF2; ATF3; ATF4; ATF6; ATF6B; ATF7; BACH2; BATF3; CREB1; CREB3; CREB3L4; CREB5; CREM; FOS; FOSB; FOSL1; FOSL2; JDP2; JUN; JUNB; JUND (inferredBy_MotifSimilarity).CREB3L1; CREB3L2; CREBL2; NPDC1 (inferredBy_MotifSimilarity_n_Orthology).	49	720	ARL4D;ATF3;BCAS2;BRD2;BTG1;C12orf66;CALM2;CBWD5;CCNL1;CDKN1A;CEBPB;CNNM4;CREB5;CREM;CYB5D2;CYCS;DLX2;DUSP1;FAM53C;FAM72A;FAM76B;FOS;FSCN1;GCC1;HN1;HSPB8;IER2;ISL2;JUN;LETM2;MAFF;MXD1;MYL6;PNRC1;PPP1R10;PPP1R15A;SLC25A25;SPAG6;SRSF6;TEX14;TNFRSF12A;TP53INP2;TSC22D2;TUBB2A;UBC;UBE2S;WSB1;ZC3H10;ZNRD1
	S9	cisbp__M0012	3.08	0.0676			26	216	AKT1S1;BCL6;BRD2;CALM1;CGGBP1;CYB5D2;DDX5;GATA6;H1F0;H3F3A;HMGN2;HNRNPA2B1;HNRNPH1;ID2;LPXN;NET1;NR4A3;PCF11;RBM3;SLC38A2;SRSF3;SRSF5;TBX3;TMSB4X;TSC22D2;UBB
	S9	cisbp__M2119	3.07	0.0676	NFYB; POLE3 (inferredBy_Orthology).	FOS; FOXI1; IRF3; NFYA; NFYC; RFX5; SP1 (inferredBy_MotifSimilarity).PBX1 (inferredBy_MotifSimilarity_n_Orthology).	42	612	ADRB2;BRD2;CALM2;CGGBP1;CHAC1;DCAF11;DLX3;DUSP10;EPOR;FAM72A;FAM76B;H2AFX;H3F3B;HES1;HIST1H2BH;HMGB1;HMGB2;HSPA1A;HSPA5;IER5L;ISL2;LPXN;MXD1;NANOS1;NARF;NEK2;NRL;PCF11;PIK3R3;PNRC1;PNRC2;RAP2B;RGS16;RNF6;SERTAD1;SESN2;SRSF6;TLE4;TOB1;TXNIP;UBB;UCP2
	S9	transfac_pro__M07682	3.07	0.0675	ATF1; CREB1; CREM (inferredBy_Orthology).	ATF2; ATF3; ATF4; ATF5; ATF6; ATF6B; ATF7; BACH2; BATF3; CREB3; CREB3L4; CREB5; FOS; FOSB; FOSL1; FOSL2; JDP2; JUN; JUNB; JUND; XBP1 (inferredBy_MotifSimilarity).BACH1; CREB3L1; CREB3L2; CREBL2; NFE2; NFE2L1; NFE2L2; NFE2L3; NPDC1 (inferredBy_MotifSimilarity_n_Orthology).	147	3642	AHR;AKIRIN2;APOLD1;ARL4D;ARMC5;ATF3;ATF5;ATP6AP1L;BCAS2;BCL6;BRD2;BTG1;BUD31;C12orf66;C6orf62;CALM1;CALM2;CBWD5;CBX4;CCNL1;CDKN1A;CDKN2B;CEBPB;CITED2;CNNM4;COQ7;CREB5;CREM;CYB5D2;CYCS;DCAF11;DDX5;DKK1;DLG2;DLX2;DNAJB4;DPH3;DUSP1;DUSP10;DYNLL1;DYNLL2;EDN1;EGR2;EIF1;EMP1;FAM122C;FAM53C;FAM72A;FAM76B;FASTKD1;FOS;FRAT1;FRMD4B;FSCN1;FZD7;GADD45A;GATA6;GCC1;HBP1;HLA-E;HN1;HNRNPA2B1;HSBP1;HSPA1A;HSPA5;H…
	S9	hocomoco__NFYC_MOUSE.H11MO.0.B	3.07	0.0675	NFYC (inferredBy_Orthology).	CEBPZ; E2F4; FOS; FOXI1; IRF3; NFYA; NFYB; PBX3; RFX5; SP1; SREBF1; YBX1 (inferredBy_MotifSimilarity).PBX1; POLE3 (inferredBy_MotifSimilarity_n_Orthology).	161	4134	ANKRD37;ANKZF1;ARL4A;ARL4D;ARL6IP1;ARRDC3;ATF3;ATF5;B2M;BRD2;BTG1;CALM2;CBX4;CCNE2;CCNYL1;CCT6B;CDKN1A;CDKN1C;CGGBP1;CHAC1;CKS2;CLK1;CREB5;DAZAP2;DCAF11;DDIT3;DDX5;DIABLO;DKK1;DLG2;DLX2;DLX3;DUSP10;DUSP6;DYNLL1;DYNLL2;EGR1;EIF1;EIF4A1;EIF5;EMP1;EPOR;ESCO2;EXT1;FAM53C;FAM72A;FAM76B;FASTKD1;FRMD4B;FZD7;GADD45A;GADD45B;GATA6;GCDH;GCH1;GGPS1;GTF2B;H2AFJ;H2AFX;H2AFZ;H3F3B;HBEGF;HBP1;HERPUD1;HES1;HES6;…
	S9	taipale__YY2_DBD_NNCCGCCATNW_repr	3.06	0.0674	YY2 (directAnnotation).		54	890	AKT1S1;APOLD1;BRD2;BTG1;C11orf68;CCNL1;CDKN1A;CDKN2B;CGGBP1;CREB5;DDX5;DLX3;EEF1A1;EIF1B;EIF5;EXT1;FUS;H1F0;H1FX;H3F3A;HBP1;HMGB1;HMGB2;HNRNPA1;HNRNPA2B1;HNRNPH1;LETM2;LMO4;LPXN;MPDU1;NDUFC1;NET1;NFE2L1;NR4A3;PPP1R10;PTPN6;RBM3;RBM4B;S100A13;SIAH1;SLC25A3;SLC7A11;SPRY4;SRSF3;SRSF5;SRSF7;THAP2;TUBB2A;TUBE1;UBC;UCP2;VAMP1;WSB1;ZNF706
	S9	transfac_pro__M08941	3.05	0.0674	FOSL2 (directAnnotation).	ATF1; ATF2; ATF3; ATF4; ATF5; ATF6; ATF6B; ATF7; BATF3; CREB1; CREB3; CREB3L4; CREB5; CREM; FOS; FOSB; FOSL1; JDP2; JUN; JUNB; JUND; XBP1 (inferredBy_MotifSimilarity).BACH1; BACH2; CREB3L1; CREB3L2; CREBL2; NFE2; NFE2L1; NFE2L2; NFE2L3; NPDC1 (inferredBy_MotifSimilarity_n_Orthology).	70	1281	ARL4D;ARMC5;ATF3;BCAS2;BRD2;BTG1;BUD31;C12orf66;C6orf62;CALM1;CALM2;CBWD5;CCNL1;CDKN1A;CEBPB;COQ7;CREB5;CREM;CYB5D2;CYCS;DDX5;DLX2;DUSP1;DUSP10;EIF1;FAM53C;FAM76B;FOS;FSCN1;GADD45A;HN1;HSPB8;IER2;ISL2;JUN;LETM2;LRCH4;MAFF;MXD1;MYL6;NR4A3;NRL;PGBD4;PNRC1;PPP1R10;PPP1R15A;RBM3;RND1;RNF19B;SAT1;SKP1;SLC25A25;SPAG6;STMN1;TAF15;TEX14;TMSB4X;TNFRSF12A;TP53INP2;TRIB1;TRMT5;TSC22D2;TUBB2A;TUBB3;UBC;UBE2A…
	S9	dbcorrdb__POLR2A__ENCSR000DNF_1__m1	3.05	0.0673	POLR2A (directAnnotation).		179	4999	ADM;AKIRIN2;ALG13;ANKRD37;APOLD1;ARF4;ARL4A;ARL4D;ARMC5;ARRDC3;ATF3;ATF5;ATXN7L2;BBC3;BCAS2;BCL6;BRD2;BTG1;C11orf71;C6orf62;CALM1;CALM2;CBX4;CCNDBP1;CCNL1;CCNYL1;CDKN1A;CDKN2AIP;CDKN2B;CFL1;CITED2;CKS2;COX17;CREB5;CREM;CSRNP2;CSTF2T;CYB5D2;CYCS;CYP1B1;DALRD3;DAZAP2;DDX5;DLL4;DLX2;DLX3;DPH3;DUSP1;DUSP10;DUSP6;DYNLL2;EDN1;EGR1;EGR2;EIF1;EIF2B5;EIF5;ENY2;ERN1;EXOSC8;FAM122C;FAM53C;FAM72A;FASTKD1;FOS…
	S9	jaspar__MA1004.1	3.05	0.0673			182	4996	ADM;AHR;AKIRIN2;AKT1S1;ALG13;AMPD3;APOLD1;ARL4A;ARRDC3;ASNS;ATF3;ATF5;ATG12;ATXN7L2;B4GALT4;BCL6;BRD2;BTG1;BUD31;C3orf58;C6orf62;CALM1;CALM2;CBX4;CCNE2;CCNL1;CCNYL1;CDKN1A;CDKN2AIP;CDKN2B;CGGBP1;CHAC1;CHCHD7;CLK1;CLN5;CREB5;CREM;CRLS1;CYB5D2;CYP1B1;DDX5;DLG2;DUSP1;DUSP10;DUSP6;DYNLL2;EDN1;EEF1A1;EGR1;EGR2;EIF1B;EIF4A1;EIF5;EXT1;EXTL2;FAM43A;FAM72A;FASTKD1;FOS;FUS;FZD7;GADD45B;GATA6;GCC1;GDF9;GGPS…
	S9	yetfasco__YER045C_8	3.04	0.0672		ATF1; ATF2; ATF3; ATF4; ATF5; ATF6; ATF7; CREB1; CREB5; CREM; FOSL1; FOSL2; JUNB; JUND (inferredBy_MotifSimilarity).CREBL2; JDP2 (inferredBy_MotifSimilarity_n_Orthology).	165	3998	ADRB2;AHR;AKT1S1;ALG10B;ARL4A;ARL4D;ARMC5;ASL;ATF3;ATF5;ATP6AP1L;BBC3;BCAS2;BCL6;BRD2;BTG1;C12orf66;C4orf36;C6orf62;CALM1;CALM2;CBWD5;CBX4;CCNL1;CDKN1A;CDKN2B;CEBPB;CEP76;CHAC1;CLN5;CNNM4;COQ7;CREB5;CREM;CSTF2T;CYB5D2;CYCS;CYR61;DCAF11;DDX5;DKK1;DLG2;DNAJB4;DPH3;DUSP1;DUSP10;DUSP6;DYNLL2;EDN1;EEF1A1;EGR1;EIF1;EIF4A1;EIF5;EXT1;FAM122C;FAM53C;FAM72A;FAM76B;FASTKD1;FOS;FOSL1;FSCN1;FZD7;GATA6;GCC1;GC…
	S9	transfac_pro__M00338	3.04	0.0672		CREB1 (inferredBy_MotifSimilarity).	74	1398	ARL4A;ARL4D;ARMC5;ATF3;ATP6AP1L;BCAS2;BCL6;BRD2;BTG1;C12orf66;CALM2;CBWD5;CDKN1A;CDKN2B;CEBPB;CITED2;CNNM4;COQ7;CREB5;CREM;CSTF2T;CYB5D2;CYCS;DCAF11;DUSP1;DUSP10;EGR1;EIF4A1;EIF5;FAM72A;FAM76B;FOS;FSCN1;GCC1;GTF2B;H3F3B;H3F3C;HES1;HN1;HSPA5;HSPB8;IER2;ISL2;LETM2;LRCH4;MAFF;MXD1;MYL6;NR4A3;PNRC1;PPP1R15A;RBM3;RUNX1;S100A13;SELK;SIAH1;SKP1;SLC25A25;SLC6A8;SPAG6;SRSF6;TEX14;TLE4;TNFRSF12A;TP53INP2;T…
	S9	taipale_tf_pairs__CEBPG_ATF4_NNATGAYGCAAT_CAP	3.04	0.0672	ATF4; CEBPG (directAnnotation).		21	159	APOLD1;ATF3;ATF5;BUD31;CEBPB;CHAC1;CREB5;CREM;DDIT3;DPH3;EIF1;FGF21;HERPUD1;HSPA5;JUN;NFKBIZ;NUPR1;SIAH1;SLC38A2;STC2;XBP1
	S9	cisbp__M4895	3.04	0.0672		ATF2; ATF4; ATF7; BATF3; CREB5; FOSL2; JDP2; NFIL3 (inferredBy_MotifSimilarity).CEBPB (inferredBy_MotifSimilarity_n_Orthology).	27	262	APOLD1;ARRDC3;ATF3;ATF5;BCL6;BTG1;BUD31;CALM2;CBX4;CEBPB;CHAC1;CREB5;DDIT3;EIF1;FASTKD1;FGF21;HERPUD1;HNRNPH1;HSPA5;JUN;PPP1R10;RND1;SIAH1;SLC38A2;STC2;ZBTB10;ZNF706
	S9	taipale_cyt_meth__ATF2_NRTGAYGTCAYN_eDBD	3.04	0.0672	ATF2 (directAnnotation).	ATF1; ATF3; ATF4; ATF5; ATF6; ATF6B; ATF7; BACH2; BATF3; CREB1; CREB3; CREB3L4; CREB5; CREM; DBP; E2F1; FOS; FOSB; FOSL1; FOSL2; HLF; JDP2; JUN; JUNB; JUND; TEF; XBP1 (inferredBy_MotifSimilarity).BACH1; CREB3L1; CREB3L2; CREBL2; NFE2; NFE2L1; NFE2L2; NFE2L3; NFIL3; NPDC1 (inferredBy_MotifSimilarity_n_Orthology).	159	3651	ADRB2;AHR;AKIRIN2;APOLD1;ARL4A;ARL4D;ARMC5;ATF3;ATF5;ATP6AP1L;BBC3;BCAS2;BCL6;BRD2;BTG1;BUD31;C12orf66;C6orf62;CALM1;CALM2;CBWD5;CBX4;CCNL1;CCT6B;CDKN1A;CDKN2B;CEBPB;CHAC1;CNNM4;COQ7;CREB5;CREM;CRLS1;CYB5D2;CYCS;CYR61;DCAF11;DDX5;DKK1;DLX2;DNAJB4;DPH3;DUSP1;DUSP10;DUSP5;DYNLL2;EDN1;EGR1;EGR2;EIF1;EIF4A1;EIF5;EMP1;FAM122C;FAM53C;FAM72A;FAM76B;FASTKD1;FOS;FOSL1;FSCN1;GADD45A;GATA6;GCC1;HBP1;HERPUD1…
	S9	transfac_pro__M00775	3.04	0.0671	NFYA; NFYB; NFYC (directAnnotation).	E2F4; FOS; IRF3; PBX3; RFX5; SP1 (inferredBy_MotifSimilarity).POLE3 (inferredBy_MotifSimilarity_n_Orthology).	52	784	ATF3;ATF5;BRD2;CGGBP1;CHAC1;CKS2;DCAF11;DUSP10;EIF4A1;FAM72A;FAM76B;GCDH;GGPS1;H2AFX;H2AFZ;H3F3B;HES1;HEXIM1;HIST1H2BH;HMGB1;HMGB2;HSPA1A;HSPA5;ID2;ISL2;LPXN;MXD1;NANOS1;NARF;NEK2;NRL;PCF11;PIK3R3;PNRC1;PNRC2;PPP1R10;RAP2B;RND1;RNF6;SERTAD1;SESN2;SLC25A25;SRSF6;TCTA;TLE4;TOB1;TRIB1;TSPYL2;TXNIP;UBE2S;UCP2;ZBTB10
	S9	cisbp__M1553	3.03	0.0671		GMEB1; GMEB2 (inferredBy_MotifSimilarity).	151	3398	ADM2;AHR;AKT1S1;ALG13;APOLD1;ARL4A;ARL4D;ARRDC3;ATF3;ATP6AP1L;BBC3;BCAS2;BCL6;BRD2;BTG1;C11orf71;C12orf66;C6orf62;CALM1;CALM2;CBWD5;CBX4;CDKN1A;CDKN1C;CDKN2B;CEBPB;CGGBP1;CHAC1;CITED2;CLDND1;CNNM4;COQ7;CREB5;CREM;CSRNP2;CYB5D2;CYCS;DAZAP2;DCAF11;DDX5;DLG2;DLX2;DNAJB4;DUSP1;DUSP10;DUSP6;EEF1A1;EGR1;EGR2;EIF1;EIF1B;EIF4A1;EIF4A3;ETNK1;FAM122C;FAM76B;FASTKD1;FOS;FOSL1;FSCN1;FUS;FZD7;GADD45B;GATA6;GC…
	S9	taipale_cyt_meth__CREB1_NRTGAYGTN_eDBD_meth	3.03	0.0671	CREB1 (directAnnotation).		174	4512	ADM;ADRB2;AHR;AKT1S1;ALG10B;ALG13;APOLD1;ARF4;ARL4A;ARL4D;ARL6IP1;ARMC5;ATF3;ATF5;ATP6AP1L;B4GALT4;BCAS2;BCL6;BOLA1;BRD2;BRMS1;BTBD19;BTG1;BUD31;C12orf66;C6orf62;CALM1;CALM2;CBWD5;CBX4;CCNE2;CCNL1;CCNYL1;CDKN1A;CDKN2AIP;CDKN2B;CEBPB;CFL1;CGGBP1;CHAC1;CITED2;CLN5;COQ7;CREB5;CREM;CYB5D2;CYCS;CYR61;DCAF11;DCXR;DIABLO;DLG2;DLX2;DNAJB4;DNAJB9;DPH3;DUSP1;DUSP10;DUSP5;DYNLL1;DYNLL2;EGR1;EGR2;EIF1;EIF1B;…
	S9	cisbp__M5293	3.03	0.067	ATF7 (directAnnotation).	ATF1; ATF2; ATF3; ATF4; ATF6; ATF6B; BATF3; CREB1; CREB3; CREB3L4; CREB5; CREM; FOS; FOSB; FOSL1; FOSL2; JDP2; JUN; JUNB; JUND; XBP1 (inferredBy_MotifSimilarity).CREB3L1; CREB3L2; CREBL2; NPDC1 (inferredBy_MotifSimilarity_n_Orthology).	60	1061	ARL4D;ARMC5;ARRDC3;ATF3;ATP6AP1L;BCAS2;BRD2;BTG1;BUD31;C12orf66;C6orf62;CALM1;CALM2;CBWD5;CDKN1A;COQ7;CREB5;CREM;CYB5D2;CYCS;DDX5;DLX2;DUSP1;DUSP10;FAM53C;FAM72A;FAM76B;FSCN1;GADD45A;HN1;HSPB8;IER2;ISL2;JUN;LETM2;LRCH4;MAFF;MXD1;MYL6;NR4A3;PGBD4;PNRC1;PPP1R15A;SAT1;SIAH1;SLC25A25;SPAG6;STMN1;TAF15;TEX14;TNFRSF12A;TP53INP2;TRMT5;TSC22D2;TUBB2A;UBC;WSB1;ZC3H10;ZFP36L1;ZNRD1
	S9	taipale_tf_pairs__ATF4_TEF_RNMTGATGCAATN_CAP	3.02	0.067	ATF4; TEF (directAnnotation).		13	40	APOLD1;ATF3;ATF5;BUD31;CHAC1;DDIT3;EIF1;HERPUD1;HSPA5;NUPR1;SLC38A2;SLC7A11;XBP1
	S9	cisbp__M1875	3.02	0.067	HLF (directAnnotation).	DBP; TEF (inferredBy_MotifSimilarity).CEBPA; CEBPB; CEBPG; NFIL3 (inferredBy_MotifSimilarity_n_Orthology).	30	344	ADRB2;APOLD1;BRD2;BUD31;CALM1;CBWD5;CBX4;CLU;CREB5;CREG1;DDIT3;DDX5;DLL4;DUSP1;DUSP6;DYNLL2;FAM53C;GCDH;HBP1;HNRNPH1;HSPA2;ING1;JUN;MCL1;NFKBIZ;NR4A3;NRARP;TRIB1;ZFP36L1;ZNF706
	S9	transfac_pro__M09580	3.02	0.067		ATF1; ATF2; ATF3; ATF4; ATF5; ATF6; ATF7; BATF3; CREB1; CREB3; CREB3L4; CREB5; CREM; FOSL2; JDP2; JUND; MAFA; MAFF; MAFG; XBP1 (inferredBy_MotifSimilarity).ATF6B; CREB3L1; CREB3L2; MAFB (inferredBy_MotifSimilarity_n_Orthology).	141	3461	ADRB2;AHR;AKT1S1;AMPD3;APOLD1;ARL4A;ARL4D;ARMC5;ATF3;ATP6AP1L;BCAS2;BCL6;BRD2;BTBD19;BTG1;BUD31;C12orf66;C6orf62;CALM2;CBWD5;CBX4;CCNL1;CDKN1A;CDKN2B;CEBPB;CHAC1;CLN5;CNNM4;COQ7;CREB5;CREM;CYB5D2;CYCS;CYP1B1;CYR61;DCAF11;DDX5;DIABLO;DKK1;DLG2;DLX2;DNAJB4;DPH3;DUSP1;EEF1A1;EGR1;EGR2;EIF1;EIF4A1;EIF5;EMP1;FAM53C;FAM72A;FAM76B;FASTKD1;FOS;FOSL1;FSCN1;GATA6;GCC1;GRIK5;GTF2B;H3F3B;HES1;HIST3H2A;HMGB1;…
	S9	dbcorrdb__E2F4__ENCSR000EVL_1__m2	3.02	0.0669	E2F4 (directAnnotation).	FOS; NFYA; NFYB; NFYC; PBX3; RFX5; SP1; SREBF1 (inferredBy_MotifSimilarity).PBX1 (inferredBy_MotifSimilarity_n_Orthology).	125	2846	APOLD1;ARL4A;ARL4D;ARRDC3;ATF3;B2M;BRD2;BTG1;C3orf58;CALM2;CBX4;CDKN1A;CDKN1C;CGGBP1;CHAC1;CKS2;CLN5;COTL1;COX17;CREB5;CREG1;DCAF11;DDB2;DDIT3;DDX5;DKK1;DLL4;DLX2;DLX3;DUSP10;DUSP6;EIF5;EPOR;ESCO2;FAM43A;FAM53C;FAM72A;FAM76B;FASTKD1;GCDH;GGPS1;GTF2B;H2AFJ;H2AFX;H2AFZ;H3F3B;HES1;HES6;HEXIM1;HLA-E;HMGB1;HMGB2;HN1;HNRNPA1;HSPA1A;HSPA5;ID2;IER5;IER5L;IFRD1;IRF1;JUN;JUNB;LETM2;LGMN;LMO4;LPXN;LYRM2;MXD…
	S9	dbcorrdb__SP1__ENCSR000BKO_1__m1	3.02	0.0669	SP1 (directAnnotation).	E2F4; FOS; IRF3; NFYA; NFYB; NFYC; PBX3; RFX5; SREBF1 (inferredBy_MotifSimilarity).PBX1 (inferredBy_MotifSimilarity_n_Orthology).	103	2172	ADRB2;ANKRD37;ANKZF1;APOLD1;ARL4A;ARL6IP1;ATF3;BRD2;CALM2;CCNYL1;CDKN1C;CGGBP1;CHAC1;CKS2;CREB5;DCAF11;DDX5;DLG2;DLX2;DLX3;DUSP10;DUSP6;DYNLL1;EGR1;EIF4A1;EIF5;FAM72A;FAM76B;GATA6;GCDH;GGPS1;H2AFJ;H2AFX;H2AFZ;H3F3B;HBP1;HERPUD1;HES1;HES6;HEXIM1;HIST1H2BH;HIST3H2A;HMGB1;HMGB2;HN1;HNRNPA1;HSPA1A;HSPA1B;HSPA2;HSPA5;ID2;IER5L;ISL2;JUNB;LETM2;LGMN;LPXN;MON1B;MXD1;NANOS1;NARF;NEK2;NET1;NEU1;NFE2L1;NR4A…
	S9	hocomoco__FOXO6_HUMAN.H11MO.0.D	3.01	0.0669	FOXO6 (directAnnotation).	FOXD1; FOXD2; FOXG1; FOXI1; FOXJ3; FOXO1; FOXO4 (inferredBy_MotifSimilarity).	38	497	ADM;ARRDC3;BBC3;BCL6;BTG1;CBX4;CCNE2;CDKN1C;CITED2;CREB5;DCAF11;DDX5;DYNLL2;EMP1;FAM43A;FASTKD1;FRAT1;GADD45B;HBP1;HMGB1;ID2;INTS6;KLF4;KLF5;LMO4;MAFF;NRL;OSGIN1;OSR2;RHOB;RPS27L;SLC38A2;SOCS1;SOCS3;SQSTM1;TBX3;TXNIP;UBB
	S9	flyfactorsurvey__pho_SOLEXA_5_FBgn0002521	3.01	0.0669	YY1; YY2 (inferredBy_Orthology).	NR3C1; ZFP42; ZNF597 (inferredBy_MotifSimilarity).	58	1013	AKIRIN2;AKT1S1;BRD2;CBX4;CCNL1;CDKN1A;CGGBP1;CYB5D2;DDX5;DNAJB4;EEF1A1;EIF1B;EIF4A1;EIF5;FUS;H1F0;H3F3A;HEXIM1;HMGB1;HMGB2;HMGN2;HN1;HNRNPA1;HNRNPA2B1;HNRNPH1;HSBP1;INTS6;LMO4;LPXN;MPDU1;NDUFC1;NET1;NFE2L1;NR4A3;PCF11;PNRC2;PPP1R10;PREPL;PTPN6;RBM3;RBM4B;RPS27;S100A13;SIAH1;SLC7A11;SRSF3;SRSF5;SRSF6;SRSF7;TAF15;THAP2;TLE4;TOB1;TUBB2A;UBC;UBE2S;UCP2;VAMP1
	S9	transfac_pro__M08921	3.01	0.0669	JUNB (directAnnotation).	ATF1; ATF2; ATF3; ATF4; ATF5; ATF6; ATF6B; ATF7; BACH2; BATF3; CREB1; CREB3; CREB3L4; CREB5; CREM; FOS; FOSB; FOSL1; FOSL2; JDP2; JUN; JUND; XBP1 (inferredBy_MotifSimilarity).BACH1; CREB3L1; CREB3L2; CREBL2; NFE2; NFE2L1; NFE2L2; NFE2L3; NPDC1 (inferredBy_MotifSimilarity_n_Orthology).	48	780	ARL4D;ARMC5;ATF3;BCAS2;BRD2;BTG1;C12orf66;CALM2;CBWD5;COQ7;CREB5;CREM;CYCS;DDX5;DUSP1;DUSP10;FAM53C;FAM72A;FAM76B;FSCN1;HN1;HSPB8;IER2;ISL2;JUN;LETM2;LRCH4;MAFF;MXD1;MYL6;NR4A3;PGBD4;PPP1R15A;RBM3;RNF19B;SPAG6;STMN1;TEX14;TNFRSF12A;TP53INP2;TRMT5;TSC22D2;TUBB2A;UBC;WSB1;ZC3H10;ZFP36L1;ZNRD1
	S9	swissregulon__hs__CREB1.p2	3.01	0.0669	CREB1 (directAnnotation).	ATF1 (inferredBy_MotifSimilarity).	172	4509	ADM;ADRB2;AHR;AKT1S1;ALG10B;AMPD3;APOLD1;ARF4;ARL4A;ARL4D;ARL6IP1;ARMC5;ATF3;ATP6AP1L;B4GALT4;BBC3;BCAS2;BCL6;BRD2;BRMS1;BTBD19;BTG1;C11orf71;C12orf66;C3orf58;C6orf62;CALM2;CBWD5;CBX4;CCNL1;CDKN1A;CDKN2AIP;CDKN2B;CEBPB;CFL1;CHAC1;CLN5;COQ7;COTL1;CREB5;CREM;CYB5D2;CYCS;CYR61;DALRD3;DAZAP2;DCAF11;DLX2;DLX3;DNAJB1;DNAJB4;DPH3;DUSP1;DUSP10;DYNLL1;EGLN3;EGR1;EGR2;EIF1;EIF1B;EIF4A1;ERN1;EXTL2;FAM133B;F…
	S9	transfac_pro__M01551	3.01	0.0669			173	4509	ADM;ADRB2;AGL;AKIRIN2;APOLD1;ARL4A;ARL4D;ARL6IP1;ARRDC3;ATF3;ATF5;ATRIP;B2M;BBC3;BCL6;BRD2;C3orf58;C4orf36;C6orf62;CALM1;CBX4;CCNE2;CCNYL1;CDKN1A;CDKN1C;CDKN2AIP;CDKN2B;CFL1;CGGBP1;CHAC1;CITED2;CLN5;COQ7;COX17;CREB5;CSRNP2;CYCS;CYP1B1;DCAF11;DLG2;DLL4;DLX2;DUSP1;DUSP10;DUSP5;DUSP6;DYNLL2;EDN1;EEF1A1;EGR1;EGR2;EIF4A3;ENY2;ESCO2;FAM133B;FAM200A;FAM43A;FAM72A;FASTKD1;FRAT1;FRMD4B;FUS;FZD7;GADD45A;GA…
	S9	cisbp__M3088	3.01	0.0668	ATF2 (directAnnotation).	ATF1; ATF3; ATF4; ATF5; ATF6; ATF7; CREB1; CREM (inferredBy_MotifSimilarity).	93	1680	ADM;AKT1S1;AMPD3;APOLD1;ARL4A;ARL4D;ARMC5;ATF3;B4GALT4;BCAS2;BCL6;BTG1;C11orf71;C12orf66;C6orf62;CALM1;CALM2;CCNL1;CDKN1A;CEBPB;CNNM4;COQ7;CREB5;CREM;CYB5D2;CYCS;CYP1B1;CYR61;DIABLO;DLG2;DLX2;DNAJB9;DPH3;DUSP1;DUSP10;EEF1A1;EGR1;EGR2;EIF1;FAM72A;FAM76B;FOS;FRAT1;FSCN1;GADD45B;GATA6;GCC1;HERPUD1;HHEX;HNRNPA2B1;IER2;IFRD1;ISL2;LETM2;LMO4;MAFB;MAFF;METTL1;NR4A1;NR4A3;OLR1;PMAIP1;PNRC1;PPP1R10;PPP1R1…
	S9	dbcorrdb__SP1__ENCSR000BIR_1__m1	3.01	0.0668	SP1 (directAnnotation).	CHD2; E2F4; FOS; FOXI1; IRF3; NFYA; NFYB; NFYC; PBX3; RFX5; SREBF1 (inferredBy_MotifSimilarity).PBX1; POLE3 (inferredBy_MotifSimilarity_n_Orthology).	161	3932	ADRB2;ANKRD37;ANKZF1;APOLD1;ARL4A;ARL4D;ARL6IP1;ASL;ATF3;B2M;BCL6;BRD2;BTG1;CALM2;CCNYL1;CCT6B;CDKN1A;CGGBP1;CHAC1;CKS2;CLN5;COTL1;CREB5;DCAF11;DDB2;DDIT3;DDX5;DIABLO;DKK1;DLG2;DLL4;DLX2;DLX3;DNAJB1;DUSP10;DUSP6;DYNLL1;EGR1;EIF4A1;EIF5;ELF3;EMP1;EPOR;ESCO2;EXT1;FAM43A;FAM53C;FAM72A;FAM76B;FASTKD1;FRMD4B;FZD7;GADD45B;GATA6;GCDH;GDF9;GGPS1;GTF2B;H2AFJ;H2AFX;H2AFZ;H3F3B;HBP1;HERPUD1;HES1;HES6;HEXIM1…

## Sheet: Table S3E
Table S3E. Comparison of the 4FP gene set with the Molecular Function gene sets of the Molecular Signatures Database collection. Related to Figure 5.
GSEA Collection: Molecular Function
# overlaps shown: 10
# gene sets in collections: 901
# genes in comparison (n): 514
# genes in universe (N): 45956
GENE SET	# Genes in Gene Set (K)	# Genes in Overlap (k)	k/K	p-value	FDR q-value
GO_RNA_BINDING	1598	85	0.0532	4.36E-33	3.92E-30
GO_POLY_A_RNA_BINDING	1170	66	0.0564	4.03E-27	1.81E-24
GO_NUCLEIC_ACID_BINDING_TRANSCRIPTION_FACTOR_ACTIVITY	1199	60	0.0500	4.43E-22	1.33E-19
GO_RNA_POLYMERASE_II_TRANSCRIPTION_FACTOR_ACTIVITY_SEQUENCE_SPECIFIC_DNA_BINDING	629	44	0.0700	6.38E-22	1.44E-19
GO_ENZYME_BINDING	1737	72	0.0415	1.18E-21	2.12E-19
GO_SEQUENCE_SPECIFIC_DNA_BINDING	1037	54	0.0521	1.01E-20	1.52E-18
GO_REGULATORY_REGION_NUCLEIC_ACID_BINDING	818	45	0.0550	2.53E-18	3.26E-16
GO_DOUBLE_STRANDED_DNA_BINDING	764	42	0.0550	3.67E-17	4.13E-15
GO_TRANSCRIPTIONAL_ACTIVATOR_ACTIVITY_RNA_POLYMERASE_II_TRANSCRIPTION_REGULATORY_REGION_SEQUENCE_SPECIFIC_BINDING	315	28	0.0889	4.9E-17	4.9E-15
GO_TRANSCRIPTION_FACTOR_ACTIVITY_RNA_POLYMERASE_II_CORE_PROMOTER_PROXIMAL_REGION_SEQUENCE_SPECIFIC_BINDING	328	28	0.0854	1.4E-16	1.26E-14

## Sheet: Table S3F
Table S3F. Comparison of the 4FP gene set with the Chemical and Genetic Perturbation gene sets of the Molecular Signatures Database collection. Related to Figure 5.
GSEA Collection: Chemical and Genetic Perturbations
# overlaps shown: 10
# gene sets in collections: 3402
# genes in comparison (n): 514
# genes in universe (N): 45956
GENE SET	DESCRIPTION	# Genes in Gene Set (K)	# Genes in Overlap (k)	k/K	p-value	FDR q-value
GRAESSMANN_APOPTOSIS_BY_DOXORUBICIN_UP	Genes up-regulated in ME-A cells (breast cancer) undergoing apoptosis in response to doxorubicin [PubChem=31703].	1142	105	0.0919	1.08E-63	3.66E-60
MITSIADES_RESPONSE_TO_APLIDIN_UP	Genes up-regulated in the MM1S cells (multiple myeloma) after treatment with aplidin[PubChem=44152164], a marine-derived compound with potential anti-cancer properties.	439	71	0.1617	6.64E-60	1.13E-56
NAGASHIMA_NRG1_SIGNALING_UP	Genes up-regulated in MCF7 cells (breast cancer) after stimulation with NRG1 [GeneID=3084].	176	52	0.2955	1.14E-58	1.3E-55
ENK_UV_RESPONSE_KERATINOCYTE_UP	Genes up-regulated in NHEK cells (normal epidermal keratinocytes) after UVB irradiation.	530	73	0.1377	2.02E-56	1.72E-53
DAZARD_RESPONSE_TO_UV_NHEK_UP	Genes up-regulated in NHEK cells (normal keratinocytes) by UV-B irradiation.	244	56	0.2295	2.8E-56	1.9E-53
BUYTAERT_PHOTODYNAMIC_THERAPY_STRESS_UP	Genes up-regulated in T24 (bladder cancer) cells in response to the photodynamic therapy (PDT) stress.	811	84	0.1036	8.72E-55	4.94E-52
DACOSTA_UV_RESPONSE_VIA_ERCC3_UP	Genes up-regulated in fibroblasts expressing mutant forms of ERCC3 [GeneID=2071] after UV irradiation.	309	56	0.1812	3.8E-50	1.85E-47
PODAR_RESPONSE_TO_ADAPHOSTIN_UP	Up-regulated genes in MM1.S cells (multiple myeloma) treated with adaphostin [PubChem=387042], a tyrosine kinase inhibitor with anticancer properties.	147	41	0.2789	3e-45	1.28E-42
PICCALUGA_ANGIOIMMUNOBLASTIC_LYMPHOMA_DN	Down-regulated genes in angioimmunoblastic lymphoma (AILT) compared to normal T lymphocytes.	136	38	0.2794	4.82E-42	1.82E-39
MARTENS_TRETINOIN_RESPONSE_DN	Genes down-regulated in NB4 cells (acute promyelocytic leukemia, APL) in response to tretinoin [PubChem=444795]; based on Chip-seq data.	841	71	0.0844	2.88E-40	9.8E-38

## Sheet: Table S3G
Table S3G. Top 50 regulators of the 4FP gene set as predicted by IPA Upstream Regulator analytic tool. Related to Figure 5.
Upstream Regulator	Molecule Type	Predicted State	Activation z-score	p-value of overlap
PDGF BB	complex+EC3:E53	Activated	6.161	7.4e-26
thapsigargin	chemical toxicant	Activated	5.355	1.53e-22
TGFB1	growth factor	Activated	6.462	1.01e-21
doxorubicin	chemical drug	Activated	4.463	2.45e-21
camptothecin	chemical drug	Activated	5.877	8.2e-21
hydrogen peroxide	chemical - endogenous mammalian	Activated	5.796	1.57e-20
beta-estradiol	chemical - endogenous mammalian	Activated	3.225	1.98e-19
PD98059	chemical - kinase inhibitor	Inhibited	-5.881	2.31e-19
ATF4	transcription regulator	Activated	4.99	3.1e-19
lipopolysaccharide	chemical drug	Activated	7.269	3.36e-19
EIF2AK3	kinase	Activated	3.438	3.32e-18
TNF	cytokine	Activated	6.222	9.73e-18
dalfampridine	chemical drug	Activated	4	1.23e-17
TP53	transcription regulator	Activated	4.644	2.67e-17
EGF	growth factor	Activated	5.388	3.3e-17
cisplatin	chemical drug	Activated	3.915	7.58e-17
D-glucose	chemical - endogenous mammalian	Activated	2.238	9.93e-17
IL1B	cytokine	Activated	5.569	1.54e-16
sirolimus	chemical drug	Inhibited	-4.15	4.73e-16
bicuculline	chemical - endogenous non-mammalian	Activated	3.913	6.55e-16
FOXO3	transcription regulator	Activated	4.072	7.67e-16
MYC	transcription regulator		0.92	1.01e-15
ST3-Hel2A-2	chemical reagent	Activated	3.162	1.27e-15
U0126	chemical - kinase inhibitor	Inhibited	-4.422	1.33e-15
LY294002	chemical - kinase inhibitor	Inhibited	-5.831	4.68e-15
IGF2	growth factor			1.47e-14
dexamethasone	chemical drug		1.473	2.33e-14
Pkc(s)	group	Activated	2.261	2.55e-14
INSR	kinase		1.803	3.14e-14
ERK	group	Activated	5.053	7.66e-14
TP63	transcription regulator	Activated	2.074	1.09e-13
tosedostat	chemical drug	Activated	3.582	1.52e-13
forskolin	chemical toxicant	Activated	4.241	2.04e-13
GnRH-A	chemical reagent	Activated	4.186	2.14e-13
arsenite	chemical toxicant		1.925	4.42e-13
HIF1A	transcription regulator	Activated	3.977	4.95e-13
CREB1	transcription regulator	Activated	4.52	5.83e-13
CD 437	chemical drug	Inhibited	-2.278	5.85e-13
NR3C1	ligand-dependent nuclear receptor		1.913	1.1e-12
FOXO1	transcription regulator	Activated	5.091	1.24e-12
EGFR	kinase	Activated	2.817	1.32e-12
methyl methanesulfonate	chemical toxicant	Activated	3.521	1.88e-12
Salmonella enterica serotype abortus equi lipopolysaccharide	chemical toxicant	Activated	5	1.94e-12
IFNG	cytokine	Activated	5.519	2.32e-12
nitric oxide	chemical - endogenous mammalian	Activated	2.414	3.04e-12
IRAK4	kinase			4.43e-12
ST1926	chemical drug	Inhibited	-4.487	4.59e-12
leukotriene D4	chemical - endogenous mammalian	Activated	3.791	5.52e-12
paclitaxel	chemical drug		1.642	5.74e-12
IL3	cytokine	Activated	3.977	7.65e-12

## Sheet: Table S3H
Table S3H. Top 50 affected diseases or functions controlled by the 4FP gene set as predicted by IPA Downstream Effects Analysis tool. Related to Figure 7.
Categories	Disease or Functions Annotation	p-value	Predicted State	Activation z-score	# Molecules
Neurological Disease, Organismal Injury and Abnormalities	epileptic seizure	7.54e-26			40
Cell Death and Survival	cell death	2.16e-21		-0.544	219
Cellular Development, Cellular Growth and Proliferation	cell proliferation of tumor cell lines	3.03e-21		1.171	134
Cellular Growth and Proliferation	proliferation of cells	5.72e-20	Increased	2.954	229
Cell Death and Survival	cell death of tumor cell lines	7.29e-20		-0.07	127
Gene Expression	expression of RNA	1.59e-19		1.366	156
Cell Death and Survival	apoptosis	1.59e-18		-1.185	177
Cell Death and Survival	necrosis	8.97e-18		-0.068	176
Cell Death and Survival	apoptosis of tumor cell lines	3.53e-17		0.18	104
Cell Death and Survival, Organismal Injury and Abnormalities	necrosis of epithelial tissue	5.31e-17		0.278	64
Gene Expression	binding of DNA	8.53e-17		0.661	59
Gene Expression	transcription of RNA	1.16e-16		1.42	132
Gene Expression	transcription	6.02e-16		1.774	140
Neurological Disease, Organismal Injury and Abnormalities	epilepsy	1.19e-14			42
Cell Death and Survival	cell survival	2.7e-14	Increased	5.368	106
Cellular Development, Connective Tissue Development and Function, Tissue Development	differentiation of connective tissue	3.17e-14		1.838	69
Cellular Development, Cellular Growth and Proliferation	cell proliferation of breast cancer cell lines	6.45e-14		1.539	51
Cell Cycle	cell cycle progression	7.82e-14		1.628	86
Cell Death and Survival	cell viability	1.21e-13	Increased	5.16	100
Gene Expression	activation of DNA endogenous promoter	1.29e-13		1.328	92
Cellular Development, Connective Tissue Development and Function, Tissue Development	differentiation of connective tissue cells	2.1e-13	Increased	2.202	62
Cell Death and Survival	cell death of breast cancer cell lines	3.09e-13		-1.422	41
Cancer, Hematological Disease, Immunological Disease, Organismal Injury and Abnormalities	peripheral T-cell lymphoma	4e-13			26
Gene Expression	transcription of DNA	4.52e-13		1.597	107
Neurological Disease, Organismal Injury and Abnormalities	seizures	8.85e-13		-1.589	44
Connective Tissue Development and Function, Tissue Development	development of connective tissue	1.07e-12		0.156	45
Organismal Survival	morbidity or mortality	1.27e-12	Decreased	-10.332	152
Cancer, Cell Death and Survival, Organismal Injury and Abnormalities, Tumor Morphology	necrosis of tumor	1.31e-12		0.903	48
Cell Death and Survival, Organismal Injury and Abnormalities	cell death of epithelial cells	1.43e-12		0.896	50
Protein Synthesis	synthesis of protein	1.72e-12	Increased	2.017	46
Tissue Development	growth of epithelial tissue	1.86e-12		1.537	62
Cellular Growth and Proliferation	colony formation of cells	1.94e-12		0.15	51
Cancer, Cell Death and Survival, Organismal Injury and Abnormalities, Tumor Morphology	cell death of tumor cells	2.1e-12		0.903	47
Cancer, Organismal Injury and Abnormalities	growth of tumor	3.16e-12		0.878	69
Organismal Survival	organismal death	3.83e-12	Decreased	-10.379	149
Cell Death and Survival	cell death of connective tissue cells	3.89e-12		0.542	56
Cellular Development	differentiation of cells	5.23e-12	Increased	2.298	142
Cellular Growth and Proliferation	colony formation of tumor cell lines	6.07e-12		0.568	36
Cancer, Organismal Injury and Abnormalities	advanced malignant tumor	6.38e-12		1.692	76
Cellular Growth and Proliferation	colony formation	6.77e-12		-0.104	53
Cancer, Hematological Disease, Immunological Disease, Organismal Injury and Abnormalities	T-cell non-Hodgkin disease	1.19e-11		-0.114	42
Gene Expression	transactivation	2.01e-11	Increased	2.922	53
Cancer, Organismal Injury and Abnormalities	metastasis	2.12e-11		1.692	70
Cancer	cell transformation	9.49e-11		0.041	44
Cancer, Hematological Disease, Immunological Disease, Organismal Injury and Abnormalities	lymphocytic cancer	1.3e-10		-0.293	80
Gene Expression	transactivation of RNA	1.81e-10	Increased	2.815	49
Cell Death and Survival	cell death of fibroblast cell lines	1.86e-10		1.419	42
Neurological Disease, Organismal Injury and Abnormalities	seizure disorder	2.14e-10		-1.376	46
Cancer, Hematological Disease, Immunological Disease, Organismal Injury and Abnormalities	neoplasia of leukocytes	2.19e-10		-0.198	48
