# Supplementary material for: P-TEFb Activation by RBM7 Shapes a Pro-survival Transcriptional Response to Genotoxic Stress
Source: Mol Cell. 2019 Apr 18;74(2):254–267.e10. doi: 10.1016/j.molcel.2019.01.033 (PMC6482433; doi:10.1016/j.molcel.2019.01.033)
Supplement: Table S5. DNA Oligonucleotides Used in the Study, Related to STAR Methods — (A) DNA oligonucleotides used in RIP-qPCR assay. (B) DNA oligonucleotides used in RT-qPCR assay. (C) DNA oligonucleotides used in ChIP-qPCR assay. [file mmc5.xlsx]

## Sheet: Table S5A
Table S5A. DNA oligonucleotides used in RIP-qPCR assay. Related to STAR Methods.
RNA	Primer Sequence (5’–3’)
7SK	CTTCGGTCAAGGGTATACGAGT
	ATGCAGCGCCTCATTTGGATGT
uaRBM39	GGGTGGAGAGGAAGTGGAAAAGTG
	CCCCTCTCCCCCTACCCCTAAAGA
5S	CGTCTGATCTCGGAA
	CCTACAGCACCCGGTATT

## Sheet: Table S5B
Table S5B. DNA oligonucleotides used in RT-qPCR assay. Related to STAR Methods.
Gene	Primer Sequence (5’–3’)
7SK	CTTCGGTCAAGGGTATACGAGT
	ATGCAGCGCCTCATTTGGATGT
JUN	ATCAAGGCGGAGAGGAA
	CCGAGTTCTGAGCTTTCAA
FOS	GAGGGAGCTGACTGATACA
	GAGGGATAAAGGAAAGCATAAGA
EGR1	GTCCTCCAGTGATTGCTTT
	CAGCACCTTCTCGTTGTT
CDKN1A	TCTGCCTCCCAGAGTATTAG
	GAGTCCTGTGCTGTATTG
MCL1	GTAAGAGAGCAGAAACCCATA
	AAGCCAGCAGCACATTC
GADD45b	GCTGTGACAACGACATCA
	GTGACCAGGAGACAATGC
uaEXT1	TCTAATGGCTGCAGGGAAAC
	TAGCTGGGACAGTTGGCAAT
EXT1	GATAGGATCAGACACCAGGAATG
	CAGCCCAGACACTTACTTCTC
uaRBM39	GGGTGGAGAGGAAGTGGAAAAGTG
	CCCCTCTCCCCCTACCCCTAAAGA
RBM39	CTCACGGAATCGTCTTGTTCT
	TCTCTAAACGCCTAGGAAGAGA
EGR2	CTTTCCCAATGCCGAACT
	CAATCCTCTCCTGCGATTC
EGR2 eRNA	CCAAACGAGAGTCAGGATATTG
	CCTTAACACCGGCATTCTAC
RBM7	CCTACCTCCACATCTCCTA
	TCATCACTGCTTGTCTCTG
GAPDH	CGACCACTTTGTCAAGCTCA
	AGGGGAGATTCAGTGTGGTG

## Sheet: Table S5C
Table S5C. DNA oligonucleotides used in ChIP-qPCR assay. Related to STAR Methods.
Gene	Primer Sequence (5’–3’)	Amplicon site (from TSS; nt)	Gene Size (nt)
JUN TSS	CTGGTAGCAGATAAGTGTTGAG	+29 - +149	3323
	TGGCTGTGTCTGTCTGT
JUN INT	ATCAAGGCGGAGAGGAA	+1800 - +1920
	CCGAGTTCTGAGCTTTCAA
FOS TSS	CAGTGACCGTGCTCCTA	+117 - +223	3457
	GAAGCCCGAGAACATCATC
FOS INT	GAGGGAGCTGACTGATACA	+1863 - +1996
	GAGGGATAAAGGAAAGCATAAGA
EGR1 TSS	CATATTAGGGCTTCCTGCTTC	-117 - -49	3824
	GCCTCTATTTGAAGGGTCTG
EGR1 INT	ACCTGAAGGCCCTCAATA	+1866 - +1984
	CACTGGGCAAGCGTAAG
CDKN1A TSS	AGAGGCTGGTGGCTATT	-7 - +107	10849
	GTTCAGAGTAACAGGCTAAGG
CDKN1A INT	TCTGCCTCCCAGAGTATTAG	+5525 - +5640
	GAGTCCTGTGCTGTAGTATTG
MCL1 TSS	CACTTCTCACTTCCGCTTC	+128 - +240	5192
	CCGATTACCGCGTTTCTT
MCL1 INT	GTAAGAGAGCAGAAACCCATAC	+2194 - +2314
	AAGCCAGCAGCACATTC
GADD45b TSS	TTGGTTTCCGCAACTTCC	+28 - +108	2135
	CAGCGAAATCCTTCCAGAAA
GADD45b INT	GCTGTGACAACGACATCA	+1003 - +1126
	GTGACCAGGAGACAATGC
EGR2 TSS	GATGCAGCGTAGCTCTTAG	+1 - +104	7170
	AGGAGTCTTGAAAGCACATTAG
EGR2 INT	CTTTCCCAATGCCGAACT	+3252 - +3399
	CAATCCTCTCCTGCGATTC
FOS Intergenic site	CCCAACCTATTTCCTCATCTATAA	-102748 - -102673	N/A
	GTATTTCCACACCACCAACTA
